# Supplementary material for: Dietary Inclusion of Black Soldier Fly (Hermetia Illucens) Larvae Meal and Paste Improved Gut Health but Had Minor Effects on Skin Mucus Proteome and Immune Response in Atlantic Salmon (Salmo Salar)
Source: Front Immunol. 2021 Feb 25;12:599530. doi: 10.3389/fimmu.2021.599530 (PMC7946862; doi:10.3389/fimmu.2021.599530)
Supplement: Supplementary file 1 [file Table_1.xls]

## Sheet: Raw_data
Control-1	Control-1	Control-1	6.25IM	6.25IM	6.25IM	12.5IM	12.5IM	12.5IM	25IM	25IM	25IM	Control-2	Control-2	Control-2	3.7IP	3.7IP	3.7IP	6.7IP	6.7IP	6.7IP	T: Protein IDs	T: Majority protein IDs
23,8615	23,6793	23,8845	23,8239	23,9414	NaN	24,2926	24,0172	NaN	NaN	24,1144	23,6957	NaN	24,4541	23,7111	23,863	NaN	24,1117	24,3147	24,2394	24,1423	tr|A0A1S2X3J2|A0A1S2X3J2_SALSAeukaryoticinitiationfactor4A-IIIOS=SalmosalarOX=8030GN=if4a3PE=3SV=1;sp|B5DG42|IF4A3_SALSAEukaryoticinitiationfactor4A-IIIOS=SalmosalarOX=8030GN=eif4a3PE=2SV=1	tr|A0A1S2X3J2|A0A1S2X3J2_SALSAeukaryoticinitiationfactor4A-IIIOS=SalmosalarOX=8030GN=if4a3PE=3SV=1;sp|B5DG42|IF4A3_SALSAEukaryoticinitiationfactor4A-IIIOS=SalmosalarOX=8030GN=eif4a3PE=2SV=1
26,8625	28,1645	27,6995	27,7656	28,6868	27,8658	28,2006	27,8586	28,5119	28,1921	27,9378	28,2994	27,9238	27,6501	27,6075	28,2343	28,007	27,3237	27,8243	28,3268	28,3467	tr|A0A1S3L5Q9|A0A1S3L5Q9_SALSA40SribosomalproteinSAOS=SalmosalarOX=8030GN=rssaPE=3SV=1;tr|A0A1S2X2U3|A0A1S2X2U3_SALSA40SribosomalproteinSAOS=SalmosalarOX=8030GN=rssaPE=3SV=1;sp|B5DGB6|RSSA_SALSA40SribosomalproteinSAOS=SalmosalarOX=8030GN=rpsaPE=2SV=1;tr|A0A1S3S3V9|A0A1S3S3V9_SALSA40SribosomalproteinSAOS=SalmosalarOX=8030GN=LOC106607032PE=3SV=1	tr|A0A1S3L5Q9|A0A1S3L5Q9_SALSA40SribosomalproteinSAOS=SalmosalarOX=8030GN=rssaPE=3SV=1;tr|A0A1S2X2U3|A0A1S2X2U3_SALSA40SribosomalproteinSAOS=SalmosalarOX=8030GN=rssaPE=3SV=1;sp|B5DGB6|RSSA_SALSA40SribosomalproteinSAOS=SalmosalarOX=8030GN=rpsaPE=2SV=1
27,8089	28,2094	28,1291	27,9067	28,5688	27,8852	28,1589	28,0184	28,552	28,396	28,0785	28,4451	27,8861	27,9181	27,747	28,2603	27,9306	27,4529	27,7999	28,3715	28,4861	tr|E0R869|E0R869_SALSA40SribosomalproteinS3aOS=SalmosalarOX=8030GN=RS3APE=2SV=1;sp|B5DGL6|RS3A_SALSA40SribosomalproteinS3aOS=SalmosalarOX=8030GN=rps3aPE=2SV=1;tr|A0A1S3SG61|A0A1S3SG61_SALSA40SribosomalproteinS3aOS=SalmosalarOX=8030GN=LOC106609258PE=3SV=1;tr|A0A1S3SKI7|A0A1S3SKI7_SALSA40SribosomalproteinS3aisoformX2OS=SalmosalarOX=8030GN=LOC106610183PE=4SV=1;tr|A0A1S3QIC2|A0A1S3QIC2_SALSA40Sriboso…	tr|E0R869|E0R869_SALSA40SribosomalproteinS3aOS=SalmosalarOX=8030GN=RS3APE=2SV=1;sp|B5DGL6|RS3A_SALSA40SribosomalproteinS3aOS=SalmosalarOX=8030GN=rps3aPE=2SV=1
24,694	NaN	NaN	NaN	24,3953	24,5372	NaN	24,3719	24,6176	NaN	NaN	NaN	NaN	NaN	NaN	NaN	24,3719	NaN	NaN	23,856	24,0654	tr|A0A1S2WZE3|A0A1S2WZE3_SALSAbeta-enolaseOS=SalmosalarOX=8030GN=LOC100194636PE=3SV=1;sp|B5DGQ7|ENOB_SALSABeta-enolaseOS=SalmosalarOX=8030GN=ENO3PE=1SV=1;tr|A0A1S3QPC8|A0A1S3QPC8_SALSAgamma-enolase-likeOS=SalmosalarOX=8030GN=LOC106595066PE=4SV=1	tr|A0A1S2WZE3|A0A1S2WZE3_SALSAbeta-enolaseOS=SalmosalarOX=8030GN=LOC100194636PE=3SV=1;sp|B5DGQ7|ENOB_SALSABeta-enolaseOS=SalmosalarOX=8030GN=ENO3PE=1SV=1
NaN	NaN	NaN	NaN	23,1328	22,0784	NaN	NaN	NaN	NaN	NaN	NaN	NaN	NaN	NaN	NaN	NaN	NaN	NaN	NaN	NaN	tr|A0A1S3MZZ4|A0A1S3MZZ4_SALSAcalumeninisoformX4OS=SalmosalarOX=8030GN=caluPE=4SV=1;tr|A0A1S3MZ03|A0A1S3MZ03_SALSAcalumeninisoformX3OS=SalmosalarOX=8030GN=caluPE=4SV=1;tr|A0A1S3MYJ1|A0A1S3MYJ1_SALSAcalumeninisoformX2OS=SalmosalarOX=8030GN=caluPE=4SV=1;sp|B5X186|CALUA_SALSACalumenin-AOS=SalmosalarOX=8030GN=caluaPE=2SV=1;tr|A0A1S3MYS1|A0A1S3MYS1_SALSAcalumeninisoformX1OS=SalmosalarOX=8030GN=caluPE=…	tr|A0A1S3MZZ4|A0A1S3MZZ4_SALSAcalumeninisoformX4OS=SalmosalarOX=8030GN=caluPE=4SV=1;tr|A0A1S3MZ03|A0A1S3MZ03_SALSAcalumeninisoformX3OS=SalmosalarOX=8030GN=caluPE=4SV=1;tr|A0A1S3MYJ1|A0A1S3MYJ1_SALSAcalumeninisoformX2OS=SalmosalarOX=8030GN=caluPE=4SV=1;sp|B5X186|CALUA_SALSACalumenin-AOS=SalmosalarOX=8030GN=caluaPE=2SV=1;tr|A0A1S3MYS1|A0A1S3MYS1_SALSAcalumeninisoformX1OS=SalmosalarOX=8030GN=caluPE=…
NaN	NaN	NaN	NaN	NaN	23,2513	NaN	NaN	NaN	NaN	23,4248	NaN	NaN	NaN	23,5384	21,4802	NaN	23,5228	NaN	23,435	NaN	tr|A0A1S3PUI2|A0A1S3PUI2_SALSAtoll-interactingprotein-likeOS=SalmosalarOX=8030GN=LOC106587464PE=4SV=1;tr|A0A1S3KV58|A0A1S3KV58_SALSAtoll-interactingprotein-likeOS=SalmosalarOX=8030GN=LOC100169858PE=4SV=1;sp|B5X370|TOLIP_SALSAToll-interactingproteinOS=SalmosalarOX=8030GN=tollipPE=2SV=1	tr|A0A1S3PUI2|A0A1S3PUI2_SALSAtoll-interactingprotein-likeOS=SalmosalarOX=8030GN=LOC106587464PE=4SV=1;tr|A0A1S3KV58|A0A1S3KV58_SALSAtoll-interactingprotein-likeOS=SalmosalarOX=8030GN=LOC100169858PE=4SV=1;sp|B5X370|TOLIP_SALSAToll-interactingproteinOS=SalmosalarOX=8030GN=tollipPE=2SV=1
25,5379	25,3974	25,3488	25,2636	25,1997	25,4466	25,1868	25,1178	25,4607	25,4486	25,4384	25,1669	25,3749	25,1786	25,5895	25,3068	25,3061	25,5944	25,3425	25,5155	25,4752	tr|A0A1S2X4H3|A0A1S2X4H3_SALSAphosphotriesterase-relatedproteinOS=SalmosalarOX=8030GN=pterPE=3SV=1;sp|B5X4Y9|PTER_SALSAPhosphotriesterase-relatedproteinOS=SalmosalarOX=8030GN=pterPE=2SV=1;tr|A0A1S3R310|A0A1S3R310_SALSAphosphotriesterase-relatedproteinisoformX1OS=SalmosalarOX=8030GN=pterPE=3SV=1	tr|A0A1S2X4H3|A0A1S2X4H3_SALSAphosphotriesterase-relatedproteinOS=SalmosalarOX=8030GN=pterPE=3SV=1;sp|B5X4Y9|PTER_SALSAPhosphotriesterase-relatedproteinOS=SalmosalarOX=8030GN=pterPE=2SV=1
27,3601	27,8012	27,2282	27,496	27,2012	27,9644	27,9429	27,5715	27,0113	27,4002	27,1152	26,9458	27,7275	28,0733	27,8986	26,7244	27,0647	27,6895	27,9347	27,0853	26,6031	tr|B9EMG8|B9EMG8_SALSAC6orf115OS=SalmosalarOX=8030GN=CF115PE=2SV=1;sp|B5X8A5|ABRAL_SALSACostarsfamilyproteinABRACLOS=SalmosalarOX=8030PE=3SV=1;tr|A0A1S2X2D4|A0A1S2X2D4_SALSAcostarsfamilyproteinABRACLOS=SalmosalarOX=8030GN=cf115PE=4SV=1	tr|B9EMG8|B9EMG8_SALSAC6orf115OS=SalmosalarOX=8030GN=CF115PE=2SV=1;sp|B5X8A5|ABRAL_SALSACostarsfamilyproteinABRACLOS=SalmosalarOX=8030PE=3SV=1;tr|A0A1S2X2D4|A0A1S2X2D4_SALSAcostarsfamilyproteinABRACLOS=SalmosalarOX=8030GN=cf115PE=4SV=1
NaN	NaN	21,8317	NaN	NaN	NaN	NaN	NaN	NaN	NaN	NaN	NaN	NaN	NaN	NaN	NaN	NaN	NaN	NaN	NaN	NaN	tr|A0A1S3QI57|A0A1S3QI57_SALSAcAMP-regulatedphosphoprotein19-likeisoformX2OS=SalmosalarOX=8030GN=LOC106592882PE=3SV=1;tr|A0A1S3RWB2|A0A1S3RWB2_SALSAalpha-endosulfineisoformX1OS=SalmosalarOX=8030GN=ensaPE=3SV=1;sp|B5XE27|ENSA_SALSAAlpha-endosulfineOS=SalmosalarOX=8030GN=ensaPE=3SV=1;tr|A0A1S3QIV6|A0A1S3QIV6_SALSAcAMP-regulatedphosphoprotein19-likeisoformX1OS=SalmosalarOX=8030GN=LOC106592882PE=3SV=1	tr|A0A1S3QI57|A0A1S3QI57_SALSAcAMP-regulatedphosphoprotein19-likeisoformX2OS=SalmosalarOX=8030GN=LOC106592882PE=3SV=1;tr|A0A1S3RWB2|A0A1S3RWB2_SALSAalpha-endosulfineisoformX1OS=SalmosalarOX=8030GN=ensaPE=3SV=1;sp|B5XE27|ENSA_SALSAAlpha-endosulfineOS=SalmosalarOX=8030GN=ensaPE=3SV=1;tr|A0A1S3QIV6|A0A1S3QIV6_SALSAcAMP-regulatedphosphoprotein19-likeisoformX1OS=SalmosalarOX=8030GN=LOC106592882PE=3SV=1
34,5947	34,4791	34,2495	34,6009	34,2622	34,5281	34,1849	34,3557	34,3765	34,2102	34,1528	34,1555	34,4884	34,4538	34,487	34,3722	34,3841	34,3999	34,3563	34,2982	34,185	tr|B5X240|B5X240_SALSAActin,cytoplasmic1OS=SalmosalarOX=8030GN=ACTBPE=2SV=1;sp|O42161|ACTB_SALSAActin,cytoplasmic1OS=SalmosalarOX=8030GN=actbPE=2SV=1;tr|A0A1S3R0T0|A0A1S3R0T0_SALSAactin-1OS=SalmosalarOX=8030GN=LOC106598969PE=4SV=1	tr|B5X240|B5X240_SALSAActin,cytoplasmic1OS=SalmosalarOX=8030GN=ACTBPE=2SV=1;sp|O42161|ACTB_SALSAActin,cytoplasmic1OS=SalmosalarOX=8030GN=actbPE=2SV=1
27,7383	27,5029	27,1874	27,3967	28,0422	27,0424	27,3879	27,1798	27,9556	27,5436	27,2518	27,8358	26,7209	27,1354	27,023	27,7626	27,199	26,8124	27,3812	27,6655	27,963	tr|A0A1S2WYK4|A0A1S2WYK4_SALSA60SribosomalproteinL18aOS=SalmosalarOX=8030GN=LOC100136354PE=3SV=1;sp|O57561|RL18A_SALSA60SribosomalproteinL18aOS=SalmosalarOX=8030GN=rpl18aPE=2SV=1;tr|A0A1S3QJA7|A0A1S3QJA7_SALSA60SribosomalproteinL18aOS=SalmosalarOX=8030GN=LOC106593275PE=3SV=1	tr|A0A1S2WYK4|A0A1S2WYK4_SALSA60SribosomalproteinL18aOS=SalmosalarOX=8030GN=LOC100136354PE=3SV=1;sp|O57561|RL18A_SALSA60SribosomalproteinL18aOS=SalmosalarOX=8030GN=rpl18aPE=2SV=1;tr|A0A1S3QJA7|A0A1S3QJA7_SALSA60SribosomalproteinL18aOS=SalmosalarOX=8030GN=LOC106593275PE=3SV=1
25,3469	27,7476	28,5946	27,4911	28,9799	27,7844	27,8801	27,4957	28,3056	27,7301	27,1598	27,6695	26,8805	26,0644	26,5819	27,3735	27,1165	26,1497	25,9943	28,1366	27,1332	tr|A0A1S2X0K6|A0A1S2X0K6_SALSAserumalbumin1precursorOS=SalmosalarOX=8030GN=alb1PE=4SV=1;sp|P21848|ALBU1_SALSASerumalbumin1OS=SalmosalarOX=8030GN=alb1PE=2SV=1;tr|A0A1S3M7K5|A0A1S3M7K5_SALSAserumalbumin2-likeOS=SalmosalarOX=8030GN=LOC106570911PE=4SV=1	tr|A0A1S2X0K6|A0A1S2X0K6_SALSAserumalbumin1precursorOS=SalmosalarOX=8030GN=alb1PE=4SV=1;sp|P21848|ALBU1_SALSASerumalbumin1OS=SalmosalarOX=8030GN=alb1PE=2SV=1
NaN	NaN	NaN	NaN	NaN	NaN	NaN	NaN	NaN	NaN	NaN	NaN	NaN	NaN	NaN	NaN	NaN	NaN	NaN	NaN	NaN	tr|A0A1S2WYW2|A0A1S2WYW2_SALSAapolipoproteinA-IprecursorOS=SalmosalarOX=8030GN=LOC100136573PE=3SV=1;sp|P27007|APOA1_SALSAApolipoproteinA-IOS=SalmosalarOX=8030GN=apoa1PE=2SV=1	tr|A0A1S2WYW2|A0A1S2WYW2_SALSAapolipoproteinA-IprecursorOS=SalmosalarOX=8030GN=LOC100136573PE=3SV=1;sp|P27007|APOA1_SALSAApolipoproteinA-IOS=SalmosalarOX=8030GN=apoa1PE=2SV=1
31,8547	31,9359	32,4705	31,5108	33,191	32,011	31,7468	31,4447	32,1322	31,7418	31,2937	31,6724	30,8578	30,424	30,738	31,949	31,6777	30,6764	30,7	32,2841	32,0789	tr|A0A1S2WYW0|A0A1S2WYW0_SALSASerotransferrinOS=SalmosalarOX=8030GN=trfPE=3SV=1;sp|P80426|TRFE1_SALSASerotransferrin-1OS=SalmosalarOX=8030GN=tf1PE=1SV=1;sp|P80429|TRFE2_SALSASerotransferrin-2OS=SalmosalarOX=8030GN=tf2PE=1SV=1	tr|A0A1S2WYW0|A0A1S2WYW0_SALSASerotransferrinOS=SalmosalarOX=8030GN=trfPE=3SV=1;sp|P80426|TRFE1_SALSASerotransferrin-1OS=SalmosalarOX=8030GN=tf1PE=1SV=1;sp|P80429|TRFE2_SALSASerotransferrin-2OS=SalmosalarOX=8030GN=tf2PE=1SV=1
30,5668	30,7401	30,9646	30,3404	30,7241	30,2179	30,6474	30,3474	30,1645	30,6508	31,0039	30,5961	30,0276	30,7303	30,4336	30,6551	30,3853	30,872	30,7101	30,6626	31,1228	sp|P84408|H1_SALSAHistoneH1(Fragment)OS=SalmosalarOX=8030PE=1SV=3	sp|P84408|H1_SALSAHistoneH1(Fragment)OS=SalmosalarOX=8030PE=1SV=3
31,8239	31,7039	32,4391	31,5035	32,7383	31,6323	31,8501	31,3121	32,2793	31,8585	31,3194	31,8012	30,7304	30,3054	30,7423	31,6542	31,4116	30,481	30,3099	32,1723	31,2521	tr|A0A1S2X1J6|A0A1S2X1J6_SALSAserumalbumin2precursorOS=SalmosalarOX=8030GN=LOC100136922PE=4SV=1;sp|Q03156|ALBU2_SALSASerumalbumin2OS=SalmosalarOX=8030GN=alb2PE=2SV=1	tr|A0A1S2X1J6|A0A1S2X1J6_SALSAserumalbumin2precursorOS=SalmosalarOX=8030GN=LOC100136922PE=4SV=1;sp|Q03156|ALBU2_SALSASerumalbumin2OS=SalmosalarOX=8030GN=alb2PE=2SV=1
NaN	23,9153	NaN	NaN	25,0256	24,5864	NaN	NaN	NaN	NaN	NaN	24,2684	NaN	NaN	NaN	NaN	NaN	NaN	NaN	NaN	NaN	tr|A0A1S2WYQ1|A0A1S2WYQ1_SALSAsecretedphosphoprotein24precursorOS=SalmosalarOX=8030GN=spp2PE=4SV=1;sp|Q710A1|SPP24_SALSASecretedphosphoprotein24OS=SalmosalarOX=8030GN=spp2PE=2SV=1	tr|A0A1S2WYQ1|A0A1S2WYQ1_SALSAsecretedphosphoprotein24precursorOS=SalmosalarOX=8030GN=spp2PE=4SV=1;sp|Q710A1|SPP24_SALSASecretedphosphoprotein24OS=SalmosalarOX=8030GN=spp2PE=2SV=1
NaN	NaN	21,5368	NaN	NaN	NaN	NaN	NaN	NaN	NaN	NaN	NaN	NaN	NaN	NaN	NaN	NaN	NaN	NaN	NaN	NaN	tr|B5X694|B5X694_SALSAE3ubiquitin-proteinligaseRBX1OS=SalmosalarOX=8030GN=RBX1PE=2SV=1;sp|Q8QG64|RBX1_SALSARING-boxprotein1OS=SalmosalarOX=8030GN=rbx1PE=2SV=2	tr|B5X694|B5X694_SALSAE3ubiquitin-proteinligaseRBX1OS=SalmosalarOX=8030GN=RBX1PE=2SV=1;sp|Q8QG64|RBX1_SALSARING-boxprotein1OS=SalmosalarOX=8030GN=rbx1PE=2SV=2
27,187	26,3943	27,8513	26,7489	27,5945	27,7341	27,2959	24,7143	24,5942	25,5897	26,9557	27,3277	27,4909	28,4566	26,7684	NaN	26,3581	23,7687	26,5131	26,0709	26,2474	tr|B9EMX5|B9EMX5_SALSAHemoglobinsubunitbetaOS=SalmosalarOX=8030GN=HBBPE=2SV=1;sp|Q91473|HBB_SALSAHemoglobinsubunitbetaOS=SalmosalarOX=8030GN=hbbPE=2SV=3;tr|A0A1S3R410|A0A1S3R410_SALSAhemoglobinsubunitbeta-likeOS=SalmosalarOX=8030GN=LOC106600318PE=3SV=1;tr|A0A1S3S604|A0A1S3S604_SALSAhemoglobinsubunitbetaOS=SalmosalarOX=8030GN=LOC106607378PE=3SV=1;tr|A0A1S3R9M6|A0A1S3R9M6_SALSAhemoglobinsubunitbeta…	tr|B9EMX5|B9EMX5_SALSAHemoglobinsubunitbetaOS=SalmosalarOX=8030GN=HBBPE=2SV=1;sp|Q91473|HBB_SALSAHemoglobinsubunitbetaOS=SalmosalarOX=8030GN=hbbPE=2SV=3
NaN	NaN	NaN	NaN	NaN	NaN	NaN	NaN	NaN	NaN	NaN	NaN	NaN	NaN	NaN	NaN	NaN	NaN	NaN	NaN	21,9268	tr|B5XA19|B5XA19_SALSAProteasomesubunitbetaOS=SalmosalarOX=8030GN=PSB9PE=2SV=1;sp|Q9DD33|PSB9_SALSAProteasomesubunitbetatype-9OS=SalmosalarOX=8030GN=psmb9-aPE=2SV=1	tr|B5XA19|B5XA19_SALSAProteasomesubunitbetaOS=SalmosalarOX=8030GN=PSB9PE=2SV=1;sp|Q9DD33|PSB9_SALSAProteasomesubunitbetatype-9OS=SalmosalarOX=8030GN=psmb9-aPE=2SV=1
28,384	27,969	27,9246	28,1211	28,1017	28,0119	28,122	28,0245	28,2772	27,8373	27,8976	28,0998	28,0753	27,9816	28,0079	28,0875	28,0222	27,888	28,1696	28,0273	28,292	tr|B9ELU2|B9ELU2_SALSAGTP-bindingnuclearproteinRanOS=SalmosalarOX=8030GN=RANPE=2SV=1;sp|Q9YGC0|RAN_SALSAGTP-bindingnuclearproteinRanOS=SalmosalarOX=8030GN=ranPE=2SV=1;tr|B9EPE3|B9EPE3_SALSAGTP-bindingnuclearproteinRanOS=SalmosalarOX=8030GN=RANPE=2SV=1;tr|B5XGS6|B5XGS6_SALSAGTP-bindingnuclearproteinRanOS=SalmosalarOX=8030GN=RANPE=2SV=1	tr|B9ELU2|B9ELU2_SALSAGTP-bindingnuclearproteinRanOS=SalmosalarOX=8030GN=RANPE=2SV=1;sp|Q9YGC0|RAN_SALSAGTP-bindingnuclearproteinRanOS=SalmosalarOX=8030GN=ranPE=2SV=1;tr|B9EPE3|B9EPE3_SALSAGTP-bindingnuclearproteinRanOS=SalmosalarOX=8030GN=RANPE=2SV=1;tr|B5XGS6|B5XGS6_SALSAGTP-bindingnuclearproteinRanOS=SalmosalarOX=8030GN=RANPE=2SV=1
NaN	NaN	NaN	NaN	19,8304	NaN	NaN	NaN	NaN	NaN	NaN	NaN	NaN	NaN	NaN	NaN	NaN	NaN	NaN	NaN	NaN	tr|A0A1S2X522|A0A1S2X522_SALSAenolase3-1OS=SalmosalarOX=8030GN=LOC100196671PE=3SV=1	tr|A0A1S2X522|A0A1S2X522_SALSAenolase3-1OS=SalmosalarOX=8030GN=LOC100196671PE=3SV=1
NaN	NaN	NaN	NaN	NaN	21,8085	NaN	NaN	NaN	NaN	NaN	NaN	NaN	NaN	NaN	NaN	NaN	NaN	NaN	NaN	NaN	tr|A0A1S3KJ30|A0A1S3KJ30_SALSAGDP-L-fucosesynthase-likeOS=SalmosalarOX=8030GN=LOC106560379PE=3SV=1	tr|A0A1S3KJ30|A0A1S3KJ30_SALSAGDP-L-fucosesynthase-likeOS=SalmosalarOX=8030GN=LOC106560379PE=3SV=1
30,0605	30,7687	30,0547	29,7124	30,9554	29,6388	30,1762	29,8211	30,7913	30,2843	29,4155	30,5064	29,9331	29,597	29,5705	29,6953	29,932	29,6283	29,8554	30,8262	30,7081	tr|A0A1S3KJ37|A0A1S3KJ37_SALSAgelsolin-likeOS=SalmosalarOX=8030GN=LOC106560322PE=4SV=1	tr|A0A1S3KJ37|A0A1S3KJ37_SALSAgelsolin-likeOS=SalmosalarOX=8030GN=LOC106560322PE=4SV=1
NaN	NaN	NaN	NaN	NaN	NaN	NaN	NaN	NaN	NaN	NaN	24,228	NaN	NaN	NaN	NaN	23,7286	NaN	NaN	NaN	NaN	tr|A0A1S3KJ44|A0A1S3KJ44_SALSAdesmoglein-2-likeisoformX3OS=SalmosalarOX=8030GN=LOC106560387PE=4SV=1;tr|A0A1S3KJH4|A0A1S3KJH4_SALSAdesmoglein-2-likeisoformX2OS=SalmosalarOX=8030GN=LOC106560387PE=4SV=1;tr|A0A1S3KK81|A0A1S3KK81_SALSAdesmoglein-2-likeisoformX1OS=SalmosalarOX=8030GN=LOC106560387PE=4SV=1	tr|A0A1S3KJ44|A0A1S3KJ44_SALSAdesmoglein-2-likeisoformX3OS=SalmosalarOX=8030GN=LOC106560387PE=4SV=1;tr|A0A1S3KJH4|A0A1S3KJH4_SALSAdesmoglein-2-likeisoformX2OS=SalmosalarOX=8030GN=LOC106560387PE=4SV=1;tr|A0A1S3KK81|A0A1S3KK81_SALSAdesmoglein-2-likeisoformX1OS=SalmosalarOX=8030GN=LOC106560387PE=4SV=1
26,2937	26,5146	26,2957	25,708	26,4728	25,3193	26,1825	25,7948	26,9056	26,6043	NaN	26,5225	25,7577	25,7153	25,681	26,2684	26,1032	NaN	25,7874	26,4363	26,6671	tr|A0A1S3KJC2|A0A1S3KJC2_SALSAdesmoplakin-likeisoformX1OS=SalmosalarOX=8030GN=LOC106560365PE=4SV=1;tr|A0A1S3KIZ5|A0A1S3KIZ5_SALSAdesmoplakin-likeisoformX2OS=SalmosalarOX=8030GN=LOC106560365PE=4SV=1;tr|A0A1S3KJD6|A0A1S3KJD6_SALSAdesmoplakin-likeisoformX3OS=SalmosalarOX=8030GN=LOC106560365PE=4SV=1;tr|A0A1S3P9W4|A0A1S3P9W4_SALSAdesmoplakin-likeisoformX2OS=SalmosalarOX=8030GN=LOC106584072PE=4SV=1;tr|…	tr|A0A1S3KJC2|A0A1S3KJC2_SALSAdesmoplakin-likeisoformX1OS=SalmosalarOX=8030GN=LOC106560365PE=4SV=1;tr|A0A1S3KIZ5|A0A1S3KIZ5_SALSAdesmoplakin-likeisoformX2OS=SalmosalarOX=8030GN=LOC106560365PE=4SV=1;tr|A0A1S3KJD6|A0A1S3KJD6_SALSAdesmoplakin-likeisoformX3OS=SalmosalarOX=8030GN=LOC106560365PE=4SV=1
27,8603	27,3526	27,4941	28,1814	26,8558	28,3878	27,5199	28,036	26,8574	27,4395	27,9909	26,8271	27,9328	28,1162	28,181	27,6818	28,0301	27,996	28,2522	27,2827	27,0586	tr|A0A1S3KJC7|A0A1S3KJC7_SALSAGDP-mannose4,6dehydrataseisoformX1OS=SalmosalarOX=8030GN=gmdsPE=3SV=1;tr|B5XE59|B5XE59_SALSAGDP-mannose4,6dehydrataseOS=SalmosalarOX=8030GN=GMDSPE=2SV=1	tr|A0A1S3KJC7|A0A1S3KJC7_SALSAGDP-mannose4,6dehydrataseisoformX1OS=SalmosalarOX=8030GN=gmdsPE=3SV=1;tr|B5XE59|B5XE59_SALSAGDP-mannose4,6dehydrataseOS=SalmosalarOX=8030GN=GMDSPE=2SV=1
NaN	NaN	21,1667	NaN	NaN	NaN	NaN	NaN	NaN	NaN	NaN	NaN	NaN	NaN	NaN	NaN	NaN	NaN	NaN	NaN	NaN	tr|A0A1S3P9S8|A0A1S3P9S8_SALSAnon-specificlipid-transferprotein-likeisoformX2OS=SalmosalarOX=8030GN=LOC106584059PE=4SV=1;tr|A0A1S3P9N4|A0A1S3P9N4_SALSAnon-specificlipid-transferprotein-likeisoformX1OS=SalmosalarOX=8030GN=LOC106584059PE=4SV=1;tr|A0A1S3KJP0|A0A1S3KJP0_SALSAnon-specificlipid-transferprotein-likeOS=SalmosalarOX=8030GN=LOC106560430PE=4SV=1	tr|A0A1S3P9S8|A0A1S3P9S8_SALSAnon-specificlipid-transferprotein-likeisoformX2OS=SalmosalarOX=8030GN=LOC106584059PE=4SV=1;tr|A0A1S3P9N4|A0A1S3P9N4_SALSAnon-specificlipid-transferprotein-likeisoformX1OS=SalmosalarOX=8030GN=LOC106584059PE=4SV=1;tr|A0A1S3KJP0|A0A1S3KJP0_SALSAnon-specificlipid-transferprotein-likeOS=SalmosalarOX=8030GN=LOC106560430PE=4SV=1
NaN	22,5577	NaN	NaN	NaN	NaN	NaN	NaN	NaN	NaN	NaN	NaN	NaN	NaN	NaN	NaN	NaN	NaN	NaN	NaN	NaN	tr|A0A1S3KJP7|A0A1S3KJP7_SALSAExocystcomplexcomponentOS=SalmosalarOX=8030GN=LOC106560516PE=3SV=1	tr|A0A1S3KJP7|A0A1S3KJP7_SALSAExocystcomplexcomponentOS=SalmosalarOX=8030GN=LOC106560516PE=3SV=1
NaN	NaN	22,6627	NaN	NaN	NaN	NaN	NaN	NaN	NaN	NaN	NaN	NaN	NaN	NaN	NaN	NaN	NaN	NaN	NaN	NaN	tr|A0A1S3KJT2|A0A1S3KJT2_SALSAN(G),N(G)-dimethylargininedimethylaminohydrolase1OS=SalmosalarOX=8030GN=ddah1PE=4SV=1	tr|A0A1S3KJT2|A0A1S3KJT2_SALSAN(G),N(G)-dimethylargininedimethylaminohydrolase1OS=SalmosalarOX=8030GN=ddah1PE=4SV=1
NaN	NaN	NaN	24,7968	NaN	NaN	NaN	NaN	NaN	NaN	NaN	NaN	NaN	NaN	24,8875	NaN	NaN	NaN	NaN	NaN	NaN	tr|A0A1S3KJW0|A0A1S3KJW0_SALSAproteinphosphatase1regulatorysubunit14B-likeOS=SalmosalarOX=8030GN=LOC106560462PE=4SV=1;tr|A0A1S3SC01|A0A1S3SC01_SALSAproteinphosphatase1regulatorysubunit14B-likeOS=SalmosalarOX=8030GN=LOC106608460PE=4SV=1	tr|A0A1S3KJW0|A0A1S3KJW0_SALSAproteinphosphatase1regulatorysubunit14B-likeOS=SalmosalarOX=8030GN=LOC106560462PE=4SV=1;tr|A0A1S3SC01|A0A1S3SC01_SALSAproteinphosphatase1regulatorysubunit14B-likeOS=SalmosalarOX=8030GN=LOC106608460PE=4SV=1
28,5201	28,5346	29,2063	27,8548	29,9771	28,6619	28,8073	28,0647	28,795	28,3251	28,154	28,5819	27,1148	26,9705	27,1606	28,493	28,2293	27,1217	27,3937	29,106	28,5981	tr|A0A1S3KK24|A0A1S3KK24_SALSAhistidine-richglycoprotein-likeOS=SalmosalarOX=8030GN=LOC106560589PE=4SV=1	tr|A0A1S3KK24|A0A1S3KK24_SALSAhistidine-richglycoprotein-likeOS=SalmosalarOX=8030GN=LOC106560589PE=4SV=1
NaN	NaN	23,673	NaN	24,4086	24,3438	24,7037	NaN	24,4234	NaN	NaN	23,5045	NaN	NaN	NaN	NaN	NaN	NaN	23,5652	24,0054	NaN	tr|A0A1S3KK78|A0A1S3KK78_SALSAcomplementfactorH-likeOS=SalmosalarOX=8030GN=LOC106560550PE=4SV=1	tr|A0A1S3KK78|A0A1S3KK78_SALSAcomplementfactorH-likeOS=SalmosalarOX=8030GN=LOC106560550PE=4SV=1
NaN	NaN	NaN	23,4875	23,8023	23,8031	NaN	NaN	NaN	24,593	NaN	24,2396	NaN	NaN	NaN	23,6877	NaN	NaN	NaN	NaN	NaN	tr|A0A1S3KKB4|A0A1S3KKB4_SALSAfetuin-B-likeOS=SalmosalarOX=8030GN=LOC106560587PE=4SV=1	tr|A0A1S3KKB4|A0A1S3KKB4_SALSAfetuin-B-likeOS=SalmosalarOX=8030GN=LOC106560587PE=4SV=1
27,1227	26,7505	26,9362	26,5604	26,7462	25,3173	27,0875	26,7412	26,9103	26,8232	26,5414	26,9294	26,8179	27,0709	26,4943	26,6701	26,3765	26,5174	26,7793	27,1582	26,9356	tr|A0A1S3KKC7|A0A1S3KKC7_SALSAlamin-B2OS=SalmosalarOX=8030GN=lmnb2PE=3SV=1	tr|A0A1S3KKC7|A0A1S3KKC7_SALSAlamin-B2OS=SalmosalarOX=8030GN=lmnb2PE=3SV=1
NaN	NaN	NaN	NaN	NaN	NaN	NaN	NaN	NaN	NaN	NaN	NaN	NaN	NaN	NaN	NaN	NaN	NaN	NaN	NaN	NaN	tr|A0A1S3KKC8|A0A1S3KKC8_SALSABRISCandBRCA1-Acomplexmember1OS=SalmosalarOX=8030GN=babam1PE=4SV=1	tr|A0A1S3KKC8|A0A1S3KKC8_SALSABRISCandBRCA1-Acomplexmember1OS=SalmosalarOX=8030GN=babam1PE=4SV=1
26,8179	26,1853	26,2805	25,5302	27,3886	26,3013	26,2761	26,0385	26,7853	26,3777	25,608	26,0924	NaN	NaN	25,3531	26,7452	26,2259	24,8476	25,8837	26,7897	26,5268	tr|A0A1S3KKE9|A0A1S3KKE9_SALSAhistidine-richglycoprotein-likeOS=SalmosalarOX=8030GN=LOC106560588PE=4SV=1	tr|A0A1S3KKE9|A0A1S3KKE9_SALSAhistidine-richglycoprotein-likeOS=SalmosalarOX=8030GN=LOC106560588PE=4SV=1
24,6661	26,3899	26,0192	25,6261	27,1329	25,2769	26,4492	25,8352	26,8353	26,7599	25,5867	26,9384	25,4889	25,1835	25,4724	25,6696	25,6629	24,3357	25,3884	26,3348	26,2319	tr|C0HA19|C0HA19_SALSAVigilinOS=SalmosalarOX=8030GN=VIGLNPE=2SV=1;tr|A0A1S3KKQ9|A0A1S3KKQ9_SALSAvigilinisoformX2OS=SalmosalarOX=8030GN=hdlbpPE=4SV=1;tr|A0A1S3KKC1|A0A1S3KKC1_SALSAvigilinisoformX1OS=SalmosalarOX=8030GN=hdlbpPE=4SV=1;tr|A0A1S3SDC6|A0A1S3SDC6_SALSAvigilin-likeOS=SalmosalarOX=8030GN=LOC106608754PE=4SV=1	tr|C0HA19|C0HA19_SALSAVigilinOS=SalmosalarOX=8030GN=VIGLNPE=2SV=1;tr|A0A1S3KKQ9|A0A1S3KKQ9_SALSAvigilinisoformX2OS=SalmosalarOX=8030GN=hdlbpPE=4SV=1;tr|A0A1S3KKC1|A0A1S3KKC1_SALSAvigilinisoformX1OS=SalmosalarOX=8030GN=hdlbpPE=4SV=1
NaN	22,7079	NaN	NaN	NaN	NaN	NaN	NaN	NaN	NaN	NaN	NaN	NaN	NaN	NaN	NaN	NaN	NaN	NaN	NaN	NaN	tr|A0A1S3KLF8|A0A1S3KLF8_SALSAsortingnexin-1-likeisoformX4OS=SalmosalarOX=8030GN=LOC106560773PE=4SV=1;tr|A0A1S3KLJ5|A0A1S3KLJ5_SALSAsortingnexin-1-likeisoformX3OS=SalmosalarOX=8030GN=LOC106560773PE=4SV=1;tr|A0A1S3KL75|A0A1S3KL75_SALSAsortingnexin-1-likeisoformX2OS=SalmosalarOX=8030GN=LOC106560773PE=4SV=1;tr|A0A1S3KLJ8|A0A1S3KLJ8_SALSAsortingnexin-1-likeisoformX1OS=SalmosalarOX=8030GN=LOC106560773…	tr|A0A1S3KLF8|A0A1S3KLF8_SALSAsortingnexin-1-likeisoformX4OS=SalmosalarOX=8030GN=LOC106560773PE=4SV=1;tr|A0A1S3KLJ5|A0A1S3KLJ5_SALSAsortingnexin-1-likeisoformX3OS=SalmosalarOX=8030GN=LOC106560773PE=4SV=1;tr|A0A1S3KL75|A0A1S3KL75_SALSAsortingnexin-1-likeisoformX2OS=SalmosalarOX=8030GN=LOC106560773PE=4SV=1;tr|A0A1S3KLJ8|A0A1S3KLJ8_SALSAsortingnexin-1-likeisoformX1OS=SalmosalarOX=8030GN=LOC106560773…
NaN	24,0044	24,4318	24,0093	25,0657	24,0657	24,2321	NaN	24,3509	23,8547	23,7983	24,037	NaN	NaN	NaN	24,21	24,0039	NaN	NaN	24,0837	23,8361	tr|A0A1S3KL83|A0A1S3KL83_SALSAceruloplasminOS=SalmosalarOX=8030GN=cpPE=3SV=1	tr|A0A1S3KL83|A0A1S3KL83_SALSAceruloplasminOS=SalmosalarOX=8030GN=cpPE=3SV=1
NaN	NaN	21,8558	NaN	NaN	NaN	NaN	NaN	NaN	NaN	NaN	NaN	NaN	NaN	NaN	NaN	NaN	NaN	NaN	NaN	NaN	tr|A0A1S3KL94|A0A1S3KL94_SALSAMannose-6-phosphateisomeraseOS=SalmosalarOX=8030GN=LOC106560745PE=3SV=1;tr|A0A1S3QLK6|A0A1S3QLK6_SALSAmannose-6-phosphateisomerase-likeOS=SalmosalarOX=8030GN=LOC106594018PE=3SV=1;tr|A0A1S3R1M3|A0A1S3R1M3_SALSAmannose-6-phosphateisomerase-likeOS=SalmosalarOX=8030GN=LOC106599510PE=4SV=1;tr|A0A1S3R550|A0A1S3R550_SALSAmannose-6-phosphateisomerase-likeOS=SalmosalarOX=8030…	tr|A0A1S3KL94|A0A1S3KL94_SALSAMannose-6-phosphateisomeraseOS=SalmosalarOX=8030GN=LOC106560745PE=3SV=1
22,5819	NaN	NaN	NaN	NaN	NaN	NaN	NaN	NaN	NaN	NaN	NaN	NaN	NaN	NaN	NaN	NaN	NaN	NaN	NaN	NaN	tr|A0A1S3KLC2|A0A1S3KLC2_SALSAMIP18familyproteinFAM96AOS=SalmosalarOX=8030GN=fam96aPE=4SV=1	tr|A0A1S3KLC2|A0A1S3KLC2_SALSAMIP18familyproteinFAM96AOS=SalmosalarOX=8030GN=fam96aPE=4SV=1
NaN	NaN	NaN	NaN	22,0122	NaN	NaN	NaN	NaN	NaN	NaN	NaN	NaN	NaN	NaN	NaN	NaN	NaN	NaN	NaN	NaN	tr|A0A1S3KLC5|A0A1S3KLC5_SALSAchondroitinsulfateproteoglycan4OS=SalmosalarOX=8030GN=cspg4PE=4SV=1	tr|A0A1S3KLC5|A0A1S3KLC5_SALSAchondroitinsulfateproteoglycan4OS=SalmosalarOX=8030GN=cspg4PE=4SV=1
NaN	23,2874	NaN	NaN	23,6165	23,1305	22,8876	NaN	24,0509	23,2574	NaN	23,338	NaN	NaN	NaN	22,9688	22,8088	NaN	NaN	22,9922	23,1405	tr|A0A1S3PCH2|A0A1S3PCH2_SALSAFibulin-1OS=SalmosalarOX=8030GN=LOC106584496PE=3SV=1;tr|A0A1S3KLE1|A0A1S3KLE1_SALSAFibulin-1OS=SalmosalarOX=8030GN=fbln1PE=3SV=1;tr|A0A1S3PD14|A0A1S3PD14_SALSAFibulin-1OS=SalmosalarOX=8030GN=LOC106584496PE=3SV=1;tr|B5X3N0|B5X3N0_SALSAFibulin-1OS=SalmosalarOX=8030GN=FBLN1PE=2SV=1	tr|A0A1S3PCH2|A0A1S3PCH2_SALSAFibulin-1OS=SalmosalarOX=8030GN=LOC106584496PE=3SV=1;tr|A0A1S3KLE1|A0A1S3KLE1_SALSAFibulin-1OS=SalmosalarOX=8030GN=fbln1PE=3SV=1;tr|A0A1S3PD14|A0A1S3PD14_SALSAFibulin-1OS=SalmosalarOX=8030GN=LOC106584496PE=3SV=1;tr|B5X3N0|B5X3N0_SALSAFibulin-1OS=SalmosalarOX=8030GN=FBLN1PE=2SV=1
23,7444	23,16	NaN	NaN	22,8396	23,4158	23,3325	24,1772	NaN	NaN	23,3404	22,9487	23,6021	23,2996	23,4453	23,6448	NaN	NaN	23,6173	NaN	23,3318	tr|A0A1S3KMV2|A0A1S3KMV2_SALSAarachidonate15-lipoxygenaseB-likeisoformX3OS=SalmosalarOX=8030GN=LOC106560831PE=3SV=1;tr|A0A1S3KLX4|A0A1S3KLX4_SALSAarachidonate15-lipoxygenaseB-likeisoformX2OS=SalmosalarOX=8030GN=LOC106560831PE=3SV=1;tr|A0A1S3KM15|A0A1S3KM15_SALSAarachidonate15-lipoxygenaseB-likeisoformX1OS=SalmosalarOX=8030GN=LOC106560831PE=3SV=1	tr|A0A1S3KMV2|A0A1S3KMV2_SALSAarachidonate15-lipoxygenaseB-likeisoformX3OS=SalmosalarOX=8030GN=LOC106560831PE=3SV=1;tr|A0A1S3KLX4|A0A1S3KLX4_SALSAarachidonate15-lipoxygenaseB-likeisoformX2OS=SalmosalarOX=8030GN=LOC106560831PE=3SV=1;tr|A0A1S3KM15|A0A1S3KM15_SALSAarachidonate15-lipoxygenaseB-likeisoformX1OS=SalmosalarOX=8030GN=LOC106560831PE=3SV=1
NaN	NaN	23,2178	NaN	NaN	22,9112	NaN	NaN	NaN	NaN	23,1168	23,0789	NaN	NaN	22,9062	NaN	NaN	23,8924	NaN	NaN	NaN	tr|A0A1S3KM47|A0A1S3KM47_SALSASecretorycarrier-associatedmembraneproteinOS=SalmosalarOX=8030GN=scamp2PE=3SV=1	tr|A0A1S3KM47|A0A1S3KM47_SALSASecretorycarrier-associatedmembraneproteinOS=SalmosalarOX=8030GN=scamp2PE=3SV=1
NaN	NaN	24,2523	NaN	24,8835	NaN	NaN	NaN	NaN	NaN	NaN	NaN	NaN	NaN	NaN	NaN	NaN	NaN	NaN	NaN	NaN	tr|A0A1S3KN49|A0A1S3KN49_SALSACarboxylicesterhydrolaseOS=SalmosalarOX=8030GN=LOC100380756PE=3SV=1;tr|A0A1S3KM69|A0A1S3KM69_SALSACarboxylicesterhydrolaseOS=SalmosalarOX=8030GN=LOC100380756PE=3SV=1	tr|A0A1S3KN49|A0A1S3KN49_SALSACarboxylicesterhydrolaseOS=SalmosalarOX=8030GN=LOC100380756PE=3SV=1;tr|A0A1S3KM69|A0A1S3KM69_SALSACarboxylicesterhydrolaseOS=SalmosalarOX=8030GN=LOC100380756PE=3SV=1
NaN	23,6508	23,7255	23,271	23,9387	23,1349	24,0623	23,4183	23,3814	23,804	23,6269	23,3483	22,9894	23,4443	23,1659	23,6935	NaN	23,3988	23,4316	23,5315	23,7144	tr|A0A1S3KNY4|A0A1S3KNY4_SALSADihydrolipoyldehydrogenaseOS=SalmosalarOX=8030GN=LOC106561021PE=3SV=1;tr|A0A1S3PCX0|A0A1S3PCX0_SALSADihydrolipoyldehydrogenaseOS=SalmosalarOX=8030GN=LOC106584548PE=3SV=1	tr|A0A1S3KNY4|A0A1S3KNY4_SALSADihydrolipoyldehydrogenaseOS=SalmosalarOX=8030GN=LOC106561021PE=3SV=1;tr|A0A1S3PCX0|A0A1S3PCX0_SALSADihydrolipoyldehydrogenaseOS=SalmosalarOX=8030GN=LOC106584548PE=3SV=1
25,4553	25,7674	25,7696	25,7624	25,6511	25,7802	25,8146	25,9454	25,5329	25,5202	25,6764	25,8146	25,8864	25,888	25,9232	25,6726	25,7394	25,5263	25,9848	25,7585	25,4942	tr|A0A1S3KP87|A0A1S3KP87_SALSAPeptidylprolylisomeraseOS=SalmosalarOX=8030GN=fkbp4PE=4SV=1	tr|A0A1S3KP87|A0A1S3KP87_SALSAPeptidylprolylisomeraseOS=SalmosalarOX=8030GN=fkbp4PE=4SV=1
24,9035	23,9737	24,3711	24,4246	24,259	23,9498	23,847	NaN	24,0554	23,9559	24,4187	24,1431	24,5068	24,2162	24,1975	24,4613	24,2701	24,68	23,929	24,1625	NaN	tr|A0A1S3KPY1|A0A1S3KPY1_SALSADyneinlightchainroadblockOS=SalmosalarOX=8030GN=dynlrb2PE=3SV=1;tr|B5XG89|B5XG89_SALSADyneinlightchainroadblockOS=SalmosalarOX=8030GN=DLRB2PE=2SV=1;tr|A0A1S3ML86|A0A1S3ML86_SALSADyneinlightchainroadblockOS=SalmosalarOX=8030GN=LOC106573385PE=3SV=1	tr|A0A1S3KPY1|A0A1S3KPY1_SALSADyneinlightchainroadblockOS=SalmosalarOX=8030GN=dynlrb2PE=3SV=1;tr|B5XG89|B5XG89_SALSADyneinlightchainroadblockOS=SalmosalarOX=8030GN=DLRB2PE=2SV=1;tr|A0A1S3ML86|A0A1S3ML86_SALSADyneinlightchainroadblockOS=SalmosalarOX=8030GN=LOC106573385PE=3SV=1
26,1256	24,879	25,1604	25,0011	24,5743	25,6679	24,8409	25,4065	25,3801	25,0251	25,3024	25,1627	25,3426	25,1457	25,4717	25,5661	25,0861	25,711	25,7362	25,2043	25,2325	tr|A0A1S3KRR8|A0A1S3KRR8_SALSAAMPdeaminaseOS=SalmosalarOX=8030GN=LOC106561496PE=3SV=1;tr|A0A1S3KQP2|A0A1S3KQP2_SALSAAMPdeaminaseOS=SalmosalarOX=8030GN=LOC106561496PE=3SV=1;tr|A0A1S3KQW3|A0A1S3KQW3_SALSAAMPdeaminaseOS=SalmosalarOX=8030GN=LOC106561496PE=3SV=1;tr|A0A1S3KQY5|A0A1S3KQY5_SALSAAMPdeaminaseOS=SalmosalarOX=8030GN=LOC106561496PE=3SV=1;tr|A0A1S3MJE5|A0A1S3MJE5_SALSAAMPdeaminase3-likeOS=Salm…	tr|A0A1S3KRR8|A0A1S3KRR8_SALSAAMPdeaminaseOS=SalmosalarOX=8030GN=LOC106561496PE=3SV=1;tr|A0A1S3KQP2|A0A1S3KQP2_SALSAAMPdeaminaseOS=SalmosalarOX=8030GN=LOC106561496PE=3SV=1;tr|A0A1S3KQW3|A0A1S3KQW3_SALSAAMPdeaminaseOS=SalmosalarOX=8030GN=LOC106561496PE=3SV=1;tr|A0A1S3KQY5|A0A1S3KQY5_SALSAAMPdeaminaseOS=SalmosalarOX=8030GN=LOC106561496PE=3SV=1
NaN	NaN	23,7183	NaN	NaN	NaN	NaN	NaN	NaN	NaN	NaN	NaN	NaN	NaN	NaN	NaN	NaN	NaN	NaN	NaN	NaN	tr|A0A1S3KQZ1|A0A1S3KQZ1_SALSAF-actin-cappingproteinsubunitalphaOS=SalmosalarOX=8030GN=LOC100380720PE=3SV=1	tr|A0A1S3KQZ1|A0A1S3KQZ1_SALSAF-actin-cappingproteinsubunitalphaOS=SalmosalarOX=8030GN=LOC100380720PE=3SV=1
NaN	23,6415	23,7346	NaN	23,7974	NaN	NaN	NaN	NaN	23,8586	23,3024	NaN	NaN	NaN	NaN	NaN	NaN	NaN	NaN	23,8667	23,8243	tr|A0A1S3KRA0|A0A1S3KRA0_SALSAtestin-likeisoformX2OS=SalmosalarOX=8030GN=LOC106561556PE=4SV=1;tr|A0A1S3KS32|A0A1S3KS32_SALSAtestin-likeisoformX1OS=SalmosalarOX=8030GN=LOC106561556PE=4SV=1;tr|A0A1S3MJN4|A0A1S3MJN4_SALSAtestin-likeOS=SalmosalarOX=8030GN=LOC106573117PE=4SV=1	tr|A0A1S3KRA0|A0A1S3KRA0_SALSAtestin-likeisoformX2OS=SalmosalarOX=8030GN=LOC106561556PE=4SV=1;tr|A0A1S3KS32|A0A1S3KS32_SALSAtestin-likeisoformX1OS=SalmosalarOX=8030GN=LOC106561556PE=4SV=1
NaN	24,1154	24,6717	24,2878	24,1933	23,7983	24,5897	NaN	24,3167	24,1223	24,1698	24,1456	24,0771	24,1249	24,2142	24,6996	23,9915	24,0611	24,2148	24,3833	24,6959	tr|A0A1S3MJE7|A0A1S3MJE7_SALSACUGBPElav-likefamilymember2isoformX9OS=SalmosalarOX=8030GN=LOC106573061PE=4SV=1;tr|A0A1S3KRT0|A0A1S3KRT0_SALSACUGBPElav-likefamilymember2isoformX9OS=SalmosalarOX=8030GN=LOC106561659PE=4SV=1;tr|A0A1S3MK36|A0A1S3MK36_SALSACUGBPElav-likefamilymember2isoformX7OS=SalmosalarOX=8030GN=LOC106573061PE=4SV=1;tr|A0A1S3MJ34|A0A1S3MJ34_SALSACUGBPElav-likefamilymember2isoformX8OS=…	tr|A0A1S3MJE7|A0A1S3MJE7_SALSACUGBPElav-likefamilymember2isoformX9OS=SalmosalarOX=8030GN=LOC106573061PE=4SV=1;tr|A0A1S3KRT0|A0A1S3KRT0_SALSACUGBPElav-likefamilymember2isoformX9OS=SalmosalarOX=8030GN=LOC106561659PE=4SV=1;tr|A0A1S3MK36|A0A1S3MK36_SALSACUGBPElav-likefamilymember2isoformX7OS=SalmosalarOX=8030GN=LOC106573061PE=4SV=1;tr|A0A1S3MJ34|A0A1S3MJ34_SALSACUGBPElav-likefamilymember2isoformX8OS=…
NaN	23,127	NaN	NaN	NaN	NaN	NaN	NaN	NaN	NaN	NaN	NaN	NaN	NaN	NaN	NaN	NaN	NaN	NaN	NaN	NaN	tr|A0A1S3KRV5|A0A1S3KRV5_SALSAphosphatecarrierprotein,mitochondrial-likeisoformX2OS=SalmosalarOX=8030GN=LOC106561671PE=3SV=1;tr|C0H8G7|C0H8G7_SALSAPhosphatecarrierprotein,mitochondrialOS=SalmosalarOX=8030GN=MPCPPE=2SV=1	tr|A0A1S3KRV5|A0A1S3KRV5_SALSAphosphatecarrierprotein,mitochondrial-likeisoformX2OS=SalmosalarOX=8030GN=LOC106561671PE=3SV=1;tr|C0H8G7|C0H8G7_SALSAPhosphatecarrierprotein,mitochondrialOS=SalmosalarOX=8030GN=MPCPPE=2SV=1
28,359	28,4364	28,3839	28,2787	28,7192	28,2627	28,4626	28,299	28,7118	28,4837	28,7792	28,735	28,5218	28,6746	28,5407	28,6813	28,2402	28,8331	28,8039	28,6237	28,7758	tr|A0A1S3KS25|A0A1S3KS25_SALSAendoplasmin-likeOS=SalmosalarOX=8030GN=LOC106561706PE=3SV=1;tr|A0A1S3SGW8|A0A1S3SGW8_SALSAendoplasmin-likeOS=SalmosalarOX=8030GN=LOC106609356PE=3SV=1	tr|A0A1S3KS25|A0A1S3KS25_SALSAendoplasmin-likeOS=SalmosalarOX=8030GN=LOC106561706PE=3SV=1
29,3439	29,662	29,0288	29,0615	28,992	30,2435	29,792	29,8542	28,3744	28,7156	29,7283	28,7412	30,4688	29,7774	29,4827	28,8261	30,6217	29,4148	30,3272	29,6495	27,7282	tr|A0A1S3KS48|A0A1S3KS48_SALSAintestinalmucin-likeproteinOS=SalmosalarOX=8030GN=LOC106561817PE=4SV=1;tr|A0A1S3KTA4|A0A1S3KTA4_SALSAotogelinOS=SalmosalarOX=8030GN=otogPE=4SV=1;tr|A0A1S3QXQ1|A0A1S3QXQ1_SALSAintestinalmucin-likeproteinOS=SalmosalarOX=8030GN=LOC106598357PE=4SV=1;tr|A0A1S3QGW2|A0A1S3QGW2_SALSAintestinalmucin-likeproteinOS=SalmosalarOX=8030GN=LOC106592403PE=4SV=1;tr|A0A1S3QD26|A0A1S3QD…	tr|A0A1S3KS48|A0A1S3KS48_SALSAintestinalmucin-likeproteinOS=SalmosalarOX=8030GN=LOC106561817PE=4SV=1;tr|A0A1S3KTA4|A0A1S3KTA4_SALSAotogelinOS=SalmosalarOX=8030GN=otogPE=4SV=1;tr|A0A1S3QXQ1|A0A1S3QXQ1_SALSAintestinalmucin-likeproteinOS=SalmosalarOX=8030GN=LOC106598357PE=4SV=1
26,4923	28,1774	27,3459	27,6377	27,1851	28,5848	28,0686	28,2774	27,1142	27,2013	27,9253	27,1225	28,9395	28,295	27,9398	27,1339	28,9448	27,8633	28,3732	27,884	NaN	tr|A0A1S3KSB3|A0A1S3KSB3_SALSAmucin-5AC-likeOS=SalmosalarOX=8030GN=LOC106561811PE=4SV=1	tr|A0A1S3KSB3|A0A1S3KSB3_SALSAmucin-5AC-likeOS=SalmosalarOX=8030GN=LOC106561811PE=4SV=1
25,989	26,0702	26,0011	26,1203	26,1993	25,9051	25,914	25,8814	26,0683	25,9021	25,6321	26,3597	25,5902	26,279	26,0033	26,1263	25,6414	25,3341	25,6053	26,1998	26,4515	tr|A0A1S3KSG0|A0A1S3KSG0_SALSAplakophilin-3isoformX1OS=SalmosalarOX=8030GN=pkp3PE=4SV=1;tr|A0A1S3KSB9|A0A1S3KSB9_SALSAplakophilin-3isoformX3OS=SalmosalarOX=8030GN=pkp3PE=4SV=1;tr|A0A1S3KS43|A0A1S3KS43_SALSAplakophilin-3isoformX2OS=SalmosalarOX=8030GN=pkp3PE=4SV=1	tr|A0A1S3KSG0|A0A1S3KSG0_SALSAplakophilin-3isoformX1OS=SalmosalarOX=8030GN=pkp3PE=4SV=1;tr|A0A1S3KSB9|A0A1S3KSB9_SALSAplakophilin-3isoformX3OS=SalmosalarOX=8030GN=pkp3PE=4SV=1;tr|A0A1S3KS43|A0A1S3KS43_SALSAplakophilin-3isoformX2OS=SalmosalarOX=8030GN=pkp3PE=4SV=1
26,9022	26,2504	26,1576	26,2738	26,0866	25,9754	26,4082	26,5579	26,4859	26,2708	26,1024	26,1645	26,3828	26,4655	26,2954	26,1394	26,2691	26,1011	26,4693	26,6326	26,4288	tr|A0A1S3KSQ7|A0A1S3KSQ7_SALSAbifunctionalglutamate/proline--tRNAligase-likeisoformX4OS=SalmosalarOX=8030GN=LOC106561878PE=3SV=1;tr|A0A1S3KTJ9|A0A1S3KTJ9_SALSAbifunctionalglutamate/proline--tRNAligase-likeisoformX3OS=SalmosalarOX=8030GN=LOC106561878PE=3SV=1;tr|A0A1S3KSG1|A0A1S3KSG1_SALSAbifunctionalglutamate/proline--tRNAligase-likeisoformX2OS=SalmosalarOX=8030GN=LOC106561878PE=3SV=1;tr|A0A1S3KSK…	tr|A0A1S3KSQ7|A0A1S3KSQ7_SALSAbifunctionalglutamate/proline--tRNAligase-likeisoformX4OS=SalmosalarOX=8030GN=LOC106561878PE=3SV=1;tr|A0A1S3KTJ9|A0A1S3KTJ9_SALSAbifunctionalglutamate/proline--tRNAligase-likeisoformX3OS=SalmosalarOX=8030GN=LOC106561878PE=3SV=1;tr|A0A1S3KSG1|A0A1S3KSG1_SALSAbifunctionalglutamate/proline--tRNAligase-likeisoformX2OS=SalmosalarOX=8030GN=LOC106561878PE=3SV=1;tr|A0A1S3KSK…
NaN	NaN	NaN	NaN	NaN	NaN	NaN	29,0169	NaN	NaN	NaN	NaN	NaN	NaN	NaN	NaN	NaN	NaN	NaN	NaN	NaN	tr|A0A1S3KSG8|A0A1S3KSG8_SALSAuncharacterizedproteinLOC106561847OS=SalmosalarOX=8030GN=LOC106561847PE=4SV=1	tr|A0A1S3KSG8|A0A1S3KSG8_SALSAuncharacterizedproteinLOC106561847OS=SalmosalarOX=8030GN=LOC106561847PE=4SV=1
27,5952	28,0248	27,6265	27,5923	28,2103	27,7042	27,63	27,3756	28,2304	27,5082	27,2102	27,9524	27,4086	27,5146	27,289	27,2975	27,9378	27,1898	27,5021	27,8322	27,7669	tr|A0A1S3KSM7|A0A1S3KSM7_SALSAAnnexinOS=SalmosalarOX=8030GN=LOC106561857PE=3SV=1	tr|A0A1S3KSM7|A0A1S3KSM7_SALSAAnnexinOS=SalmosalarOX=8030GN=LOC106561857PE=3SV=1
NaN	24,6983	25,2581	24,8406	24,6765	25,3263	25,0713	25,3191	NaN	25,182	25,2839	24,8008	25,0416	24,91	24,9776	24,7697	25,009	25,2094	25,3812	24,7166	25,0122	tr|A0A1S3KSN7|A0A1S3KSN7_SALSAsrcsubstratecortactin-likeisoformX2OS=SalmosalarOX=8030GN=LOC106561907PE=4SV=1;tr|A0A1S3KTU0|A0A1S3KTU0_SALSAsrcsubstratecortactin-likeisoformX1OS=SalmosalarOX=8030GN=LOC106561907PE=4SV=1	tr|A0A1S3KSN7|A0A1S3KSN7_SALSAsrcsubstratecortactin-likeisoformX2OS=SalmosalarOX=8030GN=LOC106561907PE=4SV=1;tr|A0A1S3KTU0|A0A1S3KTU0_SALSAsrcsubstratecortactin-likeisoformX1OS=SalmosalarOX=8030GN=LOC106561907PE=4SV=1
26,1	25,6876	26,0464	26,2066	25,8478	26,2116	25,6157	25,6981	25,3275	25,7819	26,1737	25,4385	26,2062	26,2172	26,4565	25,4387	25,8917	26,3527	25,9241	25,3348	25,5362	tr|A0A1S3KSQ5|A0A1S3KSQ5_SALSAGlycineN-methyltransferaseOS=SalmosalarOX=8030GN=gnmtPE=3SV=1	tr|A0A1S3KSQ5|A0A1S3KSQ5_SALSAGlycineN-methyltransferaseOS=SalmosalarOX=8030GN=gnmtPE=3SV=1
25,2289	25,7344	25,1477	25,1279	25,6075	25,0143	25,4777	25,4184	25,1268	25,1088	25,3564	25,6082	25,3924	25,2843	25,7563	24,8281	24,8964	24,8122	25,2744	25,0951	24,8047	tr|A0A1S3PSM1|A0A1S3PSM1_SALSA26Sproteaseregulatorysubunit6AisoformX1OS=SalmosalarOX=8030GN=prs6aPE=3SV=1;tr|A0A1S3KUD7|A0A1S3KUD7_SALSA26Sproteaseregulatorysubunit6A-B-likeisoformX2OS=SalmosalarOX=8030GN=LOC106561966PE=3SV=1;tr|B5X5I0|B5X5I0_SALSA26Sproteaseregulatorysubunit6AOS=SalmosalarOX=8030GN=PRS6APE=2SV=1;tr|A0A1S3KTB2|A0A1S3KTB2_SALSA26Sproteaseregulatorysubunit6A-B-likeisoformX1OS=Salmo…	tr|A0A1S3PSM1|A0A1S3PSM1_SALSA26Sproteaseregulatorysubunit6AisoformX1OS=SalmosalarOX=8030GN=prs6aPE=3SV=1;tr|A0A1S3KUD7|A0A1S3KUD7_SALSA26Sproteaseregulatorysubunit6A-B-likeisoformX2OS=SalmosalarOX=8030GN=LOC106561966PE=3SV=1;tr|B5X5I0|B5X5I0_SALSA26Sproteaseregulatorysubunit6AOS=SalmosalarOX=8030GN=PRS6APE=2SV=1;tr|A0A1S3KTB2|A0A1S3KTB2_SALSA26Sproteaseregulatorysubunit6A-B-likeisoformX1OS=Salmo…
NaN	NaN	22,909	NaN	NaN	NaN	NaN	NaN	NaN	NaN	NaN	NaN	NaN	NaN	NaN	NaN	NaN	NaN	NaN	NaN	NaN	tr|A0A1S3PTM1|A0A1S3PTM1_SALSAVacuolarproteinsorting-associatedprotein35OS=SalmosalarOX=8030GN=LOC106587298PE=3SV=1;tr|A0A1S3KTM3|A0A1S3KTM3_SALSAVacuolarproteinsorting-associatedprotein35OS=SalmosalarOX=8030GN=vps35PE=3SV=1;tr|C0H9L8|C0H9L8_SALSAVacuolarproteinsorting-associatedprotein35OS=SalmosalarOX=8030GN=VPS35PE=2SV=1;tr|A0A1S3KTF8|A0A1S3KTF8_SALSAVacuolarproteinsorting-associatedprotein35O…	tr|A0A1S3PTM1|A0A1S3PTM1_SALSAVacuolarproteinsorting-associatedprotein35OS=SalmosalarOX=8030GN=LOC106587298PE=3SV=1;tr|A0A1S3KTM3|A0A1S3KTM3_SALSAVacuolarproteinsorting-associatedprotein35OS=SalmosalarOX=8030GN=vps35PE=3SV=1;tr|C0H9L8|C0H9L8_SALSAVacuolarproteinsorting-associatedprotein35OS=SalmosalarOX=8030GN=VPS35PE=2SV=1;tr|A0A1S3KTF8|A0A1S3KTF8_SALSAVacuolarproteinsorting-associatedprotein35O…
NaN	NaN	22,0619	NaN	NaN	NaN	NaN	NaN	NaN	NaN	NaN	NaN	NaN	NaN	NaN	NaN	NaN	NaN	NaN	NaN	NaN	tr|A0A1S3PTS8|A0A1S3PTS8_SALSArhoGTPase-activatingprotein1-likeOS=SalmosalarOX=8030GN=LOC106587119PE=4SV=1;tr|A0A1S3KTG1|A0A1S3KTG1_SALSArhoGTPase-activatingprotein1-likeOS=SalmosalarOX=8030GN=LOC106561960PE=4SV=1	tr|A0A1S3PTS8|A0A1S3PTS8_SALSArhoGTPase-activatingprotein1-likeOS=SalmosalarOX=8030GN=LOC106587119PE=4SV=1;tr|A0A1S3KTG1|A0A1S3KTG1_SALSArhoGTPase-activatingprotein1-likeOS=SalmosalarOX=8030GN=LOC106561960PE=4SV=1
NaN	25,1781	25,3049	25,8738	23,9729	26,2112	25,2327	25,7154	24,6938	25,0985	25,6293	24,6986	26,0113	25,3012	25,7678	25,3159	25,4109	25,4233	25,753	24,6035	24,1503	tr|A0A1S3KTK8|A0A1S3KTK8_SALSAfructose-1,6-bisphosphatase1-likeOS=SalmosalarOX=8030GN=LOC106561989PE=3SV=1;tr|A0A1S3QJS8|A0A1S3QJS8_SALSAfructose-1,6-bisphosphatase1-likeOS=SalmosalarOX=8030GN=LOC106593443PE=3SV=1;tr|A0A1S3M6X5|A0A1S3M6X5_SALSAfructose-1,6-bisphosphatase1OS=SalmosalarOX=8030GN=LOC100380728PE=3SV=1;tr|B5DGL9|B5DGL9_SALSAFructose-1,6-bisphosphataseOS=SalmosalarOX=8030GN=fbp2PE=2SV=1	tr|A0A1S3KTK8|A0A1S3KTK8_SALSAfructose-1,6-bisphosphatase1-likeOS=SalmosalarOX=8030GN=LOC106561989PE=3SV=1;tr|A0A1S3QJS8|A0A1S3QJS8_SALSAfructose-1,6-bisphosphatase1-likeOS=SalmosalarOX=8030GN=LOC106593443PE=3SV=1
NaN	22,8891	NaN	NaN	NaN	NaN	NaN	NaN	NaN	NaN	NaN	NaN	NaN	NaN	NaN	NaN	NaN	NaN	NaN	NaN	NaN	tr|A0A1S3LT24|A0A1S3LT24_SALSAheterogeneousnuclearribonucleoproteinK-likeisoformX9OS=SalmosalarOX=8030GN=LOC106568347PE=4SV=1;tr|A0A1S3LTD4|A0A1S3LTD4_SALSAheterogeneousnuclearribonucleoproteinK-likeisoformX7OS=SalmosalarOX=8030GN=LOC106568347PE=4SV=1;tr|A0A1S3LT99|A0A1S3LT99_SALSAheterogeneousnuclearribonucleoproteinK-likeisoformX8OS=SalmosalarOX=8030GN=LOC106568347PE=4SV=1;tr|A0A1S3LU50|A0A1S3L…	tr|A0A1S3LT24|A0A1S3LT24_SALSAheterogeneousnuclearribonucleoproteinK-likeisoformX9OS=SalmosalarOX=8030GN=LOC106568347PE=4SV=1;tr|A0A1S3LTD4|A0A1S3LTD4_SALSAheterogeneousnuclearribonucleoproteinK-likeisoformX7OS=SalmosalarOX=8030GN=LOC106568347PE=4SV=1;tr|A0A1S3LT99|A0A1S3LT99_SALSAheterogeneousnuclearribonucleoproteinK-likeisoformX8OS=SalmosalarOX=8030GN=LOC106568347PE=4SV=1;tr|A0A1S3LU50|A0A1S3L…
NaN	NaN	NaN	NaN	NaN	NaN	NaN	NaN	NaN	NaN	NaN	NaN	NaN	NaN	NaN	NaN	NaN	24,4187	NaN	NaN	NaN	tr|A0A1S3KU04|A0A1S3KU04_SALSAnuclearmitoticapparatusprotein1-likeisoformX4OS=SalmosalarOX=8030GN=LOC106562084PE=4SV=1;tr|A0A1S3KTT6|A0A1S3KTT6_SALSAtrichohyalin-likeisoformX3OS=SalmosalarOX=8030GN=LOC106562084PE=4SV=1;tr|A0A1S3KU45|A0A1S3KU45_SALSAtrichohyalin-likeisoformX2OS=SalmosalarOX=8030GN=LOC106562084PE=4SV=1;tr|A0A1S3KUY4|A0A1S3KUY4_SALSAplectin-likeisoformX1OS=SalmosalarOX=8030GN=LOC106…	tr|A0A1S3KU04|A0A1S3KU04_SALSAnuclearmitoticapparatusprotein1-likeisoformX4OS=SalmosalarOX=8030GN=LOC106562084PE=4SV=1;tr|A0A1S3KTT6|A0A1S3KTT6_SALSAtrichohyalin-likeisoformX3OS=SalmosalarOX=8030GN=LOC106562084PE=4SV=1;tr|A0A1S3KU45|A0A1S3KU45_SALSAtrichohyalin-likeisoformX2OS=SalmosalarOX=8030GN=LOC106562084PE=4SV=1;tr|A0A1S3KUY4|A0A1S3KUY4_SALSAplectin-likeisoformX1OS=SalmosalarOX=8030GN=LOC106…
NaN	NaN	NaN	23,7565	NaN	23,313	NaN	NaN	NaN	NaN	NaN	NaN	NaN	NaN	NaN	NaN	23,4833	NaN	NaN	NaN	NaN	tr|A0A1S3KU01|A0A1S3KU01_SALSAB-cadherin-likeOS=SalmosalarOX=8030GN=LOC106562057PE=4SV=1;tr|A0A1S3PUT7|A0A1S3PUT7_SALSAB-cadherin-likeOS=SalmosalarOX=8030GN=LOC106587268PE=4SV=1	tr|A0A1S3KU01|A0A1S3KU01_SALSAB-cadherin-likeOS=SalmosalarOX=8030GN=LOC106562057PE=4SV=1;tr|A0A1S3PUT7|A0A1S3PUT7_SALSAB-cadherin-likeOS=SalmosalarOX=8030GN=LOC106587268PE=4SV=1
NaN	23,5012	NaN	NaN	NaN	NaN	NaN	NaN	NaN	NaN	NaN	NaN	NaN	NaN	NaN	NaN	NaN	NaN	NaN	NaN	NaN	tr|A0A1S3PST3|A0A1S3PST3_SALSAGlycinecleavagesystemHproteinOS=SalmosalarOX=8030GN=LOC106587183PE=3SV=1;tr|A0A1S3KU14|A0A1S3KU14_SALSAGlycinecleavagesystemHproteinOS=SalmosalarOX=8030GN=LOC106562090PE=3SV=1	tr|A0A1S3PST3|A0A1S3PST3_SALSAGlycinecleavagesystemHproteinOS=SalmosalarOX=8030GN=LOC106587183PE=3SV=1;tr|A0A1S3KU14|A0A1S3KU14_SALSAGlycinecleavagesystemHproteinOS=SalmosalarOX=8030GN=LOC106562090PE=3SV=1
23,3391	NaN	23,4751	23,1303	23,4274	23,2667	NaN	23,3228	NaN	NaN	NaN	23,3964	NaN	23,1976	NaN	NaN	23,5192	23,3985	22,9969	NaN	23,216	tr|B9ENR4|B9ENR4_SALSACytochromecoxidasesubunit5A,mitochondrialOS=SalmosalarOX=8030GN=COX5APE=2SV=1;tr|B5X6V0|B5X6V0_SALSACytochromecoxidasesubunit5A,mitochondrialOS=SalmosalarOX=8030GN=COX5APE=2SV=1;tr|A0A1S3KUB2|A0A1S3KUB2_SALSAcytochromecoxidasesubunit5A,mitochondrial-likeOS=SalmosalarOX=8030GN=LOC106562120PE=4SV=1;tr|A0A1S3KSX8|A0A1S3KSX8_SALSAcytochromecoxidasesubunit5A,mitochondrial-likeOS=…	tr|B9ENR4|B9ENR4_SALSACytochromecoxidasesubunit5A,mitochondrialOS=SalmosalarOX=8030GN=COX5APE=2SV=1;tr|B5X6V0|B5X6V0_SALSACytochromecoxidasesubunit5A,mitochondrialOS=SalmosalarOX=8030GN=COX5APE=2SV=1;tr|A0A1S3KUB2|A0A1S3KUB2_SALSAcytochromecoxidasesubunit5A,mitochondrial-likeOS=SalmosalarOX=8030GN=LOC106562120PE=4SV=1;tr|A0A1S3KSX8|A0A1S3KSX8_SALSAcytochromecoxidasesubunit5A,mitochondrial-likeOS=…
25,7536	26,0793	26,9021	26,0625	27,6671	26,3145	26,5566	26,2683	26,9133	26,4678	26,1929	26,4271	25,2792	24,6629	24,7314	26,6769	26,0603	23,5224	24,6351	26,2362	26,2282	tr|A0A1S3KUC3|A0A1S3KUC3_SALSAProthrombinOS=SalmosalarOX=8030GN=LOC106561958PE=3SV=1;tr|A0A1S3PSF0|A0A1S3PSF0_SALSAProthrombinOS=SalmosalarOX=8030GN=LOC106587117PE=3SV=1;tr|A0A1S3PSI5|A0A1S3PSI5_SALSAProthrombinOS=SalmosalarOX=8030GN=LOC106587117PE=3SV=1	tr|A0A1S3KUC3|A0A1S3KUC3_SALSAProthrombinOS=SalmosalarOX=8030GN=LOC106561958PE=3SV=1
24,3249	23,9134	23,4707	NaN	24,0768	24,256	23,4517	NaN	23,7411	23,7065	23,4353	23,3586	23,867	24,074	24,1622	NaN	23,68	NaN	24,9885	23,7285	23,9415	tr|A0A1S3PTC8|A0A1S3PTC8_SALSAIST1homologOS=SalmosalarOX=8030GN=LOC100196237PE=4SV=1;tr|A0A1S3KUD8|A0A1S3KUD8_SALSAIST1homologisoformX3OS=SalmosalarOX=8030GN=LOC106562157PE=4SV=1;tr|A0A1S3KUM4|A0A1S3KUM4_SALSAIST1homologisoformX2OS=SalmosalarOX=8030GN=LOC106562157PE=4SV=1;tr|A0A1S3KVI5|A0A1S3KVI5_SALSAIST1homologisoformX1OS=SalmosalarOX=8030GN=LOC106562157PE=4SV=1	tr|A0A1S3PTC8|A0A1S3PTC8_SALSAIST1homologOS=SalmosalarOX=8030GN=LOC100196237PE=4SV=1;tr|A0A1S3KUD8|A0A1S3KUD8_SALSAIST1homologisoformX3OS=SalmosalarOX=8030GN=LOC106562157PE=4SV=1;tr|A0A1S3KUM4|A0A1S3KUM4_SALSAIST1homologisoformX2OS=SalmosalarOX=8030GN=LOC106562157PE=4SV=1;tr|A0A1S3KVI5|A0A1S3KVI5_SALSAIST1homologisoformX1OS=SalmosalarOX=8030GN=LOC106562157PE=4SV=1
NaN	24,0442	NaN	NaN	NaN	24,512	24,1164	NaN	NaN	NaN	24,2531	NaN	24,2173	24,2899	24,1405	24,0513	24,3493	23,8141	NaN	23,6658	24,4255	tr|B5XCG1|B5XCG1_SALSAProgrammedCelldeathprotein5OS=SalmosalarOX=8030GN=PDCD5PE=2SV=1;tr|A0A1S3KUX9|A0A1S3KUX9_SALSAprogrammedcelldeathprotein5isoformX1OS=SalmosalarOX=8030GN=pdcd5PE=4SV=1	tr|B5XCG1|B5XCG1_SALSAProgrammedCelldeathprotein5OS=SalmosalarOX=8030GN=PDCD5PE=2SV=1;tr|A0A1S3KUX9|A0A1S3KUX9_SALSAprogrammedcelldeathprotein5isoformX1OS=SalmosalarOX=8030GN=pdcd5PE=4SV=1
24,9679	24,8407	24,7259	25,1608	23,7618	25,2883	23,9608	25,023	23,0358	25,3749	25,4321	24,274	25,2147	24,9489	25,0481	25,2075	25,2706	25,877	25,3532	23,9312	23,9205	tr|A0A1S3PVN7|A0A1S3PVN7_SALSAras-relatedproteinRab-27A-likeOS=SalmosalarOX=8030GN=LOC106587426PE=4SV=1;tr|A0A1S3KUY6|A0A1S3KUY6_SALSAras-relatedproteinRab-27AOS=SalmosalarOX=8030GN=LOC106562223PE=4SV=1;tr|A0A1S3MF97|A0A1S3MF97_SALSAras-relatedproteinRab-27B-likeOS=SalmosalarOX=8030GN=LOC106572338PE=4SV=1	tr|A0A1S3PVN7|A0A1S3PVN7_SALSAras-relatedproteinRab-27A-likeOS=SalmosalarOX=8030GN=LOC106587426PE=4SV=1;tr|A0A1S3KUY6|A0A1S3KUY6_SALSAras-relatedproteinRab-27AOS=SalmosalarOX=8030GN=LOC106562223PE=4SV=1
NaN	23,4649	NaN	23,697	23,3728	23,5205	23,6068	23,5631	NaN	NaN	NaN	NaN	23,9014	24,0689	23,8639	NaN	NaN	NaN	23,7809	NaN	23,249	tr|A0A1S3KUZ1|A0A1S3KUZ1_SALSAtumornecrosisfactorreceptortype1-associatedDEATHdomainprotein-likeOS=SalmosalarOX=8030GN=LOC106562229PE=4SV=1;tr|A0A1S3PVN2|A0A1S3PVN2_SALSAtumornecrosisfactorreceptortype1-associatedDEATHdomainproteinOS=SalmosalarOX=8030GN=LOC106587422PE=4SV=1	tr|A0A1S3KUZ1|A0A1S3KUZ1_SALSAtumornecrosisfactorreceptortype1-associatedDEATHdomainprotein-likeOS=SalmosalarOX=8030GN=LOC106562229PE=4SV=1
27,662	27,964	28,1305	27,5339	27,7105	28,2753	27,2585	27,7547	27,4952	27,528	28,511	28,0042	28,2605	27,6517	27,9261	27,6264	28,4388	28,1982	28,0668	27,0081	NaN	tr|A0A1S3KVA9|A0A1S3KVA9_SALSAmucin-5AC-likeOS=SalmosalarOX=8030GN=LOC106562293PE=4SV=1;tr|A0A1S3PUL5|A0A1S3PUL5_SALSAmucin-5AC-likeOS=SalmosalarOX=8030GN=LOC106587465PE=4SV=1;tr|A0A1S3QYF3|A0A1S3QYF3_SALSAmucin-5AC-likeOS=SalmosalarOX=8030GN=LOC106598647PE=4SV=1;tr|A0A1S3KUI3|A0A1S3KUI3_SALSAmucin-5AC-likeOS=SalmosalarOX=8030GN=LOC106562193PE=4SV=1	tr|A0A1S3KVA9|A0A1S3KVA9_SALSAmucin-5AC-likeOS=SalmosalarOX=8030GN=LOC106562293PE=4SV=1
NaN	NaN	22,8158	NaN	NaN	NaN	NaN	NaN	NaN	NaN	NaN	NaN	NaN	NaN	NaN	NaN	NaN	NaN	NaN	NaN	NaN	tr|A0A1S3KVB1|A0A1S3KVB1_SALSAmucin-5AC-likeOS=SalmosalarOX=8030GN=LOC106562312PE=4SV=1;tr|A0A1S3QT25|A0A1S3QT25_SALSAmucin-5B-likeOS=SalmosalarOX=8030GN=LOC106596368PE=4SV=1;tr|A0A1S3QW86|A0A1S3QW86_SALSAmucin-5AC-likeOS=SalmosalarOX=8030GN=LOC106597725PE=4SV=1	tr|A0A1S3KVB1|A0A1S3KVB1_SALSAmucin-5AC-likeOS=SalmosalarOX=8030GN=LOC106562312PE=4SV=1
NaN	NaN	21,9752	NaN	NaN	NaN	NaN	NaN	NaN	NaN	NaN	NaN	NaN	NaN	NaN	NaN	NaN	NaN	NaN	NaN	NaN	tr|A0A1S3KVF2|A0A1S3KVF2_SALSAnucleobindin-2-likeisoformX2OS=SalmosalarOX=8030GN=LOC106562318PE=4SV=1;tr|A0A1S3PUS0|A0A1S3PUS0_SALSAnucleobindin-2-likeisoformX2OS=SalmosalarOX=8030GN=LOC106587507PE=4SV=1;tr|A0A1S3KWC4|A0A1S3KWC4_SALSAnucleobindin-2-likeisoformX1OS=SalmosalarOX=8030GN=LOC106562318PE=4SV=1;tr|A0A1S3PUQ8|A0A1S3PUQ8_SALSAnucleobindin-2-likeisoformX1OS=SalmosalarOX=8030GN=LOC106587507…	tr|A0A1S3KVF2|A0A1S3KVF2_SALSAnucleobindin-2-likeisoformX2OS=SalmosalarOX=8030GN=LOC106562318PE=4SV=1;tr|A0A1S3PUS0|A0A1S3PUS0_SALSAnucleobindin-2-likeisoformX2OS=SalmosalarOX=8030GN=LOC106587507PE=4SV=1;tr|A0A1S3KWC4|A0A1S3KWC4_SALSAnucleobindin-2-likeisoformX1OS=SalmosalarOX=8030GN=LOC106562318PE=4SV=1;tr|A0A1S3PUQ8|A0A1S3PUQ8_SALSAnucleobindin-2-likeisoformX1OS=SalmosalarOX=8030GN=LOC106587507…
NaN	NaN	NaN	NaN	23,2947	NaN	NaN	NaN	NaN	NaN	NaN	23,161	NaN	NaN	NaN	NaN	NaN	NaN	NaN	NaN	NaN	tr|A0A1S3PWG2|A0A1S3PWG2_SALSAxaa-Prodipeptidase-likeisoformX1OS=SalmosalarOX=8030GN=LOC106587563PE=3SV=1;tr|A0A1S3KVJ7|A0A1S3KVJ7_SALSAxaa-Prodipeptidase-likeOS=SalmosalarOX=8030GN=LOC106562343PE=3SV=1;tr|A0A1S3PV60|A0A1S3PV60_SALSAxaa-Prodipeptidase-likeisoformX2OS=SalmosalarOX=8030GN=LOC106587563PE=3SV=1	tr|A0A1S3PWG2|A0A1S3PWG2_SALSAxaa-Prodipeptidase-likeisoformX1OS=SalmosalarOX=8030GN=LOC106587563PE=3SV=1;tr|A0A1S3KVJ7|A0A1S3KVJ7_SALSAxaa-Prodipeptidase-likeOS=SalmosalarOX=8030GN=LOC106562343PE=3SV=1;tr|A0A1S3PV60|A0A1S3PV60_SALSAxaa-Prodipeptidase-likeisoformX2OS=SalmosalarOX=8030GN=LOC106587563PE=3SV=1
NaN	NaN	NaN	NaN	NaN	NaN	NaN	NaN	NaN	NaN	NaN	NaN	NaN	NaN	NaN	NaN	NaN	NaN	NaN	NaN	23,611	tr|A0A1S3PVF0|A0A1S3PVF0_SALSAepithelialsplicingregulatoryprotein2-likeOS=SalmosalarOX=8030GN=LOC106587606PE=4SV=1;tr|A0A1S3KWT6|A0A1S3KWT6_SALSAepithelialsplicingregulatoryprotein2-likeisoformX2OS=SalmosalarOX=8030GN=LOC106562415PE=4SV=1;tr|A0A1S3KVQ3|A0A1S3KVQ3_SALSAepithelialsplicingregulatoryprotein2-likeisoformX1OS=SalmosalarOX=8030GN=LOC106562415PE=4SV=1;tr|A0A1S3QVD4|A0A1S3QVD4_SALSAepithe…	tr|A0A1S3PVF0|A0A1S3PVF0_SALSAepithelialsplicingregulatoryprotein2-likeOS=SalmosalarOX=8030GN=LOC106587606PE=4SV=1;tr|A0A1S3KWT6|A0A1S3KWT6_SALSAepithelialsplicingregulatoryprotein2-likeisoformX2OS=SalmosalarOX=8030GN=LOC106562415PE=4SV=1;tr|A0A1S3KVQ3|A0A1S3KVQ3_SALSAepithelialsplicingregulatoryprotein2-likeisoformX1OS=SalmosalarOX=8030GN=LOC106562415PE=4SV=1;tr|A0A1S3QVD4|A0A1S3QVD4_SALSAepithe…
NaN	NaN	22,4013	NaN	NaN	NaN	NaN	NaN	NaN	NaN	NaN	NaN	NaN	NaN	NaN	NaN	NaN	NaN	NaN	NaN	NaN	tr|A0A1S3KW45|A0A1S3KW45_SALSArasGTPase-activating-likeproteinIQGAP1OS=SalmosalarOX=8030GN=LOC100380768PE=4SV=1	tr|A0A1S3KW45|A0A1S3KW45_SALSArasGTPase-activating-likeproteinIQGAP1OS=SalmosalarOX=8030GN=LOC100380768PE=4SV=1
NaN	NaN	24,183	24,2882	24,508	24,1588	NaN	24,1758	NaN	23,6352	24,3764	24,1197	24,0685	24,0436	NaN	24,0678	24,2441	24,2321	23,9728	NaN	24,3894	tr|A0A1S3KW56|A0A1S3KW56_SALSAcathepsinD-likeOS=SalmosalarOX=8030GN=LOC106562496PE=3SV=1;tr|B5DFV6|B5DFV6_SALSACathepsinDOS=SalmosalarOX=8030GN=ctsdPE=2SV=1;tr|A0A1S3QJ36|A0A1S3QJ36_SALSAcathepsinD-likeOS=SalmosalarOX=8030GN=LOC106592547PE=3SV=1	tr|A0A1S3KW56|A0A1S3KW56_SALSAcathepsinD-likeOS=SalmosalarOX=8030GN=LOC106562496PE=3SV=1;tr|B5DFV6|B5DFV6_SALSACathepsinDOS=SalmosalarOX=8030GN=ctsdPE=2SV=1;tr|A0A1S3QJ36|A0A1S3QJ36_SALSAcathepsinD-likeOS=SalmosalarOX=8030GN=LOC106592547PE=3SV=1
25,6023	24,789	24,6678	25,0761	25,1049	24,455	24,689	24,9904	25,1463	24,8712	25,1267	25,1857	24,3958	25,1902	24,8904	25,1348	24,7974	24,5329	24,8	25,1497	25,326	tr|A0A1S3KWC1|A0A1S3KWC1_SALSAmyelinexpressionfactor2-likeisoformX3OS=SalmosalarOX=8030GN=LOC106562540PE=4SV=1;tr|C0HBC4|C0HBC4_SALSAMyelinexpressionfactor2OS=SalmosalarOX=8030GN=MYEF2PE=2SV=1;tr|A0A1S3KWH0|A0A1S3KWH0_SALSAmyelinexpressionfactor2-likeisoformX1OS=SalmosalarOX=8030GN=LOC106562540PE=4SV=1;tr|A0A1S3KW72|A0A1S3KW72_SALSAmyelinexpressionfactor2-likeisoformX2OS=SalmosalarOX=8030GN=LOC10…	tr|A0A1S3KWC1|A0A1S3KWC1_SALSAmyelinexpressionfactor2-likeisoformX3OS=SalmosalarOX=8030GN=LOC106562540PE=4SV=1;tr|C0HBC4|C0HBC4_SALSAMyelinexpressionfactor2OS=SalmosalarOX=8030GN=MYEF2PE=2SV=1;tr|A0A1S3KWH0|A0A1S3KWH0_SALSAmyelinexpressionfactor2-likeisoformX1OS=SalmosalarOX=8030GN=LOC106562540PE=4SV=1;tr|A0A1S3KW72|A0A1S3KW72_SALSAmyelinexpressionfactor2-likeisoformX2OS=SalmosalarOX=8030GN=LOC10…
NaN	NaN	21,0759	NaN	NaN	NaN	NaN	NaN	NaN	NaN	NaN	NaN	NaN	NaN	NaN	NaN	NaN	NaN	NaN	NaN	NaN	tr|A0A1S3KWC5|A0A1S3KWC5_SALSAFumarylacetoacetaseOS=SalmosalarOX=8030GN=LOC106562592PE=3SV=1;tr|A0A1S3KWU4|A0A1S3KWU4_SALSAFumarylacetoacetaseOS=SalmosalarOX=8030GN=fahPE=3SV=1	tr|A0A1S3KWC5|A0A1S3KWC5_SALSAFumarylacetoacetaseOS=SalmosalarOX=8030GN=LOC106562592PE=3SV=1;tr|A0A1S3KWU4|A0A1S3KWU4_SALSAFumarylacetoacetaseOS=SalmosalarOX=8030GN=fahPE=3SV=1
24,8986	23,6009	23,665	23,8151	NaN	23,4453	24,8385	25,0074	23,2814	23,443	24,9334	23,7176	24,4929	23,9049	23,3677	24,3442	23,3947	24,585	24,1674	23,264	23,3155	tr|A0A1S3KWH2|A0A1S3KWH2_SALSAaldehydedehydrogenasefamily1memberA3-likeOS=SalmosalarOX=8030GN=LOC106562593PE=3SV=1;tr|A0A1S3QJZ0|A0A1S3QJZ0_SALSAaldehydedehydrogenasefamily1memberA3-likeOS=SalmosalarOX=8030GN=LOC106593545PE=4SV=1;tr|A0A1S3QHG1|A0A1S3QHG1_SALSAaldehydedehydrogenasefamily1memberA3-likeOS=SalmosalarOX=8030GN=LOC106592019PE=4SV=1;tr|A0A1S3QN51|A0A1S3QN51_SALSAaldehydedehydrogenasefam…	tr|A0A1S3KWH2|A0A1S3KWH2_SALSAaldehydedehydrogenasefamily1memberA3-likeOS=SalmosalarOX=8030GN=LOC106562593PE=3SV=1
26,018	25,666	25,9819	25,7925	25,5578	25,476	25,6395	25,5239	25,7052	25,5684	25,7014	25,8433	25,6244	25,7895	25,7931	25,2176	25,4574	26,1352	25,8221	26,0717	25,8028	tr|A0A1S3KWN3|A0A1S3KWN3_SALSArasGTPase-activating-likeproteinIQGAP1OS=SalmosalarOX=8030GN=LOC106562619PE=4SV=1	tr|A0A1S3KWN3|A0A1S3KWN3_SALSArasGTPase-activating-likeproteinIQGAP1OS=SalmosalarOX=8030GN=LOC106562619PE=4SV=1
NaN	NaN	23,224	NaN	NaN	NaN	NaN	NaN	NaN	NaN	NaN	NaN	NaN	NaN	NaN	NaN	NaN	NaN	NaN	NaN	NaN	tr|A0A1S3KWN8|A0A1S3KWN8_SALSAhuntingtin-interactingproteinKOS=SalmosalarOX=8030GN=hypkPE=4SV=1	tr|A0A1S3KWN8|A0A1S3KWN8_SALSAhuntingtin-interactingproteinKOS=SalmosalarOX=8030GN=hypkPE=4SV=1
NaN	NaN	NaN	22,794	NaN	22,8197	NaN	NaN	NaN	NaN	NaN	NaN	23,2148	NaN	23,3049	NaN	NaN	NaN	23,0434	22,8669	NaN	tr|A0A1S3KWR9|A0A1S3KWR9_SALSAcysteine--tRNAligase,cytoplasmic-likeOS=SalmosalarOX=8030GN=LOC106562698PE=4SV=1;tr|B5X1G4|B5X1G4_SALSACysteinyl-tRNAsynthetase,cytoplasmicOS=SalmosalarOX=8030GN=SYCCPE=2SV=1;tr|A0A1S3PXF3|A0A1S3PXF3_SALSAcysteine--tRNAligase,cytoplasmicOS=SalmosalarOX=8030GN=carsPE=3SV=1	tr|A0A1S3KWR9|A0A1S3KWR9_SALSAcysteine--tRNAligase,cytoplasmic-likeOS=SalmosalarOX=8030GN=LOC106562698PE=4SV=1;tr|B5X1G4|B5X1G4_SALSACysteinyl-tRNAsynthetase,cytoplasmicOS=SalmosalarOX=8030GN=SYCCPE=2SV=1;tr|A0A1S3PXF3|A0A1S3PXF3_SALSAcysteine--tRNAligase,cytoplasmicOS=SalmosalarOX=8030GN=carsPE=3SV=1
25,5249	25,1205	25,3486	25,6197	24,8148	25,5912	25,2457	25,3272	25,2964	25,1348	25,4402	25,6933	25,6921	25,4156	25,7783	25,4218	25,6495	26,3261	25,2416	25,0181	25,78	tr|A0A1S3KWW2|A0A1S3KWW2_SALSAacidicleucine-richnuclearphosphoprotein32familymemberA-likeisoformX3OS=SalmosalarOX=8030GN=LOC106562701PE=4SV=1;tr|A0A1S3KWS4|A0A1S3KWS4_SALSAacidicleucine-richnuclearphosphoprotein32familymemberA-likeisoformX2OS=SalmosalarOX=8030GN=LOC106562701PE=4SV=1;tr|A0A1S3PVT7|A0A1S3PVT7_SALSAacidicleucine-richnuclearphosphoprotein32familymemberAOS=SalmosalarOX=8030GN=LOC10658…	tr|A0A1S3KWW2|A0A1S3KWW2_SALSAacidicleucine-richnuclearphosphoprotein32familymemberA-likeisoformX3OS=SalmosalarOX=8030GN=LOC106562701PE=4SV=1;tr|A0A1S3KWS4|A0A1S3KWS4_SALSAacidicleucine-richnuclearphosphoprotein32familymemberA-likeisoformX2OS=SalmosalarOX=8030GN=LOC106562701PE=4SV=1;tr|A0A1S3PVT7|A0A1S3PVT7_SALSAacidicleucine-richnuclearphosphoprotein32familymemberAOS=SalmosalarOX=8030GN=LOC10658…
NaN	NaN	25,7661	25,6112	23,3594	25,9624	NaN	25,4535	NaN	25,5434	24,3932	24,32	25,989	24,3528	23,7193	25,4258	24,9461	26,8324	24,3846	23,7173	NaN	tr|A0A1S3KWW8|A0A1S3KWW8_SALSAzymogengranulemembraneprotein16-likeOS=SalmosalarOX=8030GN=LOC106562681PE=4SV=1;tr|A0A1S3KWT5|A0A1S3KWT5_SALSAzymogengranulemembraneprotein16-likeOS=SalmosalarOX=8030GN=LOC106562680PE=4SV=1;tr|B9EPC9|B9EPC9_SALSAZymogengranulemembraneprotein16OS=SalmosalarOX=8030GN=ZG16PE=2SV=1;tr|A0A1S3KXX6|A0A1S3KXX6_SALSAzymogengranulemembraneprotein16-likeOS=SalmosalarOX=8030GN=L…	tr|A0A1S3KWW8|A0A1S3KWW8_SALSAzymogengranulemembraneprotein16-likeOS=SalmosalarOX=8030GN=LOC106562681PE=4SV=1;tr|A0A1S3KWT5|A0A1S3KWT5_SALSAzymogengranulemembraneprotein16-likeOS=SalmosalarOX=8030GN=LOC106562680PE=4SV=1
24,7414	26,3994	26,4417	26,0493	26,5586	26,7401	26,8511	26,4629	25,3223	26,4482	26,3993	26,3946	25,7119	26,3506	26,1943	25,467	26,3658	26,3272	26,6278	26,3941	26,2838	tr|B5XD07|B5XD07_SALSAUbiquitin-conjugatingenzymeE2L3OS=SalmosalarOX=8030GN=UB2L3PE=2SV=2;tr|A0A1S3PK88|A0A1S3PK88_SALSAubiquitin-conjugatingenzymeE2L3-likeOS=SalmosalarOX=8030GN=ube2l3PE=3SV=1;tr|A0A1S3KX24|A0A1S3KX24_SALSAubiquitin-conjugatingenzymeE2L3-likeOS=SalmosalarOX=8030GN=LOC106562742PE=3SV=1	tr|B5XD07|B5XD07_SALSAUbiquitin-conjugatingenzymeE2L3OS=SalmosalarOX=8030GN=UB2L3PE=2SV=2;tr|A0A1S3PK88|A0A1S3PK88_SALSAubiquitin-conjugatingenzymeE2L3-likeOS=SalmosalarOX=8030GN=ube2l3PE=3SV=1;tr|A0A1S3KX24|A0A1S3KX24_SALSAubiquitin-conjugatingenzymeE2L3-likeOS=SalmosalarOX=8030GN=LOC106562742PE=3SV=1
NaN	NaN	22,5245	NaN	NaN	NaN	NaN	NaN	NaN	NaN	NaN	NaN	NaN	NaN	NaN	NaN	NaN	NaN	NaN	NaN	NaN	tr|A0A1S3PWS0|A0A1S3PWS0_SALSAras-relatedproteinRab-11AOS=SalmosalarOX=8030GN=LOC106588008PE=4SV=1;tr|A0A1S3KX31|A0A1S3KX31_SALSAras-relatedproteinRab-11A-likeOS=SalmosalarOX=8030GN=LOC106562755PE=4SV=1;tr|A0A1S3QG51|A0A1S3QG51_SALSAras-relatedproteinRab-11AOS=SalmosalarOX=8030GN=LOC106591986PE=4SV=1;tr|B5X445|B5X445_SALSARas-relatedproteinRab-11BOS=SalmosalarOX=8030GN=RB11BPE=2SV=1;tr|A0A1S3MN14…	tr|A0A1S3PWS0|A0A1S3PWS0_SALSAras-relatedproteinRab-11AOS=SalmosalarOX=8030GN=LOC106588008PE=4SV=1;tr|A0A1S3KX31|A0A1S3KX31_SALSAras-relatedproteinRab-11A-likeOS=SalmosalarOX=8030GN=LOC106562755PE=4SV=1;tr|A0A1S3QG51|A0A1S3QG51_SALSAras-relatedproteinRab-11AOS=SalmosalarOX=8030GN=LOC106591986PE=4SV=1;tr|B5X445|B5X445_SALSARas-relatedproteinRab-11BOS=SalmosalarOX=8030GN=RB11BPE=2SV=1;tr|A0A1S3MN14…
NaN	24,4256	25,0358	24,2247	24,1002	24,3188	24,7206	NaN	24,0498	24,5991	25,1944	24,6412	24,5996	24,4284	NaN	24,6109	24,2733	25,0587	25,024	24,3266	24,1671	tr|B5X1T5|B5X1T5_SALSABeta-hexosaminidaseOS=SalmosalarOX=8030GN=HEXBPE=2SV=1;tr|A0A1S3KXI5|A0A1S3KXI5_SALSABeta-hexosaminidaseOS=SalmosalarOX=8030GN=hexbPE=3SV=1;tr|A0A1S3LX74|A0A1S3LX74_SALSABeta-hexosaminidaseOS=SalmosalarOX=8030GN=LOC106568911PE=3SV=1	tr|B5X1T5|B5X1T5_SALSABeta-hexosaminidaseOS=SalmosalarOX=8030GN=HEXBPE=2SV=1;tr|A0A1S3KXI5|A0A1S3KXI5_SALSABeta-hexosaminidaseOS=SalmosalarOX=8030GN=hexbPE=3SV=1
NaN	24,4876	23,8287	24,0913	24,3136	NaN	NaN	NaN	23,9496	NaN	23,8595	24,4144	NaN	NaN	NaN	NaN	23,3752	NaN	23,3475	23,6343	23,8344	tr|B5DGN4|B5DGN4_SALSATranscriptionfactorBTF3OS=SalmosalarOX=8030GN=BTF3PE=2SV=1;tr|A0A1S3KXQ4|A0A1S3KXQ4_SALSATranscriptionfactorBTF3OS=SalmosalarOX=8030GN=btf3PE=3SV=1	tr|B5DGN4|B5DGN4_SALSATranscriptionfactorBTF3OS=SalmosalarOX=8030GN=BTF3PE=2SV=1;tr|A0A1S3KXQ4|A0A1S3KXQ4_SALSATranscriptionfactorBTF3OS=SalmosalarOX=8030GN=btf3PE=3SV=1
NaN	NaN	NaN	NaN	22,566	NaN	NaN	NaN	NaN	NaN	NaN	NaN	NaN	NaN	NaN	NaN	NaN	NaN	NaN	NaN	NaN	tr|A0A1S3KY44|A0A1S3KY44_SALSAheterogeneousnuclearribonucleoproteinROS=SalmosalarOX=8030GN=LOC106562977PE=4SV=1;tr|A0A1S3T1Y1|A0A1S3T1Y1_SALSAheterogeneousnuclearribonucleoproteinR-likeisoformX2OS=SalmosalarOX=8030GN=LOC106613149PE=4SV=1;tr|A0A1S3T1X9|A0A1S3T1X9_SALSAheterogeneousnuclearribonucleoproteinR-likeisoformX1OS=SalmosalarOX=8030GN=LOC106613149PE=4SV=1	tr|A0A1S3KY44|A0A1S3KY44_SALSAheterogeneousnuclearribonucleoproteinROS=SalmosalarOX=8030GN=LOC106562977PE=4SV=1
NaN	NaN	NaN	NaN	NaN	NaN	NaN	NaN	NaN	NaN	NaN	NaN	23,7322	NaN	NaN	NaN	NaN	NaN	NaN	NaN	NaN	tr|A0A1S3KYB2|A0A1S3KYB2_SALSATubulinalphachainOS=SalmosalarOX=8030GN=LOC106562991PE=3SV=1;tr|A0A1S3KY33|A0A1S3KY33_SALSATubulinalphachainOS=SalmosalarOX=8030GN=LOC106562989PE=3SV=1	tr|A0A1S3KYB2|A0A1S3KYB2_SALSATubulinalphachainOS=SalmosalarOX=8030GN=LOC106562991PE=3SV=1;tr|A0A1S3KY33|A0A1S3KY33_SALSATubulinalphachainOS=SalmosalarOX=8030GN=LOC106562989PE=3SV=1
NaN	24,2064	NaN	NaN	NaN	NaN	NaN	NaN	NaN	NaN	NaN	NaN	NaN	NaN	NaN	NaN	NaN	NaN	NaN	NaN	NaN	tr|C0H8K8|C0H8K8_SALSASmallubiquitin-relatedmodifierOS=SalmosalarOX=8030GN=SMO3BPE=2SV=1;tr|B9EMA2|B9EMA2_SALSASmallubiquitin-relatedmodifierOS=SalmosalarOX=8030GN=SUMO3PE=2SV=1;tr|A0A1S3P0S5|A0A1S3P0S5_SALSASmallubiquitin-relatedmodifierOS=SalmosalarOX=8030GN=sumo3PE=3SV=1;tr|B5XC41|B5XC41_SALSASmallubiquitin-relatedmodifierOS=SalmosalarOX=8030GN=SUMO3PE=2SV=1;tr|A0A1S3KYB7|A0A1S3KYB7_SALSAuncha…	tr|C0H8K8|C0H8K8_SALSASmallubiquitin-relatedmodifierOS=SalmosalarOX=8030GN=SMO3BPE=2SV=1;tr|B9EMA2|B9EMA2_SALSASmallubiquitin-relatedmodifierOS=SalmosalarOX=8030GN=SUMO3PE=2SV=1;tr|A0A1S3P0S5|A0A1S3P0S5_SALSASmallubiquitin-relatedmodifierOS=SalmosalarOX=8030GN=sumo3PE=3SV=1;tr|B5XC41|B5XC41_SALSASmallubiquitin-relatedmodifierOS=SalmosalarOX=8030GN=SUMO3PE=2SV=1;tr|A0A1S3KYB7|A0A1S3KYB7_SALSAuncha…
NaN	NaN	22,6179	NaN	NaN	NaN	NaN	NaN	NaN	NaN	NaN	NaN	NaN	NaN	NaN	NaN	NaN	NaN	NaN	NaN	NaN	tr|A0A1S3M4T1|A0A1S3M4T1_SALSASerine/threonine-proteinphosphataseOS=SalmosalarOX=8030GN=LOC106570422PE=3SV=1;tr|A0A1S3KYE4|A0A1S3KYE4_SALSASerine/threonine-proteinphosphataseOS=SalmosalarOX=8030GN=LOC100380848PE=3SV=1	tr|A0A1S3M4T1|A0A1S3M4T1_SALSASerine/threonine-proteinphosphataseOS=SalmosalarOX=8030GN=LOC106570422PE=3SV=1;tr|A0A1S3KYE4|A0A1S3KYE4_SALSASerine/threonine-proteinphosphataseOS=SalmosalarOX=8030GN=LOC100380848PE=3SV=1
NaN	NaN	NaN	NaN	23,66	NaN	NaN	NaN	NaN	NaN	NaN	NaN	NaN	NaN	NaN	NaN	NaN	NaN	NaN	NaN	24,0689	tr|A0A1S3LRQ6|A0A1S3LRQ6_SALSAnucleolysinTIA-1isoformp40-likeisoformX2OS=SalmosalarOX=8030GN=LOC106568058PE=4SV=1;tr|A0A1S3LSJ6|A0A1S3LSJ6_SALSAnucleolysinTIA-1isoformp40-likeisoformX1OS=SalmosalarOX=8030GN=LOC106568058PE=4SV=1;tr|A0A1S3KYK9|A0A1S3KYK9_SALSAnucleolysinTIA-1isoformp40-likeisoformX2OS=SalmosalarOX=8030GN=LOC106563050PE=4SV=1;tr|A0A1S3LRR1|A0A1S3LRR1_SALSAnucleolysinTIA-1isoformp40-…	tr|A0A1S3LRQ6|A0A1S3LRQ6_SALSAnucleolysinTIA-1isoformp40-likeisoformX2OS=SalmosalarOX=8030GN=LOC106568058PE=4SV=1;tr|A0A1S3LSJ6|A0A1S3LSJ6_SALSAnucleolysinTIA-1isoformp40-likeisoformX1OS=SalmosalarOX=8030GN=LOC106568058PE=4SV=1;tr|A0A1S3KYK9|A0A1S3KYK9_SALSAnucleolysinTIA-1isoformp40-likeisoformX2OS=SalmosalarOX=8030GN=LOC106563050PE=4SV=1;tr|A0A1S3LRR1|A0A1S3LRR1_SALSAnucleolysinTIA-1isoformp40-…
26,2942	25,2777	25,5383	26,3375	25,5066	26,2197	25,9875	26,1657	25,7364	25,9375	25,9793	25,4994	26,4117	26,1378	26,6741	25,9271	25,8424	25,8676	26,115	25,4919	25,3104	tr|A0A1S3KYR1|A0A1S3KYR1_SALSAchlorideintracellularchannelprotein4-likeOS=SalmosalarOX=8030GN=LOC106563124PE=4SV=1;tr|A0A1S3LM56|A0A1S3LM56_SALSAchlorideintracellularchannelprotein1-likeisoformX1OS=SalmosalarOX=8030GN=LOC106567349PE=4SV=1;tr|A0A1S3LLV9|A0A1S3LLV9_SALSAchlorideintracellularchannelprotein1-likeisoformX2OS=SalmosalarOX=8030GN=LOC106567349PE=4SV=1;tr|A0A1S3SP02|A0A1S3SP02_SALSAChlori…	tr|A0A1S3KYR1|A0A1S3KYR1_SALSAchlorideintracellularchannelprotein4-likeOS=SalmosalarOX=8030GN=LOC106563124PE=4SV=1
NaN	23,886	NaN	NaN	NaN	23,8908	NaN	NaN	NaN	24,0575	24,0098	24,3074	NaN	24,284	24,0805	NaN	NaN	NaN	NaN	NaN	NaN	tr|C0H9E1|C0H9E1_SALSABeta-centractinOS=SalmosalarOX=8030GN=ACTYPE=2SV=1;tr|A0A1S3PIC7|A0A1S3PIC7_SALSAbeta-centractin-likeOS=SalmosalarOX=8030GN=LOC106585571PE=3SV=1;tr|A0A1S3NJR6|A0A1S3NJR6_SALSAbeta-centractin-likeOS=SalmosalarOX=8030GN=LOC106579867PE=3SV=1;tr|A0A1S3KYU9|A0A1S3KYU9_SALSAbeta-centractin-likeOS=SalmosalarOX=8030GN=LOC106563059PE=3SV=1	tr|C0H9E1|C0H9E1_SALSABeta-centractinOS=SalmosalarOX=8030GN=ACTYPE=2SV=1;tr|A0A1S3PIC7|A0A1S3PIC7_SALSAbeta-centractin-likeOS=SalmosalarOX=8030GN=LOC106585571PE=3SV=1;tr|A0A1S3NJR6|A0A1S3NJR6_SALSAbeta-centractin-likeOS=SalmosalarOX=8030GN=LOC106579867PE=3SV=1;tr|A0A1S3KYU9|A0A1S3KYU9_SALSAbeta-centractin-likeOS=SalmosalarOX=8030GN=LOC106563059PE=3SV=1
24,2921	23,8573	24,5524	23,6921	24,3767	23,5827	23,355	23,6645	NaN	NaN	23,7818	24,4738	23,6043	24,0092	NaN	24,0012	NaN	24,3605	24,2554	23,4585	NaN	tr|B5X224|B5X224_SALSAFarupstreamelement-bindingprotein3OS=SalmosalarOX=8030GN=FUBP3PE=2SV=1;tr|A0A1S3LK76|A0A1S3LK76_SALSAfarupstreamelement-bindingprotein3-likeisoformX11OS=SalmosalarOX=8030GN=LOC106566971PE=4SV=1;tr|A0A1S3L062|A0A1S3L062_SALSAfarupstreamelement-bindingprotein3isoformX4OS=SalmosalarOX=8030GN=fubp3PE=4SV=1;tr|A0A1S3KZ50|A0A1S3KZ50_SALSAfarupstreamelement-bindingprotein3isoformX3…	tr|B5X224|B5X224_SALSAFarupstreamelement-bindingprotein3OS=SalmosalarOX=8030GN=FUBP3PE=2SV=1;tr|A0A1S3LK76|A0A1S3LK76_SALSAfarupstreamelement-bindingprotein3-likeisoformX11OS=SalmosalarOX=8030GN=LOC106566971PE=4SV=1;tr|A0A1S3L062|A0A1S3L062_SALSAfarupstreamelement-bindingprotein3isoformX4OS=SalmosalarOX=8030GN=fubp3PE=4SV=1;tr|A0A1S3KZ50|A0A1S3KZ50_SALSAfarupstreamelement-bindingprotein3isoformX3…
NaN	22,0571	NaN	NaN	NaN	NaN	NaN	NaN	NaN	NaN	NaN	NaN	NaN	NaN	NaN	NaN	NaN	NaN	NaN	NaN	NaN	tr|A0A1S3KZ21|A0A1S3KZ21_SALSAnucleophosminisoformX3OS=SalmosalarOX=8030GN=npmPE=4SV=1;tr|A0A1S3KYZ9|A0A1S3KYZ9_SALSAnucleophosminisoformX2OS=SalmosalarOX=8030GN=npmPE=4SV=1;tr|A0A1S3KZD4|A0A1S3KZD4_SALSAnucleophosminisoformX1OS=SalmosalarOX=8030GN=npmPE=4SV=1;tr|B5X2Q6|B5X2Q6_SALSANucleophosminOS=SalmosalarOX=8030GN=NPMPE=2SV=1	tr|A0A1S3KZ21|A0A1S3KZ21_SALSAnucleophosminisoformX3OS=SalmosalarOX=8030GN=npmPE=4SV=1;tr|A0A1S3KYZ9|A0A1S3KYZ9_SALSAnucleophosminisoformX2OS=SalmosalarOX=8030GN=npmPE=4SV=1;tr|A0A1S3KZD4|A0A1S3KZD4_SALSAnucleophosminisoformX1OS=SalmosalarOX=8030GN=npmPE=4SV=1;tr|B5X2Q6|B5X2Q6_SALSANucleophosminOS=SalmosalarOX=8030GN=NPMPE=2SV=1
NaN	23,7209	NaN	NaN	24,6035	NaN	NaN	23,7538	NaN	24,6821	NaN	24,0266	NaN	NaN	NaN	NaN	NaN	NaN	NaN	23,3449	NaN	tr|A0A1S3KZ47|A0A1S3KZ47_SALSAcollagenalpha-1(V)chain-likeisoformX3OS=SalmosalarOX=8030GN=LOC106562962PE=4SV=1;tr|A0A1S3KY40|A0A1S3KY40_SALSAcollagenalpha-1(V)chain-likeisoformX2OS=SalmosalarOX=8030GN=LOC106562962PE=4SV=1;tr|A0A1S3KY06|A0A1S3KY06_SALSAcollagenalpha-1(V)chain-likeisoformX1OS=SalmosalarOX=8030GN=LOC106562962PE=4SV=1;tr|A0A1S3LWI9|A0A1S3LWI9_SALSAcollagenalpha-1(XI)chain-likeisoform…	tr|A0A1S3KZ47|A0A1S3KZ47_SALSAcollagenalpha-1(V)chain-likeisoformX3OS=SalmosalarOX=8030GN=LOC106562962PE=4SV=1;tr|A0A1S3KY40|A0A1S3KY40_SALSAcollagenalpha-1(V)chain-likeisoformX2OS=SalmosalarOX=8030GN=LOC106562962PE=4SV=1;tr|A0A1S3KY06|A0A1S3KY06_SALSAcollagenalpha-1(V)chain-likeisoformX1OS=SalmosalarOX=8030GN=LOC106562962PE=4SV=1;tr|A0A1S3LWI9|A0A1S3LWI9_SALSAcollagenalpha-1(XI)chain-likeisoform…
NaN	NaN	21,9644	NaN	NaN	NaN	NaN	NaN	NaN	NaN	NaN	NaN	NaN	NaN	NaN	NaN	NaN	NaN	NaN	NaN	NaN	tr|A0A1S3L0A6|A0A1S3L0A6_SALSARNA-bindingproteinEWS-likeisoformX2OS=SalmosalarOX=8030GN=LOC106563186PE=4SV=1;tr|A0A1S3KZ92|A0A1S3KZ92_SALSARNA-bindingproteinEWS-likeisoformX1OS=SalmosalarOX=8030GN=LOC106563186PE=4SV=1	tr|A0A1S3L0A6|A0A1S3L0A6_SALSARNA-bindingproteinEWS-likeisoformX2OS=SalmosalarOX=8030GN=LOC106563186PE=4SV=1;tr|A0A1S3KZ92|A0A1S3KZ92_SALSARNA-bindingproteinEWS-likeisoformX1OS=SalmosalarOX=8030GN=LOC106563186PE=4SV=1
24,9827	24,9932	26,3286	25,1639	24,4847	25,251	24,2472	24,8363	NaN	25,2619	25,2217	25,3053	24,8431	24,7159	24,803	24,4449	25,8162	24,235	25,3015	24,8557	25,0845	tr|A0A1S3KZA2|A0A1S3KZA2_SALSAeosinophilperoxidaseOS=SalmosalarOX=8030GN=LOC100380666PE=4SV=1;tr|A0A1S3L8J4|A0A1S3L8J4_SALSAeosinophilperoxidase-likeOS=SalmosalarOX=8030GN=LOC106564853PE=4SV=1;tr|A0A1S3MI56|A0A1S3MI56_SALSAeosinophilperoxidase-likeOS=SalmosalarOX=8030GN=LOC106572795PE=4SV=1	tr|A0A1S3KZA2|A0A1S3KZA2_SALSAeosinophilperoxidaseOS=SalmosalarOX=8030GN=LOC100380666PE=4SV=1;tr|A0A1S3L8J4|A0A1S3L8J4_SALSAeosinophilperoxidase-likeOS=SalmosalarOX=8030GN=LOC106564853PE=4SV=1
NaN	25,791	25,068	24,5957	26,1509	25,2552	25,3327	25,2015	25,9899	25,4686	24,7824	25,1393	24,2535	25,0795	24,7768	24,7959	25,0908	24,3521	25,1234	25,4803	25,464	tr|A0A1S3L0K8|A0A1S3L0K8_SALSAgelsolin-likeisoformX2OS=SalmosalarOX=8030GN=LOC106563231PE=4SV=1;tr|A0A1S3KZK5|A0A1S3KZK5_SALSAgelsolin-likeisoformX1OS=SalmosalarOX=8030GN=LOC106563231PE=4SV=1	tr|A0A1S3L0K8|A0A1S3L0K8_SALSAgelsolin-likeisoformX2OS=SalmosalarOX=8030GN=LOC106563231PE=4SV=1;tr|A0A1S3KZK5|A0A1S3KZK5_SALSAgelsolin-likeisoformX1OS=SalmosalarOX=8030GN=LOC106563231PE=4SV=1
24,1922	23,6416	NaN	NaN	24,0498	23,611	NaN	23,3987	NaN	23,7996	24,2332	23,914	23,9568	NaN	23,6227	23,6604	23,7401	24,5978	23,8323	24,0178	23,5007	tr|A0A1S3KZV7|A0A1S3KZV7_SALSAras-relatedproteinRab-14-likeisoformX2OS=SalmosalarOX=8030GN=LOC106563285PE=4SV=1;tr|A0A1S3PRE2|A0A1S3PRE2_SALSAras-relatedproteinRab-14OS=SalmosalarOX=8030GN=LOC106587009PE=4SV=1;tr|A0A1S3KZT1|A0A1S3KZT1_SALSAras-relatedproteinRab-14-likeisoformX1OS=SalmosalarOX=8030GN=LOC106563285PE=4SV=1;tr|B5X3F9|B5X3F9_SALSARas-relatedproteinRab-14OS=SalmosalarOX=8030GN=RAB14PE=…	tr|A0A1S3KZV7|A0A1S3KZV7_SALSAras-relatedproteinRab-14-likeisoformX2OS=SalmosalarOX=8030GN=LOC106563285PE=4SV=1;tr|A0A1S3PRE2|A0A1S3PRE2_SALSAras-relatedproteinRab-14OS=SalmosalarOX=8030GN=LOC106587009PE=4SV=1;tr|A0A1S3KZT1|A0A1S3KZT1_SALSAras-relatedproteinRab-14-likeisoformX1OS=SalmosalarOX=8030GN=LOC106563285PE=4SV=1;tr|B5X3F9|B5X3F9_SALSARas-relatedproteinRab-14OS=SalmosalarOX=8030GN=RAB14PE=…
27,0156	26,4702	26,2218	26,9741	26,2058	26,9626	26,7972	27,0198	26,2614	26,5311	26,7175	26,2618	27,0901	27,034	27,197	26,6193	26,5382	26,7321	27,0079	26,4959	26,53	tr|A0A1S3L040|A0A1S3L040_SALSADelta-aminolevulinicaciddehydrataseOS=SalmosalarOX=8030GN=LOC106563307PE=3SV=1;tr|B5X889|B5X889_SALSADelta-aminolevulinicaciddehydrataseOS=SalmosalarOX=8030GN=HEM2PE=2SV=1	tr|A0A1S3L040|A0A1S3L040_SALSADelta-aminolevulinicaciddehydrataseOS=SalmosalarOX=8030GN=LOC106563307PE=3SV=1;tr|B5X889|B5X889_SALSADelta-aminolevulinicaciddehydrataseOS=SalmosalarOX=8030GN=HEM2PE=2SV=1
NaN	23,1971	NaN	23,1888	NaN	24,4363	NaN	NaN	NaN	NaN	23,2567	NaN	23,3446	23,1609	NaN	NaN	NaN	NaN	NaN	22,7288	22,8236	tr|A0A1S3L0D7|A0A1S3L0D7_SALSAselenoproteinWOS=SalmosalarOX=8030GN=sepw1PE=4SV=1	tr|A0A1S3L0D7|A0A1S3L0D7_SALSAselenoproteinWOS=SalmosalarOX=8030GN=sepw1PE=4SV=1
26,3508	26,2096	25,6827	25,6006	26,3911	25,7081	25,7033	25,6064	26,3187	26,1839	25,7117	26,2368	25,5426	25,6633	25,6228	26,1485	25,5158	25,3048	25,4036	25,8409	26,4843	tr|B5X5J6|B5X5J6_SALSA40SribosomalproteinS30OS=SalmosalarOX=8030GN=UBIMPE=2SV=1;tr|B9EPK9|B9EPK9_SALSA40SribosomalproteinS30OS=SalmosalarOX=8030GN=RS30PE=2SV=1;tr|B5DGJ7|B5DGJ7_SALSA40SribosomalproteinS30OS=SalmosalarOX=8030GN=fauPE=2SV=1;tr|A0A1S3L0Q8|A0A1S3L0Q8_SALSA40SribosomalproteinS30OS=SalmosalarOX=8030GN=ubimPE=3SV=1	tr|B5X5J6|B5X5J6_SALSA40SribosomalproteinS30OS=SalmosalarOX=8030GN=UBIMPE=2SV=1;tr|B9EPK9|B9EPK9_SALSA40SribosomalproteinS30OS=SalmosalarOX=8030GN=RS30PE=2SV=1;tr|B5DGJ7|B5DGJ7_SALSA40SribosomalproteinS30OS=SalmosalarOX=8030GN=fauPE=2SV=1;tr|A0A1S3L0Q8|A0A1S3L0Q8_SALSA40SribosomalproteinS30OS=SalmosalarOX=8030GN=ubimPE=3SV=1
NaN	NaN	23,5124	NaN	NaN	NaN	NaN	NaN	NaN	NaN	NaN	NaN	NaN	NaN	NaN	NaN	NaN	NaN	NaN	NaN	NaN	tr|C0HAR0|C0HAR0_SALSACoroninOS=SalmosalarOX=8030GN=COR1CPE=2SV=1;tr|A0A1S3LSF7|A0A1S3LSF7_SALSACoroninOS=SalmosalarOX=8030GN=LOC106568201PE=3SV=1;tr|A0A1S3LSK0|A0A1S3LSK0_SALSACoroninOS=SalmosalarOX=8030GN=LOC106568201PE=3SV=1;tr|A0A1S3LTB3|A0A1S3LTB3_SALSACoroninOS=SalmosalarOX=8030GN=LOC106568201PE=3SV=1;tr|A0A1S3L0S7|A0A1S3L0S7_SALSACoroninOS=SalmosalarOX=8030GN=cor1cPE=3SV=1;tr|A0A1S3RN79|A0…	tr|C0HAR0|C0HAR0_SALSACoroninOS=SalmosalarOX=8030GN=COR1CPE=2SV=1;tr|A0A1S3LSF7|A0A1S3LSF7_SALSACoroninOS=SalmosalarOX=8030GN=LOC106568201PE=3SV=1;tr|A0A1S3LSK0|A0A1S3LSK0_SALSACoroninOS=SalmosalarOX=8030GN=LOC106568201PE=3SV=1;tr|A0A1S3LTB3|A0A1S3LTB3_SALSACoroninOS=SalmosalarOX=8030GN=LOC106568201PE=3SV=1;tr|A0A1S3L0S7|A0A1S3L0S7_SALSACoroninOS=SalmosalarOX=8030GN=cor1cPE=3SV=1
28,9233	29,2108	28,505	29,0884	28,356	29,2466	28,8053	29,118	28,3865	28,8082	28,9313	28,4578	29,4311	29,2473	29,4934	28,9716	29,1373	28,4858	29,2872	28,862	28,4489	tr|A0A1S3L0Y0|A0A1S3L0Y0_SALSAPeroxiredoxinOS=SalmosalarOX=8030GN=LOC106563481PE=3SV=1;tr|A0A1S3L1Z2|A0A1S3L1Z2_SALSAPeroxiredoxinOS=SalmosalarOX=8030GN=LOC106563481PE=3SV=1	tr|A0A1S3L0Y0|A0A1S3L0Y0_SALSAPeroxiredoxinOS=SalmosalarOX=8030GN=LOC106563481PE=3SV=1;tr|A0A1S3L1Z2|A0A1S3L1Z2_SALSAPeroxiredoxinOS=SalmosalarOX=8030GN=LOC106563481PE=3SV=1
NaN	NaN	23,1036	23,3079	23,1849	23,1731	23,2876	23,217	23,899	23,6302	23,3228	23,5426	23,3673	23,5505	23,2819	24,2823	23,1819	NaN	23,5458	23,3229	23,6171	tr|B5X4R5|B5X4R5_SALSAPyruvatedehydrogenaseE1componentsubunitalphaOS=SalmosalarOX=8030GN=ODPAPE=2SV=1;tr|A0A1S3L1E7|A0A1S3L1E7_SALSAPyruvatedehydrogenaseE1componentsubunitalphaOS=SalmosalarOX=8030GN=LOC106563586PE=4SV=1;tr|A0A1S3RHH5|A0A1S3RHH5_SALSAPyruvatedehydrogenaseE1componentsubunitalphaOS=SalmosalarOX=8030GN=LOC106603064PE=4SV=1;tr|A0A1S3RHB5|A0A1S3RHB5_SALSAPyruvatedehydrogenaseE1componen…	tr|B5X4R5|B5X4R5_SALSAPyruvatedehydrogenaseE1componentsubunitalphaOS=SalmosalarOX=8030GN=ODPAPE=2SV=1;tr|A0A1S3L1E7|A0A1S3L1E7_SALSAPyruvatedehydrogenaseE1componentsubunitalphaOS=SalmosalarOX=8030GN=LOC106563586PE=4SV=1;tr|A0A1S3RHH5|A0A1S3RHH5_SALSAPyruvatedehydrogenaseE1componentsubunitalphaOS=SalmosalarOX=8030GN=LOC106603064PE=4SV=1;tr|A0A1S3RHB5|A0A1S3RHB5_SALSAPyruvatedehydrogenaseE1componen…
NaN	NaN	22,2082	NaN	NaN	NaN	NaN	NaN	NaN	NaN	NaN	NaN	NaN	NaN	NaN	NaN	NaN	NaN	NaN	NaN	NaN	tr|A0A1S3LRS1|A0A1S3LRS1_SALSAproteinPBDC1-likeOS=SalmosalarOX=8030GN=LOC106568135PE=4SV=1;tr|A0A1S3L1F6|A0A1S3L1F6_SALSAproteinPBDC1-likeOS=SalmosalarOX=8030GN=LOC106563398PE=4SV=1	tr|A0A1S3LRS1|A0A1S3LRS1_SALSAproteinPBDC1-likeOS=SalmosalarOX=8030GN=LOC106568135PE=4SV=1;tr|A0A1S3L1F6|A0A1S3L1F6_SALSAproteinPBDC1-likeOS=SalmosalarOX=8030GN=LOC106563398PE=4SV=1
26,2033	26,3661	26,294	26,3199	26,1913	26,201	25,8753	26,2373	25,9459	26,0874	26,3851	26,1361	26,2943	26,3109	26,2828	26,1623	26,2783	26,3472	26,3223	25,8016	26,1995	tr|A0A1S3L1F9|A0A1S3L1F9_SALSAV-typeprotonATPasecatalyticsubunitA-likeOS=SalmosalarOX=8030GN=LOC106563593PE=3SV=1;tr|B5X161|B5X161_SALSAV-typeprotonATPasecatalyticsubunitAOS=SalmosalarOX=8030GN=VATAPE=2SV=1;tr|A0A1S3NHA0|A0A1S3NHA0_SALSAV-typeprotonATPasecatalyticsubunitA-likeOS=SalmosalarOX=8030GN=LOC106579446PE=3SV=1	tr|A0A1S3L1F9|A0A1S3L1F9_SALSAV-typeprotonATPasecatalyticsubunitA-likeOS=SalmosalarOX=8030GN=LOC106563593PE=3SV=1;tr|B5X161|B5X161_SALSAV-typeprotonATPasecatalyticsubunitAOS=SalmosalarOX=8030GN=VATAPE=2SV=1;tr|A0A1S3NHA0|A0A1S3NHA0_SALSAV-typeprotonATPasecatalyticsubunitA-likeOS=SalmosalarOX=8030GN=LOC106579446PE=3SV=1
NaN	NaN	23,6436	NaN	NaN	NaN	NaN	NaN	NaN	NaN	NaN	NaN	NaN	NaN	NaN	NaN	NaN	NaN	NaN	NaN	NaN	tr|A0A1S3RH77|A0A1S3RH77_SALSAUDP-glucose6-dehydrogenaseOS=SalmosalarOX=8030GN=LOC106603042PE=3SV=1;tr|A0A1S3L1N6|A0A1S3L1N6_SALSAUDP-glucose6-dehydrogenaseOS=SalmosalarOX=8030GN=LOC106563617PE=3SV=1	tr|A0A1S3RH77|A0A1S3RH77_SALSAUDP-glucose6-dehydrogenaseOS=SalmosalarOX=8030GN=LOC106603042PE=3SV=1;tr|A0A1S3L1N6|A0A1S3L1N6_SALSAUDP-glucose6-dehydrogenaseOS=SalmosalarOX=8030GN=LOC106563617PE=3SV=1
24,641	24,3765	24,0686	25,2484	24,3167	24,7839	25,1555	25,009	24,6124	24,3722	24,6707	24,5493	25,1802	25,2109	25,3844	24,6641	25,1711	24,8633	25,0506	NaN	24,6625	tr|A0A1S3L1U2|A0A1S3L1U2_SALSARibosomalproteinS6kinaseOS=SalmosalarOX=8030GN=LOC106563584PE=3SV=1;tr|A0A1S3NI08|A0A1S3NI08_SALSANon-specificserine/threonineproteinkinaseOS=SalmosalarOX=8030GN=LOC106579471PE=4SV=1;tr|A0A1S3NHF5|A0A1S3NHF5_SALSARibosomalproteinS6kinaseOS=SalmosalarOX=8030GN=LOC106579471PE=3SV=1;tr|A0A1S3RHD5|A0A1S3RHD5_SALSARibosomalproteinS6kinaseOS=SalmosalarOX=8030GN=LOC10660306…	tr|A0A1S3L1U2|A0A1S3L1U2_SALSARibosomalproteinS6kinaseOS=SalmosalarOX=8030GN=LOC106563584PE=3SV=1
25,0095	25,1423	24,1601	24,5269	25,5348	24,4228	25,3207	24,8724	25,5595	25,2744	24,2464	25,3275	24,8681	24,5267	24,7136	24,8144	24,2938	24,0782	25,0063	25,3487	25,5383	tr|A0A1S3L238|A0A1S3L238_SALSAPyruvatecarboxylaseOS=SalmosalarOX=8030GN=LOC106563498PE=4SV=1;tr|A0A1S3RIB8|A0A1S3RIB8_SALSAPyruvatecarboxylaseOS=SalmosalarOX=8030GN=LOC106603157PE=4SV=1;tr|A0A1S3QL60|A0A1S3QL60_SALSApyruvatecarboxylase,mitochondrial-likeOS=SalmosalarOX=8030GN=LOC106593947PE=4SV=1	tr|A0A1S3L238|A0A1S3L238_SALSAPyruvatecarboxylaseOS=SalmosalarOX=8030GN=LOC106563498PE=4SV=1;tr|A0A1S3RIB8|A0A1S3RIB8_SALSAPyruvatecarboxylaseOS=SalmosalarOX=8030GN=LOC106603157PE=4SV=1
27,1742	26,8429	26,775	26,597	27,0975	26,5932	26,963	26,9649	27,054	26,7159	26,7928	27,0381	26,6803	26,7506	26,8045	27,0823	26,7317	26,8229	27,2107	26,9985	27,2762	tr|B5X4M2|B5X4M2_SALSAT-complexprotein1subunitthetaOS=SalmosalarOX=8030GN=TCPQPE=2SV=1;tr|A0A1S3L2Y1|A0A1S3L2Y1_SALSAT-complexprotein1subunitthetaisoformX1OS=SalmosalarOX=8030GN=cct8PE=3SV=1;tr|A0A1S3L317|A0A1S3L317_SALSAT-complexprotein1subunitthetaisoformX2OS=SalmosalarOX=8030GN=cct8PE=3SV=1	tr|B5X4M2|B5X4M2_SALSAT-complexprotein1subunitthetaOS=SalmosalarOX=8030GN=TCPQPE=2SV=1;tr|A0A1S3L2Y1|A0A1S3L2Y1_SALSAT-complexprotein1subunitthetaisoformX1OS=SalmosalarOX=8030GN=cct8PE=3SV=1;tr|A0A1S3L317|A0A1S3L317_SALSAT-complexprotein1subunitthetaisoformX2OS=SalmosalarOX=8030GN=cct8PE=3SV=1
26,5625	27,6814	26,4561	26,8486	27,3096	27,0492	27,215	27,3689	27,1184	26,7646	26,3182	27,2068	27,2572	27,3649	27,0761	26,3912	26,7884	NaN	26,5428	27,2631	NaN	tr|A0A1S3L3A7|A0A1S3L3A7_SALSAactin,cytoplasmic1-likeOS=SalmosalarOX=8030GN=LOC106564005PE=3SV=1	tr|A0A1S3L3A7|A0A1S3L3A7_SALSAactin,cytoplasmic1-likeOS=SalmosalarOX=8030GN=LOC106564005PE=3SV=1
22,7982	NaN	NaN	NaN	NaN	NaN	NaN	NaN	NaN	NaN	NaN	NaN	NaN	NaN	NaN	NaN	NaN	NaN	NaN	NaN	NaN	tr|A0A1S3QL22|A0A1S3QL22_SALSAEukaryotictranslationinitiationfactor3subunitBOS=SalmosalarOX=8030GN=LOC106593905PE=3SV=1;tr|A0A1S3L3B5|A0A1S3L3B5_SALSAEukaryotictranslationinitiationfactor3subunitBOS=SalmosalarOX=8030GN=LOC106564013PE=3SV=1	tr|A0A1S3QL22|A0A1S3QL22_SALSAEukaryotictranslationinitiationfactor3subunitBOS=SalmosalarOX=8030GN=LOC106593905PE=3SV=1;tr|A0A1S3L3B5|A0A1S3L3B5_SALSAEukaryotictranslationinitiationfactor3subunitBOS=SalmosalarOX=8030GN=LOC106564013PE=3SV=1
NaN	NaN	22,0527	NaN	NaN	NaN	NaN	NaN	NaN	NaN	NaN	NaN	NaN	NaN	NaN	NaN	NaN	NaN	NaN	NaN	NaN	tr|A0A1S3L3K3|A0A1S3L3K3_SALSAPDZandLIMdomainprotein5-likeisoformX1OS=SalmosalarOX=8030GN=LOC106564051PE=4SV=1;tr|A0A1S3L3I4|A0A1S3L3I4_SALSAPDZandLIMdomainprotein5-likeisoformX4OS=SalmosalarOX=8030GN=LOC106564051PE=4SV=1;tr|A0A1S3L3Y1|A0A1S3L3Y1_SALSAPDZandLIMdomainprotein5-likeisoformX3OS=SalmosalarOX=8030GN=LOC106564051PE=4SV=1;tr|A0A1S3L3X8|A0A1S3L3X8_SALSAPDZandLIMdomainprotein5-likeisoformX…	tr|A0A1S3L3K3|A0A1S3L3K3_SALSAPDZandLIMdomainprotein5-likeisoformX1OS=SalmosalarOX=8030GN=LOC106564051PE=4SV=1;tr|A0A1S3L3I4|A0A1S3L3I4_SALSAPDZandLIMdomainprotein5-likeisoformX4OS=SalmosalarOX=8030GN=LOC106564051PE=4SV=1;tr|A0A1S3L3Y1|A0A1S3L3Y1_SALSAPDZandLIMdomainprotein5-likeisoformX3OS=SalmosalarOX=8030GN=LOC106564051PE=4SV=1;tr|A0A1S3L3X8|A0A1S3L3X8_SALSAPDZandLIMdomainprotein5-likeisoformX…
NaN	NaN	21,6195	NaN	NaN	NaN	NaN	NaN	NaN	NaN	NaN	NaN	NaN	NaN	NaN	NaN	NaN	NaN	NaN	NaN	NaN	tr|A0A1S3L3P3|A0A1S3L3P3_SALSAactin-relatedprotein2/3complexsubunit1B-likeisoformX4OS=SalmosalarOX=8030GN=LOC106563991PE=4SV=1;tr|A0A1S3L4G3|A0A1S3L4G3_SALSAactin-relatedprotein2/3complexsubunit1B-likeisoformX3OS=SalmosalarOX=8030GN=LOC106563991PE=4SV=1;tr|A0A1S3L3B9|A0A1S3L3B9_SALSAactin-relatedprotein2/3complexsubunit1B-likeisoformX2OS=SalmosalarOX=8030GN=LOC106563991PE=4SV=1;tr|A0A1S3L385|A0A1…	tr|A0A1S3L3P3|A0A1S3L3P3_SALSAactin-relatedprotein2/3complexsubunit1B-likeisoformX4OS=SalmosalarOX=8030GN=LOC106563991PE=4SV=1;tr|A0A1S3L4G3|A0A1S3L4G3_SALSAactin-relatedprotein2/3complexsubunit1B-likeisoformX3OS=SalmosalarOX=8030GN=LOC106563991PE=4SV=1;tr|A0A1S3L3B9|A0A1S3L3B9_SALSAactin-relatedprotein2/3complexsubunit1B-likeisoformX2OS=SalmosalarOX=8030GN=LOC106563991PE=4SV=1;tr|A0A1S3L385|A0A1…
NaN	NaN	NaN	22,1331	NaN	NaN	NaN	NaN	NaN	NaN	22,3976	NaN	NaN	NaN	NaN	NaN	24,0641	22,2693	NaN	NaN	NaN	tr|A0A1S3L3R8|A0A1S3L3R8_SALSAmesothelin-likeOS=SalmosalarOX=8030GN=LOC106564109PE=4SV=1;tr|A0A1S3PGG9|A0A1S3PGG9_SALSAuncharacterizedproteinLOC106585215isoformX6OS=SalmosalarOX=8030GN=LOC106585215PE=4SV=1;tr|A0A1S3PH16|A0A1S3PH16_SALSAuncharacterizedproteinLOC106585215isoformX5OS=SalmosalarOX=8030GN=LOC106585215PE=4SV=1;tr|A0A1S3PG85|A0A1S3PG85_SALSAuncharacterizedproteinLOC106585215isoformX4OS=…	tr|A0A1S3L3R8|A0A1S3L3R8_SALSAmesothelin-likeOS=SalmosalarOX=8030GN=LOC106564109PE=4SV=1;tr|A0A1S3PGG9|A0A1S3PGG9_SALSAuncharacterizedproteinLOC106585215isoformX6OS=SalmosalarOX=8030GN=LOC106585215PE=4SV=1;tr|A0A1S3PH16|A0A1S3PH16_SALSAuncharacterizedproteinLOC106585215isoformX5OS=SalmosalarOX=8030GN=LOC106585215PE=4SV=1;tr|A0A1S3PG85|A0A1S3PG85_SALSAuncharacterizedproteinLOC106585215isoformX4OS=…
26,2324	26,0548	25,5424	25,9068	26,1221	25,9484	25,8274	26,0822	25,8362	26,0716	26,3369	25,4618	26,2152	26,1319	26,0583	25,8868	26,1217	26,1349	26,4151	25,6463	26,0852	tr|A0A1S3L4W8|A0A1S3L4W8_SALSAPhosphoglyceratemutaseOS=SalmosalarOX=8030GN=LOC106564313PE=3SV=1;tr|B5DGU0|B5DGU0_SALSAPhosphoglyceratemutaseOS=SalmosalarOX=8030GN=LOC100194645PE=2SV=1;tr|B5DGT9|B5DGT9_SALSAPhosphoglyceratemutaseOS=SalmosalarOX=8030GN=LOC100194644PE=2SV=1	tr|A0A1S3L4W8|A0A1S3L4W8_SALSAPhosphoglyceratemutaseOS=SalmosalarOX=8030GN=LOC106564313PE=3SV=1
NaN	NaN	NaN	NaN	NaN	NaN	NaN	NaN	NaN	NaN	NaN	NaN	NaN	NaN	NaN	NaN	23,0769	NaN	NaN	NaN	NaN	tr|A0A1S3QY82|A0A1S3QY82_SALSAuncharacterizedproteinLOC106597798OS=SalmosalarOX=8030GN=LOC106597798PE=4SV=1;tr|A0A1S3QEE6|A0A1S3QEE6_SALSAuncharacterizedproteinLOC106591665OS=SalmosalarOX=8030GN=LOC106591665PE=4SV=1;tr|A0A1S3QT60|A0A1S3QT60_SALSAuncharacterizedproteinLOC106596510OS=SalmosalarOX=8030GN=LOC106596510PE=4SV=1;tr|A0A1S3L4X5|A0A1S3L4X5_SALSAuncharacterizedproteinLOC106564110OS=Salmosal…	tr|A0A1S3QY82|A0A1S3QY82_SALSAuncharacterizedproteinLOC106597798OS=SalmosalarOX=8030GN=LOC106597798PE=4SV=1;tr|A0A1S3QEE6|A0A1S3QEE6_SALSAuncharacterizedproteinLOC106591665OS=SalmosalarOX=8030GN=LOC106591665PE=4SV=1;tr|A0A1S3QT60|A0A1S3QT60_SALSAuncharacterizedproteinLOC106596510OS=SalmosalarOX=8030GN=LOC106596510PE=4SV=1;tr|A0A1S3L4X5|A0A1S3L4X5_SALSAuncharacterizedproteinLOC106564110OS=Salmosal…
NaN	NaN	22,4937	NaN	NaN	NaN	NaN	NaN	NaN	NaN	NaN	NaN	NaN	NaN	NaN	NaN	NaN	NaN	NaN	NaN	NaN	tr|A0A1S3Q4X6|A0A1S3Q4X6_SALSAArsenicalpump-drivingATPaseOS=SalmosalarOX=8030GN=LOC106589504PE=3SV=1;tr|A0A1S3Q4P4|A0A1S3Q4P4_SALSAATPaseLOC106589465OS=SalmosalarOX=8030GN=LOC106589465PE=3SV=1;tr|A0A1S3L5F6|A0A1S3L5F6_SALSAATPaseLOC106564561OS=SalmosalarOX=8030GN=LOC106564561PE=3SV=1	tr|A0A1S3Q4X6|A0A1S3Q4X6_SALSAArsenicalpump-drivingATPaseOS=SalmosalarOX=8030GN=LOC106589504PE=3SV=1;tr|A0A1S3Q4P4|A0A1S3Q4P4_SALSAATPaseLOC106589465OS=SalmosalarOX=8030GN=LOC106589465PE=3SV=1;tr|A0A1S3L5F6|A0A1S3L5F6_SALSAATPaseLOC106564561OS=SalmosalarOX=8030GN=LOC106564561PE=3SV=1
NaN	NaN	NaN	NaN	NaN	NaN	NaN	NaN	NaN	NaN	NaN	NaN	NaN	NaN	NaN	22,0566	NaN	NaN	NaN	NaN	NaN	tr|A0A1S3Q2N3|A0A1S3Q2N3_SALSAmyosin-11-likeisoformX3OS=SalmosalarOX=8030GN=LOC106589071PE=3SV=1;tr|A0A1S3Q2P4|A0A1S3Q2P4_SALSAmyosin-11-likeisoformX2OS=SalmosalarOX=8030GN=LOC106589071PE=3SV=1;tr|A0A1S3Q2U9|A0A1S3Q2U9_SALSAmyosin-11-likeisoformX1OS=SalmosalarOX=8030GN=LOC106589071PE=3SV=1;tr|A0A1S3L625|A0A1S3L625_SALSAmyosin-11isoformX3OS=SalmosalarOX=8030GN=LOC100380663PE=3SV=1;tr|A0A1S3L6X2|A0…	tr|A0A1S3Q2N3|A0A1S3Q2N3_SALSAmyosin-11-likeisoformX3OS=SalmosalarOX=8030GN=LOC106589071PE=3SV=1;tr|A0A1S3Q2P4|A0A1S3Q2P4_SALSAmyosin-11-likeisoformX2OS=SalmosalarOX=8030GN=LOC106589071PE=3SV=1;tr|A0A1S3Q2U9|A0A1S3Q2U9_SALSAmyosin-11-likeisoformX1OS=SalmosalarOX=8030GN=LOC106589071PE=3SV=1;tr|A0A1S3L625|A0A1S3L625_SALSAmyosin-11isoformX3OS=SalmosalarOX=8030GN=LOC100380663PE=3SV=1;tr|A0A1S3L6X2|A0…
28,2762	28,49	28,2289	27,8326	28,3606	27,8141	28,0227	27,9506	28,3316	28,3209	27,4837	27,9725	28,0046	27,8414	27,8676	27,6972	27,6946	27,3047	27,8927	28,6391	28,4605	tr|A0A1S3L5Z5|A0A1S3L5Z5_SALSAmyosin-9-likeisoformX2OS=SalmosalarOX=8030GN=LOC106564685PE=3SV=1;tr|A0A1S3L5Z9|A0A1S3L5Z9_SALSAmyosin-9-likeisoformX1OS=SalmosalarOX=8030GN=LOC106564685PE=3SV=1	tr|A0A1S3L5Z5|A0A1S3L5Z5_SALSAmyosin-9-likeisoformX2OS=SalmosalarOX=8030GN=LOC106564685PE=3SV=1;tr|A0A1S3L5Z9|A0A1S3L5Z9_SALSAmyosin-9-likeisoformX1OS=SalmosalarOX=8030GN=LOC106564685PE=3SV=1
27,4196	26,7685	27,4553	27,6274	26,4838	27,1956	27,5635	27,7108	26,8401	26,8836	27,5263	27,2606	27,5515	27,6095	27,5302	27,2817	27,2136	27,7312	27,449	27,1916	26,8216	tr|A0A1S3L691|A0A1S3L691_SALSAcalpain-9-likeisoformX2OS=SalmosalarOX=8030GN=LOC106564727PE=3SV=1;tr|A0A1S3L6Q3|A0A1S3L6Q3_SALSAcalpain-9-likeisoformX1OS=SalmosalarOX=8030GN=LOC106564727PE=3SV=1	tr|A0A1S3L691|A0A1S3L691_SALSAcalpain-9-likeisoformX2OS=SalmosalarOX=8030GN=LOC106564727PE=3SV=1;tr|A0A1S3L6Q3|A0A1S3L6Q3_SALSAcalpain-9-likeisoformX1OS=SalmosalarOX=8030GN=LOC106564727PE=3SV=1
NaN	25,5358	NaN	26,4492	25,1575	23,7039	26,7933	26,2028	27,947	24,2173	26,3881	24,6244	23,3988	25,567	25,4349	26,2383	23,5124	27,2631	28,1122	25,8402	24,4149	tr|A0A1S3L6B1|A0A1S3L6B1_SALSAuncharacterizedproteinLOC106564722OS=SalmosalarOX=8030GN=LOC106564722PE=4SV=1	tr|A0A1S3L6B1|A0A1S3L6B1_SALSAuncharacterizedproteinLOC106564722OS=SalmosalarOX=8030GN=LOC106564722PE=4SV=1
28,6321	29,1014	29,0033	29,0565	29,1635	29,1126	28,9652	28,8929	28,9078	29,1742	29,2618	28,9885	29,2259	28,8506	29,0739	29,0158	28,8836	29,3166	28,956	28,926	28,6863	tr|A0A1S3L6C5|A0A1S3L6C5_SALSAAnnexinOS=SalmosalarOX=8030GN=LOC106564742PE=3SV=1	tr|A0A1S3L6C5|A0A1S3L6C5_SALSAAnnexinOS=SalmosalarOX=8030GN=LOC106564742PE=3SV=1
25,4176	25,4871	25,3194	25,7859	25,3449	25,8337	25,9655	25,9446	25,4694	25,3201	25,5994	25,278	26,0753	25,8023	26,0788	25,2739	25,5457	25,7072	25,6707	25,5644	25,5646	tr|A0A1S3PVT0|A0A1S3PVT0_SALSAAminopeptidaseOS=SalmosalarOX=8030GN=LOC106587691PE=3SV=1;tr|A0A1S3L6H0|A0A1S3L6H0_SALSAAminopeptidaseOS=SalmosalarOX=8030GN=LOC106564746PE=3SV=1;tr|A0A1S3PVQ5|A0A1S3PVQ5_SALSAAminopeptidaseOS=SalmosalarOX=8030GN=LOC106587691PE=3SV=1;tr|A0A1S3L6D4|A0A1S3L6D4_SALSAAminopeptidaseOS=SalmosalarOX=8030GN=LOC106564746PE=3SV=1;tr|A0A1S3PVR7|A0A1S3PVR7_SALSAAminopeptidaseOS=…	tr|A0A1S3PVT0|A0A1S3PVT0_SALSAAminopeptidaseOS=SalmosalarOX=8030GN=LOC106587691PE=3SV=1;tr|A0A1S3L6H0|A0A1S3L6H0_SALSAAminopeptidaseOS=SalmosalarOX=8030GN=LOC106564746PE=3SV=1;tr|A0A1S3PVQ5|A0A1S3PVQ5_SALSAAminopeptidaseOS=SalmosalarOX=8030GN=LOC106587691PE=3SV=1;tr|A0A1S3L6D4|A0A1S3L6D4_SALSAAminopeptidaseOS=SalmosalarOX=8030GN=LOC106564746PE=3SV=1;tr|A0A1S3PVR7|A0A1S3PVR7_SALSAAminopeptidaseOS=…
NaN	24,1663	NaN	NaN	25,0827	23,9419	24,5861	24,1033	24,6716	24,8992	NaN	24,605	NaN	NaN	NaN	24,1356	NaN	NaN	NaN	24,7065	24,1707	tr|A0A1S3L6N2|A0A1S3L6N2_SALSAribosome-bindingprotein1isoformX5OS=SalmosalarOX=8030GN=rrbp1PE=4SV=1;tr|A0A1S3L6J6|A0A1S3L6J6_SALSAribosome-bindingprotein1isoformX3OS=SalmosalarOX=8030GN=rrbp1PE=4SV=1;tr|A0A1S3L6J3|A0A1S3L6J3_SALSAribosome-bindingprotein1isoformX4OS=SalmosalarOX=8030GN=rrbp1PE=4SV=1;tr|A0A1S3L706|A0A1S3L706_SALSAribosome-bindingprotein1isoformX2OS=SalmosalarOX=8030GN=rrbp1PE=4SV=1…	tr|A0A1S3L6N2|A0A1S3L6N2_SALSAribosome-bindingprotein1isoformX5OS=SalmosalarOX=8030GN=rrbp1PE=4SV=1;tr|A0A1S3L6J6|A0A1S3L6J6_SALSAribosome-bindingprotein1isoformX3OS=SalmosalarOX=8030GN=rrbp1PE=4SV=1;tr|A0A1S3L6J3|A0A1S3L6J3_SALSAribosome-bindingprotein1isoformX4OS=SalmosalarOX=8030GN=rrbp1PE=4SV=1;tr|A0A1S3L706|A0A1S3L706_SALSAribosome-bindingprotein1isoformX2OS=SalmosalarOX=8030GN=rrbp1PE=4SV=1…
26,7371	24,7175	25,3142	26,1996	24,9287	26,9295	25,6619	26,3423	25,3829	25,8358	26,4133	25,379	25,7964	25,5092	26,08	26,1621	26,3697	26,4665	26,0681	25,8421	25,2901	tr|A0A1S3PAL7|A0A1S3PAL7_SALSAGDP-L-fucosesynthaseOS=SalmosalarOX=8030GN=LOC100136418PE=3SV=1;tr|A0A1S3L6X3|A0A1S3L6X3_SALSAGDP-L-fucosesynthase-likeOS=SalmosalarOX=8030GN=LOC106564818PE=3SV=1	tr|A0A1S3PAL7|A0A1S3PAL7_SALSAGDP-L-fucosesynthaseOS=SalmosalarOX=8030GN=LOC100136418PE=3SV=1;tr|A0A1S3L6X3|A0A1S3L6X3_SALSAGDP-L-fucosesynthase-likeOS=SalmosalarOX=8030GN=LOC106564818PE=3SV=1
23,9523	NaN	NaN	NaN	NaN	NaN	NaN	NaN	NaN	NaN	NaN	NaN	NaN	NaN	NaN	NaN	NaN	NaN	NaN	NaN	NaN	tr|A0A1S3L6Z4|A0A1S3L6Z4_SALSA26Sproteasomenon-ATPaseregulatorysubunit12isoformX1OS=SalmosalarOX=8030GN=psd12PE=4SV=1;tr|B5X386|B5X386_SALSA26Sproteasomenon-ATPaseregulatorysubunit12OS=SalmosalarOX=8030GN=PSD12PE=2SV=1;tr|A0A1S3PJD0|A0A1S3PJD0_SALSA26Sproteasomenon-ATPaseregulatorysubunit12-likeOS=SalmosalarOX=8030GN=LOC106585705PE=4SV=1	tr|A0A1S3L6Z4|A0A1S3L6Z4_SALSA26Sproteasomenon-ATPaseregulatorysubunit12isoformX1OS=SalmosalarOX=8030GN=psd12PE=4SV=1;tr|B5X386|B5X386_SALSA26Sproteasomenon-ATPaseregulatorysubunit12OS=SalmosalarOX=8030GN=PSD12PE=2SV=1;tr|A0A1S3PJD0|A0A1S3PJD0_SALSA26Sproteasomenon-ATPaseregulatorysubunit12-likeOS=SalmosalarOX=8030GN=LOC106585705PE=4SV=1
NaN	24,4753	NaN	24,4039	24,2874	24,5286	24,5026	24,4444	24,5984	24,5536	24,6018	24,0747	NaN	25,0171	25,2194	24,7324	NaN	NaN	24,4664	24,0141	23,9645	tr|A0A1S3Q7A7|A0A1S3Q7A7_SALSAcalcineurinsubunitBtype1-likeOS=SalmosalarOX=8030GN=LOC106589933PE=4SV=1;tr|A0A1S3L727|A0A1S3L727_SALSAcalcineurinsubunitBtype1OS=SalmosalarOX=8030GN=LOC100380679PE=4SV=1	tr|A0A1S3Q7A7|A0A1S3Q7A7_SALSAcalcineurinsubunitBtype1-likeOS=SalmosalarOX=8030GN=LOC106589933PE=4SV=1;tr|A0A1S3L727|A0A1S3L727_SALSAcalcineurinsubunitBtype1OS=SalmosalarOX=8030GN=LOC100380679PE=4SV=1
28,0608	27,8255	27,3236	27,9215	27,6761	27,4989	27,6479	27,8587	27,7581	27,6574	27,484	27,5299	27,9589	27,6362	27,7583	28,1141	27,6641	27,3614	27,7429	27,7653	27,7892	tr|C0H820|C0H820_SALSAMalatedehydrogenaseOS=SalmosalarOX=8030GN=MDHCPE=2SV=1;tr|A0A1S3L755|A0A1S3L755_SALSAMalatedehydrogenaseOS=SalmosalarOX=8030GN=LOC106564857PE=3SV=1;tr|C0H8P8|C0H8P8_SALSAMalatedehydrogenaseOS=SalmosalarOX=8030GN=MDHCPE=2SV=1;tr|A0A1S3PK89|A0A1S3PK89_SALSAMalatedehydrogenaseOS=SalmosalarOX=8030GN=LOC106585868PE=3SV=1	tr|C0H820|C0H820_SALSAMalatedehydrogenaseOS=SalmosalarOX=8030GN=MDHCPE=2SV=1;tr|A0A1S3L755|A0A1S3L755_SALSAMalatedehydrogenaseOS=SalmosalarOX=8030GN=LOC106564857PE=3SV=1;tr|C0H8P8|C0H8P8_SALSAMalatedehydrogenaseOS=SalmosalarOX=8030GN=MDHCPE=2SV=1;tr|A0A1S3PK89|A0A1S3PK89_SALSAMalatedehydrogenaseOS=SalmosalarOX=8030GN=LOC106585868PE=3SV=1
NaN	NaN	NaN	NaN	NaN	NaN	NaN	NaN	NaN	NaN	NaN	NaN	NaN	NaN	NaN	NaN	NaN	NaN	NaN	NaN	NaN	tr|A0A1S3PKI4|A0A1S3PKI4_SALSAaftiphilin-likeisoformX2OS=SalmosalarOX=8030GN=LOC106585894PE=4SV=1;tr|A0A1S3PKG6|A0A1S3PKG6_SALSAaftiphilin-likeisoformX1OS=SalmosalarOX=8030GN=LOC106585894PE=4SV=1;tr|A0A1S3L7K1|A0A1S3L7K1_SALSAaftiphilin-likeisoformX2OS=SalmosalarOX=8030GN=LOC106564852PE=4SV=1;tr|A0A1S3L758|A0A1S3L758_SALSAaftiphilin-likeisoformX1OS=SalmosalarOX=8030GN=LOC106564852PE=4SV=1	tr|A0A1S3PKI4|A0A1S3PKI4_SALSAaftiphilin-likeisoformX2OS=SalmosalarOX=8030GN=LOC106585894PE=4SV=1;tr|A0A1S3PKG6|A0A1S3PKG6_SALSAaftiphilin-likeisoformX1OS=SalmosalarOX=8030GN=LOC106585894PE=4SV=1;tr|A0A1S3L7K1|A0A1S3L7K1_SALSAaftiphilin-likeisoformX2OS=SalmosalarOX=8030GN=LOC106564852PE=4SV=1;tr|A0A1S3L758|A0A1S3L758_SALSAaftiphilin-likeisoformX1OS=SalmosalarOX=8030GN=LOC106564852PE=4SV=1
NaN	22,3893	22,6951	NaN	NaN	NaN	NaN	NaN	NaN	NaN	NaN	22,5776	NaN	NaN	NaN	NaN	NaN	NaN	NaN	NaN	NaN	tr|A0A1S3L7F1|A0A1S3L7F1_SALSAcomplementC3-likeOS=SalmosalarOX=8030GN=LOC106564830PE=4SV=1	tr|A0A1S3L7F1|A0A1S3L7F1_SALSAcomplementC3-likeOS=SalmosalarOX=8030GN=LOC106564830PE=4SV=1
28,2675	25,6791	25,088	25,3392	25,6735	25,3826	25,5351	25,5908	25,8545	25,5203	25,5799	25,8112	25,3511	25,5439	25,4672	25,7737	25,7031	25,8195	25,7979	25,4392	25,4082	tr|B5X1Z2|B5X1Z2_SALSAT-complexprotein1subunitdeltaOS=SalmosalarOX=8030GN=TCPDPE=2SV=1;tr|A0A1S3L7N1|A0A1S3L7N1_SALSAT-complexprotein1subunitdeltaOS=SalmosalarOX=8030GN=LOC106564867PE=3SV=1	tr|B5X1Z2|B5X1Z2_SALSAT-complexprotein1subunitdeltaOS=SalmosalarOX=8030GN=TCPDPE=2SV=1;tr|A0A1S3L7N1|A0A1S3L7N1_SALSAT-complexprotein1subunitdeltaOS=SalmosalarOX=8030GN=LOC106564867PE=3SV=1
28,5738	30,0354	30,0325	28,9696	29,0474	28,0536	28,6595	28,5494	29,6559	29,1054	28,7619	29,8231	27,7828	28,6329	28,7781	28,8829	29,4768	29,1902	28,1872	29,6995	29,6227	tr|A0A1S3L7N7|A0A1S3L7N7_SALSAkeratin,typeIcytoskeletal13-likeisoformX1OS=SalmosalarOX=8030GN=LOC106564960PE=3SV=1	tr|A0A1S3L7N7|A0A1S3L7N7_SALSAkeratin,typeIcytoskeletal13-likeisoformX1OS=SalmosalarOX=8030GN=LOC106564960PE=3SV=1
25,6915	26,0855	27,5927	26,3058	25,3226	25,8506	26,382	25,7815	25,8367	25,3079	27,048	26,9394	25,2207	25,9667	26,245	25,9394	26,1618	28,0372	26,333	26,1574	26,812	tr|A0A1S3L7Q2|A0A1S3L7Q2_SALSAkeratin,typeIcytoskeletal13-likeOS=SalmosalarOX=8030GN=LOC106564957PE=3SV=1	tr|A0A1S3L7Q2|A0A1S3L7Q2_SALSAkeratin,typeIcytoskeletal13-likeOS=SalmosalarOX=8030GN=LOC106564957PE=3SV=1
26,2131	25,7301	25,6834	25,5452	25,9966	25,362	25,9551	25,7798	26,0891	25,9761	25,736	26,1373	24,9751	25,7129	25,1168	25,9751	25,3614	25,0871	25,8099	26,1021	26,184	tr|A0A1S3L7Q6|A0A1S3L7Q6_SALSAheterogeneousnuclearribonucleoproteinQisoformX3OS=SalmosalarOX=8030GN=LOC106564860PE=4SV=1;tr|A0A1S3L8W3|A0A1S3L8W3_SALSAheterogeneousnuclearribonucleoproteinQisoformX2OS=SalmosalarOX=8030GN=LOC106564860PE=4SV=1;tr|A0A1S3SMR9|A0A1S3SMR9_SALSAheterogeneousnuclearribonucleoproteinQisoformX4OS=SalmosalarOX=8030GN=LOC100286553PE=4SV=1;tr|A0A1S3SMR5|A0A1S3SMR5_SALSAhetero…	tr|A0A1S3L7Q6|A0A1S3L7Q6_SALSAheterogeneousnuclearribonucleoproteinQisoformX3OS=SalmosalarOX=8030GN=LOC106564860PE=4SV=1;tr|A0A1S3L8W3|A0A1S3L8W3_SALSAheterogeneousnuclearribonucleoproteinQisoformX2OS=SalmosalarOX=8030GN=LOC106564860PE=4SV=1;tr|A0A1S3SMR9|A0A1S3SMR9_SALSAheterogeneousnuclearribonucleoproteinQisoformX4OS=SalmosalarOX=8030GN=LOC100286553PE=4SV=1;tr|A0A1S3SMR5|A0A1S3SMR5_SALSAhetero…
29,1607	30,5106	31,2575	29,9643	29,705	29,2023	29,4522	29,5028	30,3348	29,7353	29,8399	30,7895	28,2882	29,1208	29,3332	29,9975	30,1852	30,6044	29,1059	30,2226	30,4933	tr|A0A1S3L7Q7|A0A1S3L7Q7_SALSAkeratin,typeIcytoskeletal13OS=SalmosalarOX=8030GN=LOC106564961PE=3SV=1	tr|A0A1S3L7Q7|A0A1S3L7Q7_SALSAkeratin,typeIcytoskeletal13OS=SalmosalarOX=8030GN=LOC106564961PE=3SV=1
28,9029	28,0767	29,3634	29,1206	27,6998	28,6407	28,954	29,0583	27,9347	28,4205	28,9657	28,7044	28,8525	28,7804	29,1828	28,574	28,5158	29,5889	28,7445	28,4383	28,4486	tr|A0A1S3L7U5|A0A1S3L7U5_SALSAenvoplakin-likeOS=SalmosalarOX=8030GN=LOC106564908PE=4SV=1	tr|A0A1S3L7U5|A0A1S3L7U5_SALSAenvoplakin-likeOS=SalmosalarOX=8030GN=LOC106564908PE=4SV=1
24,0195	23,5984	23,6311	NaN	23,5608	24,2594	23,6075	24,3522	23,9832	NaN	24,5889	23,5914	24,4096	24,614	24,6851	23,671	24,2431	24,2607	23,8402	23,2881	23,7963	tr|A0A1S3L7V7|A0A1S3L7V7_SALSASulfotransferaseOS=SalmosalarOX=8030GN=LOC106565014PE=3SV=1;tr|A0A1S3L8A1|A0A1S3L8A1_SALSASulfotransferaseOS=SalmosalarOX=8030GN=LOC106565014PE=3SV=1;tr|A0A1S3L7W4|A0A1S3L7W4_SALSASulfotransferaseOS=SalmosalarOX=8030GN=LOC106565014PE=3SV=1;tr|B5X5I2|B5X5I2_SALSASulfotransferaseOS=SalmosalarOX=8030GN=ST6B1PE=2SV=1;tr|A0A1S3SAD2|A0A1S3SAD2_SALSASulfotransferaseOS=Salmo…	tr|A0A1S3L7V7|A0A1S3L7V7_SALSASulfotransferaseOS=SalmosalarOX=8030GN=LOC106565014PE=3SV=1;tr|A0A1S3L8A1|A0A1S3L8A1_SALSASulfotransferaseOS=SalmosalarOX=8030GN=LOC106565014PE=3SV=1;tr|A0A1S3L7W4|A0A1S3L7W4_SALSASulfotransferaseOS=SalmosalarOX=8030GN=LOC106565014PE=3SV=1
26,8298	26,7095	26,6697	26,7136	26,8243	26,6653	26,9254	26,4466	27,0352	27,0673	26,6983	26,892	26,9301	26,5759	26,8464	26,7618	26,8994	26,8361	26,7475	26,917	26,856	tr|A0A1S3L7Y3|A0A1S3L7Y3_SALSAcopine-3-likeisoformX2OS=SalmosalarOX=8030GN=LOC106565032PE=4SV=1;tr|A0A1S3L8E0|A0A1S3L8E0_SALSAcopine-3-likeisoformX1OS=SalmosalarOX=8030GN=LOC106565032PE=4SV=1	tr|A0A1S3L7Y3|A0A1S3L7Y3_SALSAcopine-3-likeisoformX2OS=SalmosalarOX=8030GN=LOC106565032PE=4SV=1;tr|A0A1S3L8E0|A0A1S3L8E0_SALSAcopine-3-likeisoformX1OS=SalmosalarOX=8030GN=LOC106565032PE=4SV=1
26,2085	26,7867	27,0932	25,6528	26,4195	NaN	24,9119	25,4877	25,8268	25,0391	26,4067	26,8474	NaN	25,5279	26,1392	26,1107	26,2272	NaN	25,4386	25,5626	27,0365	tr|A0A1S3L844|A0A1S3L844_SALSAkeratin,typeIcytoskeletal13-likeOS=SalmosalarOX=8030GN=LOC106564959PE=3SV=1	tr|A0A1S3L844|A0A1S3L844_SALSAkeratin,typeIcytoskeletal13-likeOS=SalmosalarOX=8030GN=LOC106564959PE=3SV=1
NaN	NaN	NaN	22,2374	NaN	NaN	NaN	NaN	NaN	NaN	NaN	NaN	NaN	NaN	NaN	NaN	NaN	NaN	NaN	NaN	NaN	tr|A0A1S3P7T4|A0A1S3P7T4_SALSATyrosine-proteinkinaseOS=SalmosalarOX=8030GN=LOC106583686PE=3SV=1;tr|A0A1S3MGW2|A0A1S3MGW2_SALSATyrosine-proteinkinaseOS=SalmosalarOX=8030GN=LOC106572626PE=3SV=1;tr|A0A1S3MGZ0|A0A1S3MGZ0_SALSATyrosine-proteinkinaseOS=SalmosalarOX=8030GN=LOC106572626PE=3SV=1;tr|A0A1S3MHT5|A0A1S3MHT5_SALSATyrosine-proteinkinaseOS=SalmosalarOX=8030GN=LOC106572626PE=3SV=1;tr|A0A1S3LLV5|A…	tr|A0A1S3P7T4|A0A1S3P7T4_SALSATyrosine-proteinkinaseOS=SalmosalarOX=8030GN=LOC106583686PE=3SV=1;tr|A0A1S3MGW2|A0A1S3MGW2_SALSATyrosine-proteinkinaseOS=SalmosalarOX=8030GN=LOC106572626PE=3SV=1;tr|A0A1S3MGZ0|A0A1S3MGZ0_SALSATyrosine-proteinkinaseOS=SalmosalarOX=8030GN=LOC106572626PE=3SV=1;tr|A0A1S3MHT5|A0A1S3MHT5_SALSATyrosine-proteinkinaseOS=SalmosalarOX=8030GN=LOC106572626PE=3SV=1;tr|A0A1S3LLV5|A…
NaN	NaN	NaN	NaN	NaN	NaN	NaN	NaN	23,7432	NaN	NaN	23,868	NaN	NaN	NaN	NaN	NaN	NaN	NaN	23,7168	NaN	tr|A0A1S3LA02|A0A1S3LA02_SALSACalcium-transportingATPaseOS=SalmosalarOX=8030GN=LOC106565103PE=3SV=1;tr|A0A1S3L8M0|A0A1S3L8M0_SALSACalcium-transportingATPaseOS=SalmosalarOX=8030GN=LOC106565103PE=3SV=1;tr|A0A1S3L8J7|A0A1S3L8J7_SALSACalcium-transportingATPaseOS=SalmosalarOX=8030GN=LOC106565103PE=3SV=1;tr|A0A1S3P6K1|A0A1S3P6K1_SALSACalcium-transportingATPaseOS=SalmosalarOX=8030GN=LOC106583499PE=3SV=1…	tr|A0A1S3LA02|A0A1S3LA02_SALSACalcium-transportingATPaseOS=SalmosalarOX=8030GN=LOC106565103PE=3SV=1;tr|A0A1S3L8M0|A0A1S3L8M0_SALSACalcium-transportingATPaseOS=SalmosalarOX=8030GN=LOC106565103PE=3SV=1;tr|A0A1S3L8J7|A0A1S3L8J7_SALSACalcium-transportingATPaseOS=SalmosalarOX=8030GN=LOC106565103PE=3SV=1;tr|A0A1S3P6K1|A0A1S3P6K1_SALSACalcium-transportingATPaseOS=SalmosalarOX=8030GN=LOC106583499PE=3SV=1…
NaN	24,7364	24,9113	24,737	24,673	24,6058	24,7319	24,6961	24,4307	25,0056	25,1561	24,9229	24,4669	24,6344	25,0717	24,7254	24,7201	25,3464	24,7033	24,0972	24,5947	tr|A0A1S3L8R8|A0A1S3L8R8_SALSAcalpastatinisoformX2OS=SalmosalarOX=8030GN=icalPE=4SV=1;tr|A0A1S3L8T0|A0A1S3L8T0_SALSAcalpastatinisoformX20OS=SalmosalarOX=8030GN=icalPE=4SV=1;tr|A0A1S3L8E9|A0A1S3L8E9_SALSAcalpastatinisoformX18OS=SalmosalarOX=8030GN=icalPE=4SV=1;tr|A0A1S3L8C4|A0A1S3L8C4_SALSAcalpastatinisoformX17OS=SalmosalarOX=8030GN=icalPE=4SV=1;tr|A0A1S3L8S8|A0A1S3L8S8_SALSAcalpastatinisoformX16O…	tr|A0A1S3L8R8|A0A1S3L8R8_SALSAcalpastatinisoformX2OS=SalmosalarOX=8030GN=icalPE=4SV=1;tr|A0A1S3L8T0|A0A1S3L8T0_SALSAcalpastatinisoformX20OS=SalmosalarOX=8030GN=icalPE=4SV=1;tr|A0A1S3L8E9|A0A1S3L8E9_SALSAcalpastatinisoformX18OS=SalmosalarOX=8030GN=icalPE=4SV=1;tr|A0A1S3L8C4|A0A1S3L8C4_SALSAcalpastatinisoformX17OS=SalmosalarOX=8030GN=icalPE=4SV=1;tr|A0A1S3L8S8|A0A1S3L8S8_SALSAcalpastatinisoformX16O…
NaN	NaN	NaN	NaN	NaN	NaN	NaN	NaN	NaN	NaN	NaN	NaN	NaN	NaN	NaN	NaN	23,0834	NaN	NaN	NaN	NaN	tr|A0A1S3L929|A0A1S3L929_SALSAkeratin,typeIcytoskeletal13-likeOS=SalmosalarOX=8030GN=LOC106564958PE=3SV=1	tr|A0A1S3L929|A0A1S3L929_SALSAkeratin,typeIcytoskeletal13-likeOS=SalmosalarOX=8030GN=LOC106564958PE=3SV=1
NaN	NaN	NaN	NaN	NaN	NaN	NaN	NaN	NaN	NaN	NaN	23,8665	NaN	NaN	NaN	NaN	NaN	26,0413	NaN	NaN	NaN	tr|A0A1S3L933|A0A1S3L933_SALSAkeratin,typeIcytoskeletal13-likeOS=SalmosalarOX=8030GN=LOC106564962PE=3SV=1;tr|A0A1S3QYA2|A0A1S3QYA2_SALSAkeratin,typeIcytoskeletal13-likeOS=SalmosalarOX=8030GN=LOC106597822PE=3SV=1	tr|A0A1S3L933|A0A1S3L933_SALSAkeratin,typeIcytoskeletal13-likeOS=SalmosalarOX=8030GN=LOC106564962PE=3SV=1;tr|A0A1S3QYA2|A0A1S3QYA2_SALSAkeratin,typeIcytoskeletal13-likeOS=SalmosalarOX=8030GN=LOC106597822PE=3SV=1
NaN	NaN	23,2148	NaN	NaN	NaN	NaN	NaN	NaN	NaN	NaN	NaN	NaN	NaN	NaN	NaN	NaN	NaN	NaN	NaN	NaN	tr|A0A1S3L974|A0A1S3L974_SALSAglutaredoxin-1-likeOS=SalmosalarOX=8030GN=LOC106565191PE=4SV=1	tr|A0A1S3L974|A0A1S3L974_SALSAglutaredoxin-1-likeOS=SalmosalarOX=8030GN=LOC106565191PE=4SV=1
23,1244	23,1917	NaN	NaN	23,8285	NaN	NaN	NaN	NaN	NaN	NaN	NaN	NaN	NaN	NaN	NaN	NaN	NaN	NaN	NaN	23,0638	tr|A0A1S3L9E0|A0A1S3L9E0_SALSAkeratin,typeIcytoskeletal18-likeOS=SalmosalarOX=8030GN=LOC106565229PE=3SV=1;CON__P05784	tr|A0A1S3L9E0|A0A1S3L9E0_SALSAkeratin,typeIcytoskeletal18-likeOS=SalmosalarOX=8030GN=LOC106565229PE=3SV=1
21,8095	NaN	NaN	NaN	NaN	NaN	NaN	NaN	NaN	NaN	NaN	NaN	NaN	NaN	NaN	NaN	NaN	NaN	NaN	NaN	NaN	tr|A0A1S3L9E6|A0A1S3L9E6_SALSAintermediatefilamentproteinON3-likeOS=SalmosalarOX=8030GN=LOC106565228PE=3SV=1	tr|A0A1S3L9E6|A0A1S3L9E6_SALSAintermediatefilamentproteinON3-likeOS=SalmosalarOX=8030GN=LOC106565228PE=3SV=1
NaN	NaN	22,2823	NaN	NaN	NaN	NaN	NaN	NaN	NaN	NaN	NaN	NaN	NaN	NaN	NaN	NaN	NaN	NaN	NaN	NaN	tr|A0A1S3P7E1|A0A1S3P7E1_SALSAthioredoxinreductase1,cytoplasmic-likeOS=SalmosalarOX=8030GN=LOC106583642PE=3SV=1;tr|A0A1S3L9H1|A0A1S3L9H1_SALSAthioredoxinreductase1,cytoplasmic-likeOS=SalmosalarOX=8030GN=LOC106565239PE=3SV=1	tr|A0A1S3P7E1|A0A1S3P7E1_SALSAthioredoxinreductase1,cytoplasmic-likeOS=SalmosalarOX=8030GN=LOC106583642PE=3SV=1;tr|A0A1S3L9H1|A0A1S3L9H1_SALSAthioredoxinreductase1,cytoplasmic-likeOS=SalmosalarOX=8030GN=LOC106565239PE=3SV=1
27,2471	27,1058	28,7068	28,2382	26,6262	27,0328	27,4217	27,1798	27,1677	26,6057	28,3739	28,1922	26,1673	27,3875	27,3043	27,9328	27,9989	29,6279	27,0431	25,9305	27,6679	tr|A0A1S3L9R8|A0A1S3L9R8_SALSAkeratin,typeIIcytoskeletal8-likeOS=SalmosalarOX=8030GN=LOC106565226PE=3SV=1	tr|A0A1S3L9R8|A0A1S3L9R8_SALSAkeratin,typeIIcytoskeletal8-likeOS=SalmosalarOX=8030GN=LOC106565226PE=3SV=1
NaN	NaN	NaN	NaN	NaN	NaN	NaN	NaN	NaN	23,525	NaN	NaN	NaN	NaN	NaN	NaN	NaN	NaN	NaN	NaN	NaN	tr|A0A1S3LA21|A0A1S3LA21_SALSAtransmembraneprotein263-likeOS=SalmosalarOX=8030GN=LOC106565114PE=4SV=1	tr|A0A1S3LA21|A0A1S3LA21_SALSAtransmembraneprotein263-likeOS=SalmosalarOX=8030GN=LOC106565114PE=4SV=1
23,4794	NaN	NaN	NaN	NaN	NaN	NaN	NaN	NaN	NaN	NaN	NaN	NaN	NaN	NaN	NaN	NaN	NaN	NaN	NaN	NaN	tr|A0A1S3LA74|A0A1S3LA74_SALSAuncharacterizedproteinKIAA1328-likeisoformX3OS=SalmosalarOX=8030GN=LOC106565370PE=4SV=1;tr|A0A1S3LAK9|A0A1S3LAK9_SALSAuncharacterizedproteinKIAA1328-likeisoformX2OS=SalmosalarOX=8030GN=LOC106565370PE=4SV=1;tr|A0A1S3LBK0|A0A1S3LBK0_SALSAuncharacterizedproteinKIAA1328-likeisoformX1OS=SalmosalarOX=8030GN=LOC106565370PE=4SV=1	tr|A0A1S3LA74|A0A1S3LA74_SALSAuncharacterizedproteinKIAA1328-likeisoformX3OS=SalmosalarOX=8030GN=LOC106565370PE=4SV=1;tr|A0A1S3LAK9|A0A1S3LAK9_SALSAuncharacterizedproteinKIAA1328-likeisoformX2OS=SalmosalarOX=8030GN=LOC106565370PE=4SV=1;tr|A0A1S3LBK0|A0A1S3LBK0_SALSAuncharacterizedproteinKIAA1328-likeisoformX1OS=SalmosalarOX=8030GN=LOC106565370PE=4SV=1
NaN	23,2109	NaN	NaN	24,6259	NaN	23,3936	NaN	23,131	NaN	NaN	23,2918	NaN	NaN	NaN	NaN	NaN	NaN	NaN	NaN	23,6166	tr|A0A1S3LAD7|A0A1S3LAD7_SALSAPurinenucleosidephosphorylaseOS=SalmosalarOX=8030GN=LOC106565393PE=3SV=1;tr|A0A1S3LAF1|A0A1S3LAF1_SALSAPurinenucleosidephosphorylaseOS=SalmosalarOX=8030GN=LOC106565393PE=3SV=1;tr|A0A1S3P5F7|A0A1S3P5F7_SALSAPurinenucleosidephosphorylaseOS=SalmosalarOX=8030GN=LOC106583311PE=3SV=1	tr|A0A1S3LAD7|A0A1S3LAD7_SALSAPurinenucleosidephosphorylaseOS=SalmosalarOX=8030GN=LOC106565393PE=3SV=1;tr|A0A1S3LAF1|A0A1S3LAF1_SALSAPurinenucleosidephosphorylaseOS=SalmosalarOX=8030GN=LOC106565393PE=3SV=1;tr|A0A1S3P5F7|A0A1S3P5F7_SALSAPurinenucleosidephosphorylaseOS=SalmosalarOX=8030GN=LOC106583311PE=3SV=1
25,7038	25,9987	25,1126	24,8846	25,9601	NaN	25,2716	25,6931	26,2335	25,404	24,7592	25,6067	NaN	24,7962	24,7289	25,4509	25,0934	24,8761	25,11	25,6206	25,6882	tr|A0A1S3P554|A0A1S3P554_SALSATubulinalphachainOS=SalmosalarOX=8030GN=LOC100380681PE=3SV=1;tr|A0A1S3LAQ9|A0A1S3LAQ9_SALSATubulinalphachainOS=SalmosalarOX=8030GN=LOC106565438PE=3SV=1;tr|A0A1S3KQ38|A0A1S3KQ38_SALSATubulinalphachainOS=SalmosalarOX=8030GN=LOC106561410PE=3SV=1;tr|A0A1S3LU97|A0A1S3LU97_SALSATubulinalphachainOS=SalmosalarOX=8030GN=LOC106568511PE=3SV=1;tr|A0A1S3LTX6|A0A1S3LTX6_SALSATubul…	tr|A0A1S3P554|A0A1S3P554_SALSATubulinalphachainOS=SalmosalarOX=8030GN=LOC100380681PE=3SV=1;tr|A0A1S3LAQ9|A0A1S3LAQ9_SALSATubulinalphachainOS=SalmosalarOX=8030GN=LOC106565438PE=3SV=1
NaN	NaN	22,8729	NaN	NaN	NaN	NaN	NaN	NaN	NaN	NaN	NaN	NaN	NaN	NaN	NaN	NaN	NaN	NaN	NaN	NaN	tr|A0A1S3LAR4|A0A1S3LAR4_SALSAerythrocyteband7integralmembraneprotein-likeisoformX2OS=SalmosalarOX=8030GN=LOC106565434PE=4SV=1;tr|B5X1V0|B5X1V0_SALSAErythrocyteBand7integralmembraneproteinOS=SalmosalarOX=8030GN=STOMPE=2SV=1;tr|A0A1S3LC39|A0A1S3LC39_SALSAerythrocyteband7integralmembraneprotein-likeisoformX1OS=SalmosalarOX=8030GN=LOC106565434PE=4SV=1;tr|A0A1S3KZT9|A0A1S3KZT9_SALSAerythrocyteband7in…	tr|A0A1S3LAR4|A0A1S3LAR4_SALSAerythrocyteband7integralmembraneprotein-likeisoformX2OS=SalmosalarOX=8030GN=LOC106565434PE=4SV=1;tr|B5X1V0|B5X1V0_SALSAErythrocyteBand7integralmembraneproteinOS=SalmosalarOX=8030GN=STOMPE=2SV=1;tr|A0A1S3LC39|A0A1S3LC39_SALSAerythrocyteband7integralmembraneprotein-likeisoformX1OS=SalmosalarOX=8030GN=LOC106565434PE=4SV=1;tr|A0A1S3KZT9|A0A1S3KZT9_SALSAerythrocyteband7in…
24,8741	25,3035	24,9328	25,8645	25,1024	25,5689	26,0524	26,0655	25,0567	25,171	25,5654	24,9925	25,9895	25,5948	25,8962	25,8641	25,1625	25,545	25,5607	25,386	25,1058	tr|A0A1S3LAT8|A0A1S3LAT8_SALSALIMdomainandactin-bindingprotein1-likeisoformX2OS=SalmosalarOX=8030GN=LOC106565453PE=4SV=1;tr|A0A1S3LAU1|A0A1S3LAU1_SALSALIMdomainandactin-bindingprotein1-likeisoformX1OS=SalmosalarOX=8030GN=LOC106565453PE=4SV=1;tr|A0A1S3P5C0|A0A1S3P5C0_SALSALIMdomainandactin-bindingprotein1-likeisoformX5OS=SalmosalarOX=8030GN=LOC106583291PE=4SV=1;tr|A0A1S3P571|A0A1S3P571_SALSALIMdom…	tr|A0A1S3LAT8|A0A1S3LAT8_SALSALIMdomainandactin-bindingprotein1-likeisoformX2OS=SalmosalarOX=8030GN=LOC106565453PE=4SV=1;tr|A0A1S3LAU1|A0A1S3LAU1_SALSALIMdomainandactin-bindingprotein1-likeisoformX1OS=SalmosalarOX=8030GN=LOC106565453PE=4SV=1
NaN	25,6646	25,9531	25,4999	25,6483	25,0615	25,8835	25,5787	25,7756	25,4552	25,627	25,8014	25,3812	25,6969	25,3166	25,717	24,9961	25,1782	25,2737	25,2722	25,2739	tr|A0A1S3LCD0|A0A1S3LCD0_SALSAheterogeneousnuclearribonucleoproteinA1-likeisoformX2OS=SalmosalarOX=8030GN=LOC106565459PE=4SV=1;tr|A0A1S3LB03|A0A1S3LB03_SALSAheterogeneousnuclearribonucleoproteinA1-likeisoformX1OS=SalmosalarOX=8030GN=LOC106565459PE=4SV=1;tr|A0A1S3P4W4|A0A1S3P4W4_SALSALOWQUALITYPROTEIN:heterogeneousnuclearribonucleoproteinA1OS=SalmosalarOX=8030GN=hnrnpa1PE=4SV=1	tr|A0A1S3LCD0|A0A1S3LCD0_SALSAheterogeneousnuclearribonucleoproteinA1-likeisoformX2OS=SalmosalarOX=8030GN=LOC106565459PE=4SV=1;tr|A0A1S3LB03|A0A1S3LB03_SALSAheterogeneousnuclearribonucleoproteinA1-likeisoformX1OS=SalmosalarOX=8030GN=LOC106565459PE=4SV=1
NaN	NaN	22,2344	NaN	NaN	NaN	22,762	NaN	NaN	NaN	NaN	NaN	NaN	23,1201	NaN	NaN	NaN	NaN	NaN	23,3788	23,4939	tr|A0A1S3LB33|A0A1S3LB33_SALSASAPdomain-containingribonucleoprotein-likeisoformX2OS=SalmosalarOX=8030GN=LOC106565436PE=4SV=1;tr|B5X8Q7|B5X8Q7_SALSANuclearproteinHcc-1OS=SalmosalarOX=8030GN=HCC1PE=2SV=1;tr|A0A1S3P578|A0A1S3P578_SALSASAPdomain-containingribonucleoprotein-likeisoformX3OS=SalmosalarOX=8030GN=LOC106583276PE=4SV=1;tr|A0A1S3P570|A0A1S3P570_SALSASAPdomain-containingribonucleoprotein-like…	tr|A0A1S3LB33|A0A1S3LB33_SALSASAPdomain-containingribonucleoprotein-likeisoformX2OS=SalmosalarOX=8030GN=LOC106565436PE=4SV=1;tr|B5X8Q7|B5X8Q7_SALSANuclearproteinHcc-1OS=SalmosalarOX=8030GN=HCC1PE=2SV=1;tr|A0A1S3P578|A0A1S3P578_SALSASAPdomain-containingribonucleoprotein-likeisoformX3OS=SalmosalarOX=8030GN=LOC106583276PE=4SV=1;tr|A0A1S3P570|A0A1S3P570_SALSASAPdomain-containingribonucleoprotein-like…
NaN	NaN	NaN	23,6468	23,7394	23,6798	NaN	NaN	NaN	23,918	23,7409	NaN	23,9553	24,3679	23,5681	NaN	NaN	NaN	24,7129	23,8395	23,613	tr|B5X4F0|B5X4F0_SALSAGuaninenucleotide-bindingproteinGi,alpha-2subunitOS=SalmosalarOX=8030GN=GNAI2PE=2SV=1;tr|A0A1S3P4T7|A0A1S3P4T7_SALSAguaninenucleotide-bindingproteinG(I)subunitalpha-2-likeOS=SalmosalarOX=8030GN=LOC106583193PE=4SV=1;tr|A0A1S3LB80|A0A1S3LB80_SALSAguaninenucleotide-bindingproteinG(I)subunitalpha-2isoformX1OS=SalmosalarOX=8030GN=gnai2PE=4SV=1;tr|A0A1S3MI58|A0A1S3MI58_SALSAguanin…	tr|B5X4F0|B5X4F0_SALSAGuaninenucleotide-bindingproteinGi,alpha-2subunitOS=SalmosalarOX=8030GN=GNAI2PE=2SV=1;tr|A0A1S3P4T7|A0A1S3P4T7_SALSAguaninenucleotide-bindingproteinG(I)subunitalpha-2-likeOS=SalmosalarOX=8030GN=LOC106583193PE=4SV=1;tr|A0A1S3LB80|A0A1S3LB80_SALSAguaninenucleotide-bindingproteinG(I)subunitalpha-2isoformX1OS=SalmosalarOX=8030GN=gnai2PE=4SV=1;tr|A0A1S3MI58|A0A1S3MI58_SALSAguanin…
NaN	NaN	21,5811	NaN	NaN	NaN	NaN	NaN	NaN	NaN	NaN	NaN	NaN	NaN	NaN	NaN	NaN	NaN	NaN	NaN	NaN	tr|A0A1S3Q2T2|A0A1S3Q2T2_SALSASWI/SNFcomplexsubunitSMARCC1-likeOS=SalmosalarOX=8030GN=LOC106588804PE=4SV=1;tr|A0A1S3LB90|A0A1S3LB90_SALSASWI/SNFcomplexsubunitSMARCC2-likeisoformX3OS=SalmosalarOX=8030GN=LOC106565517PE=4SV=1;tr|A0A1S3LBL3|A0A1S3LBL3_SALSASWI/SNFcomplexsubunitSMARCC2-likeisoformX2OS=SalmosalarOX=8030GN=LOC106565517PE=4SV=1;tr|A0A1S3LCK6|A0A1S3LCK6_SALSASWI/SNFcomplexsubunitSMARCC2-l…	tr|A0A1S3Q2T2|A0A1S3Q2T2_SALSASWI/SNFcomplexsubunitSMARCC1-likeOS=SalmosalarOX=8030GN=LOC106588804PE=4SV=1;tr|A0A1S3LB90|A0A1S3LB90_SALSASWI/SNFcomplexsubunitSMARCC2-likeisoformX3OS=SalmosalarOX=8030GN=LOC106565517PE=4SV=1;tr|A0A1S3LBL3|A0A1S3LBL3_SALSASWI/SNFcomplexsubunitSMARCC2-likeisoformX2OS=SalmosalarOX=8030GN=LOC106565517PE=4SV=1;tr|A0A1S3LCK6|A0A1S3LCK6_SALSASWI/SNFcomplexsubunitSMARCC2-l…
NaN	24,7988	NaN	NaN	NaN	NaN	NaN	NaN	NaN	NaN	NaN	NaN	NaN	NaN	NaN	NaN	NaN	NaN	NaN	NaN	NaN	tr|B5DG19|B5DG19_SALSATestisENHANCEDgeneTranscript(BAXinhibitor1)OS=SalmosalarOX=8030GN=LOC100196653PE=2SV=1;tr|A0A1S3LBA5|A0A1S3LBA5_SALSAtestisenhancedgenetranscript(BAXinhibitor1)isoformX1OS=SalmosalarOX=8030GN=LOC100196653PE=3SV=1	tr|B5DG19|B5DG19_SALSATestisENHANCEDgeneTranscript(BAXinhibitor1)OS=SalmosalarOX=8030GN=LOC100196653PE=2SV=1;tr|A0A1S3LBA5|A0A1S3LBA5_SALSAtestisenhancedgenetranscript(BAXinhibitor1)isoformX1OS=SalmosalarOX=8030GN=LOC100196653PE=3SV=1
27,251	27,5249	27,3569	27,5173	27,3485	27,5559	27,3476	27,3627	27,0778	27,1327	27,378	27,23	27,2048	27,3759	27,5141	27,1346	27,4733	27,0939	27,6432	27,2496	27,1284	tr|A0A1S3LBJ0|A0A1S3LBJ0_SALSAenolase-likeOS=SalmosalarOX=8030GN=LOC106565361PE=3SV=1;tr|B5X3H5|B5X3H5_SALSAGamma-enolaseOS=SalmosalarOX=8030GN=ENOGPE=2SV=1;tr|A0A1S3PZ24|A0A1S3PZ24_SALSAgamma-enolase-likeisoformX3OS=SalmosalarOX=8030GN=LOC106588424PE=3SV=1;tr|A0A1S3N190|A0A1S3N190_SALSAgamma-enolase-likeOS=SalmosalarOX=8030GN=LOC106576545PE=3SV=1;tr|A0A1S3PYT9|A0A1S3PYT9_SALSAgamma-enolase-likei…	tr|A0A1S3LBJ0|A0A1S3LBJ0_SALSAenolase-likeOS=SalmosalarOX=8030GN=LOC106565361PE=3SV=1
NaN	NaN	22,8814	NaN	NaN	NaN	NaN	NaN	NaN	NaN	NaN	NaN	NaN	NaN	NaN	NaN	NaN	NaN	NaN	NaN	NaN	tr|A0A1S3LCR5|A0A1S3LCR5_SALSAGlutaminesynthetaseOS=SalmosalarOX=8030GN=LOC106565542PE=3SV=1;tr|A0A1S3LBR2|A0A1S3LBR2_SALSAGlutaminesynthetaseOS=SalmosalarOX=8030GN=LOC106565542PE=3SV=1	tr|A0A1S3LCR5|A0A1S3LCR5_SALSAGlutaminesynthetaseOS=SalmosalarOX=8030GN=LOC106565542PE=3SV=1;tr|A0A1S3LBR2|A0A1S3LBR2_SALSAGlutaminesynthetaseOS=SalmosalarOX=8030GN=LOC106565542PE=3SV=1
28,14	27,6132	27,4982	27,7944	27,6553	27,8617	27,6311	27,8118	27,598	27,582	27,6611	27,6832	27,9187	27,7776	27,8562	27,8576	27,751	27,5576	27,9628	27,8156	27,6328	tr|B5X3R3|B5X3R3_SALSAF-actin-cappingproteinsubunitbetaOS=SalmosalarOX=8030GN=CAPZBPE=2SV=1;tr|A0A1S3LBW6|A0A1S3LBW6_SALSAF-actin-cappingproteinsubunitbetaOS=SalmosalarOX=8030GN=LOC106565651PE=3SV=1	tr|B5X3R3|B5X3R3_SALSAF-actin-cappingproteinsubunitbetaOS=SalmosalarOX=8030GN=CAPZBPE=2SV=1;tr|A0A1S3LBW6|A0A1S3LBW6_SALSAF-actin-cappingproteinsubunitbetaOS=SalmosalarOX=8030GN=LOC106565651PE=3SV=1
26,2191	25,7189	26,6013	26,4434	26,1931	26,0143	26,3674	26,4841	26,1212	25,8783	26,5362	26,4842	26,1005	26,734	26,1414	26,3402	26,209	26,3276	26,6718	25,8657	26,285	tr|A0A1S3LC09|A0A1S3LC09_SALSAcathepsinZ-likeOS=SalmosalarOX=8030GN=LOC106565426PE=3SV=1;tr|A0A1S3P4X8|A0A1S3P4X8_SALSAcathepsinZ-likeisoformX2OS=SalmosalarOX=8030GN=LOC106583261PE=3SV=1;tr|A0A1S3P500|A0A1S3P500_SALSAcathepsinZ-likeisoformX1OS=SalmosalarOX=8030GN=LOC106583261PE=3SV=1	tr|A0A1S3LC09|A0A1S3LC09_SALSAcathepsinZ-likeOS=SalmosalarOX=8030GN=LOC106565426PE=3SV=1;tr|A0A1S3P4X8|A0A1S3P4X8_SALSAcathepsinZ-likeisoformX2OS=SalmosalarOX=8030GN=LOC106583261PE=3SV=1;tr|A0A1S3P500|A0A1S3P500_SALSAcathepsinZ-likeisoformX1OS=SalmosalarOX=8030GN=LOC106583261PE=3SV=1
NaN	24,8421	26,1596	24,8724	24,9146	24,6132	25,8601	NaN	NaN	NaN	25,1346	24,5502	25,0187	25,9578	24,7019	25,5357	NaN	25,6182	NaN	25,2726	24,51	tr|A0A1S3LC55|A0A1S3LC55_SALSAH-2classIIhistocompatibilityantigen,I-EbetachainOS=SalmosalarOX=8030GN=LOC100136577PE=4SV=1;tr|A0A1S3R4H1|A0A1S3R4H1_SALSAH-2classIIhistocompatibilityantigen,I-Ebetachain-likeOS=SalmosalarOX=8030GN=LOC106600246PE=4SV=1	tr|A0A1S3LC55|A0A1S3LC55_SALSAH-2classIIhistocompatibilityantigen,I-EbetachainOS=SalmosalarOX=8030GN=LOC100136577PE=4SV=1;tr|A0A1S3R4H1|A0A1S3R4H1_SALSAH-2classIIhistocompatibilityantigen,I-Ebetachain-likeOS=SalmosalarOX=8030GN=LOC106600246PE=4SV=1
24,2367	22,4365	NaN	22,5874	NaN	NaN	22,8026	22,3684	NaN	22,4808	NaN	22,6058	22,5204	22,9514	22,6073	23,0272	22,7035	NaN	23,075	NaN	NaN	tr|A0A1S3LC58|A0A1S3LC58_SALSAH-2classIIhistocompatibilityantigen,A-Ualphachain-likeOS=SalmosalarOX=8030GN=LOC106565699PE=4SV=1	tr|A0A1S3LC58|A0A1S3LC58_SALSAH-2classIIhistocompatibilityantigen,A-Ualphachain-likeOS=SalmosalarOX=8030GN=LOC106565699PE=4SV=1
NaN	NaN	NaN	NaN	NaN	NaN	NaN	NaN	NaN	NaN	NaN	NaN	NaN	NaN	NaN	NaN	22,0973	NaN	NaN	NaN	NaN	tr|A0A1S3LCJ6|A0A1S3LCJ6_SALSAproteinDJ-1isoformX2OS=SalmosalarOX=8030GN=park7PE=4SV=1;tr|A0A1S3LC77|A0A1S3LC77_SALSAproteinDJ-1isoformX1OS=SalmosalarOX=8030GN=park7PE=4SV=1	tr|A0A1S3LCJ6|A0A1S3LCJ6_SALSAproteinDJ-1isoformX2OS=SalmosalarOX=8030GN=park7PE=4SV=1;tr|A0A1S3LC77|A0A1S3LC77_SALSAproteinDJ-1isoformX1OS=SalmosalarOX=8030GN=park7PE=4SV=1
NaN	NaN	NaN	NaN	NaN	NaN	NaN	NaN	NaN	NaN	NaN	NaN	NaN	NaN	NaN	NaN	NaN	22,7882	NaN	NaN	NaN	tr|A0A1S3LCB1|A0A1S3LCB1_SALSAserine/arginine-richsplicingfactor3isoformX2OS=SalmosalarOX=8030GN=LOC106565658PE=4SV=1;tr|B9EP93|B9EP93_SALSASplicingfactorarginine/serine-rich3OS=SalmosalarOX=8030GN=SFRS3PE=2SV=1;tr|B9ELE4|B9ELE4_SALSASplicingfactor,arginine/serine-rich3OS=SalmosalarOX=8030GN=SFRS3PE=2SV=1	tr|A0A1S3LCB1|A0A1S3LCB1_SALSAserine/arginine-richsplicingfactor3isoformX2OS=SalmosalarOX=8030GN=LOC106565658PE=4SV=1;tr|B9EP93|B9EP93_SALSASplicingfactorarginine/serine-rich3OS=SalmosalarOX=8030GN=SFRS3PE=2SV=1;tr|B9ELE4|B9ELE4_SALSASplicingfactor,arginine/serine-rich3OS=SalmosalarOX=8030GN=SFRS3PE=2SV=1
NaN	22,6956	NaN	NaN	NaN	NaN	NaN	NaN	NaN	NaN	NaN	NaN	NaN	NaN	NaN	NaN	NaN	NaN	NaN	NaN	NaN	tr|A0A1S3P2I0|A0A1S3P2I0_SALSADolichyl-diphosphooligosaccharide--proteinglycosyltransferasesubunit2OS=SalmosalarOX=8030GN=LOC106582837PE=3SV=1;tr|A0A1S3P2F0|A0A1S3P2F0_SALSADolichyl-diphosphooligosaccharide--proteinglycosyltransferasesubunit2OS=SalmosalarOX=8030GN=LOC106582837PE=3SV=1;tr|A0A1S3LCC6|A0A1S3LCC6_SALSADolichyl-diphosphooligosaccharide--proteinglycosyltransferasesubunit2OS=SalmosalarO…	tr|A0A1S3P2I0|A0A1S3P2I0_SALSADolichyl-diphosphooligosaccharide--proteinglycosyltransferasesubunit2OS=SalmosalarOX=8030GN=LOC106582837PE=3SV=1;tr|A0A1S3P2F0|A0A1S3P2F0_SALSADolichyl-diphosphooligosaccharide--proteinglycosyltransferasesubunit2OS=SalmosalarOX=8030GN=LOC106582837PE=3SV=1;tr|A0A1S3LCC6|A0A1S3LCC6_SALSADolichyl-diphosphooligosaccharide--proteinglycosyltransferasesubunit2OS=SalmosalarO…
25,1476	24,297	24,8898	NaN	24,004	24,7364	24,9447	24,6866	NaN	NaN	24,895	24,6638	24,9579	24,8658	24,6493	24,5409	24,8224	24,9314	24,6151	24,7426	24,6065	tr|A0A1S3LCU9|A0A1S3LCU9_SALSAuncharacterizedproteinLOC106565741OS=SalmosalarOX=8030GN=LOC106565741PE=4SV=1	tr|A0A1S3LCU9|A0A1S3LCU9_SALSAuncharacterizedproteinLOC106565741OS=SalmosalarOX=8030GN=LOC106565741PE=4SV=1
24,1925	23,694	24,0342	NaN	NaN	NaN	24,6198	24,0065	23,9895	24,1276	24,3806	24,0315	NaN	24,4707	23,8975	NaN	24,1316	23,7582	24,241	NaN	24,524	tr|A0A1S3LCZ9|A0A1S3LCZ9_SALSAcytochromeb-c1complexsubunit1,mitochondrial-likeOS=SalmosalarOX=8030GN=LOC106565806PE=4SV=1	tr|A0A1S3LCZ9|A0A1S3LCZ9_SALSAcytochromeb-c1complexsubunit1,mitochondrial-likeOS=SalmosalarOX=8030GN=LOC106565806PE=4SV=1
NaN	22,8124	NaN	NaN	NaN	NaN	NaN	NaN	NaN	NaN	NaN	NaN	NaN	NaN	NaN	NaN	NaN	NaN	NaN	NaN	NaN	tr|A0A1S3LD62|A0A1S3LD62_SALSAprolyl3-hydroxylase1OS=SalmosalarOX=8030GN=p3h1PE=4SV=1;tr|A0A1S3P445|A0A1S3P445_SALSAprolyl3-hydroxylase1-likeOS=SalmosalarOX=8030GN=LOC106583105PE=4SV=1	tr|A0A1S3LD62|A0A1S3LD62_SALSAprolyl3-hydroxylase1OS=SalmosalarOX=8030GN=p3h1PE=4SV=1;tr|A0A1S3P445|A0A1S3P445_SALSAprolyl3-hydroxylase1-likeOS=SalmosalarOX=8030GN=LOC106583105PE=4SV=1
NaN	NaN	NaN	NaN	NaN	NaN	NaN	NaN	NaN	NaN	NaN	NaN	NaN	NaN	23,5101	NaN	NaN	24,3659	NaN	NaN	NaN	tr|A0A1S3LEK4|A0A1S3LEK4_SALSAcalcium/calmodulin-dependentproteinkinasetype1-likeisoformX2OS=SalmosalarOX=8030GN=LOC106565858PE=3SV=1;tr|B5X2V5|B5X2V5_SALSACalcium/calmodulin-dependentproteinkinasetype1OS=SalmosalarOX=8030GN=KCC1APE=2SV=1;tr|A0A1S3LDA1|A0A1S3LDA1_SALSAcalcium/calmodulin-dependentproteinkinasetype1-likeisoformX1OS=SalmosalarOX=8030GN=LOC106565858PE=3SV=1;tr|A0A1S3P3M7|A0A1S3P3M7_S…	tr|A0A1S3LEK4|A0A1S3LEK4_SALSAcalcium/calmodulin-dependentproteinkinasetype1-likeisoformX2OS=SalmosalarOX=8030GN=LOC106565858PE=3SV=1;tr|B5X2V5|B5X2V5_SALSACalcium/calmodulin-dependentproteinkinasetype1OS=SalmosalarOX=8030GN=KCC1APE=2SV=1;tr|A0A1S3LDA1|A0A1S3LDA1_SALSAcalcium/calmodulin-dependentproteinkinasetype1-likeisoformX1OS=SalmosalarOX=8030GN=LOC106565858PE=3SV=1;tr|A0A1S3P3M7|A0A1S3P3M7_S…
NaN	22,0785	NaN	NaN	NaN	NaN	NaN	NaN	NaN	NaN	NaN	NaN	NaN	NaN	NaN	NaN	NaN	NaN	NaN	NaN	NaN	tr|A0A1S3LDE2|A0A1S3LDE2_SALSAprotein-argininedeiminasetype-2isoformX1OS=SalmosalarOX=8030GN=LOC100380857PE=4SV=1;tr|A0A1S3LEN8|A0A1S3LEN8_SALSAprotein-argininedeiminasetype-2-likeisoformX2OS=SalmosalarOX=8030GN=LOC106565869PE=4SV=1;tr|A0A1S3LDD7|A0A1S3LDD7_SALSAprotein-argininedeiminasetype-2-likeisoformX1OS=SalmosalarOX=8030GN=LOC106565869PE=4SV=1;tr|A0A1S3LDE1|A0A1S3LDE1_SALSAprotein-arginined…	tr|A0A1S3LDE2|A0A1S3LDE2_SALSAprotein-argininedeiminasetype-2isoformX1OS=SalmosalarOX=8030GN=LOC100380857PE=4SV=1;tr|A0A1S3LEN8|A0A1S3LEN8_SALSAprotein-argininedeiminasetype-2-likeisoformX2OS=SalmosalarOX=8030GN=LOC106565869PE=4SV=1;tr|A0A1S3LDD7|A0A1S3LDD7_SALSAprotein-argininedeiminasetype-2-likeisoformX1OS=SalmosalarOX=8030GN=LOC106565869PE=4SV=1;tr|A0A1S3LDE1|A0A1S3LDE1_SALSAprotein-arginined…
NaN	23,2613	NaN	22,9129	23,5922	NaN	23,3489	22,9521	23,2784	NaN	NaN	23,1361	23,0212	NaN	23,1436	NaN	NaN	NaN	23,1073	NaN	23,3713	tr|A0A1S3P376|A0A1S3P376_SALSAMultifunctionalfusionproteinOS=SalmosalarOX=8030GN=LOC106582961PE=3SV=1;tr|A0A1S3LE13|A0A1S3LE13_SALSAMultifunctionalfusionproteinOS=SalmosalarOX=8030GN=LOC106565909PE=3SV=1	tr|A0A1S3P376|A0A1S3P376_SALSAMultifunctionalfusionproteinOS=SalmosalarOX=8030GN=LOC106582961PE=3SV=1;tr|A0A1S3LE13|A0A1S3LE13_SALSAMultifunctionalfusionproteinOS=SalmosalarOX=8030GN=LOC106565909PE=3SV=1
NaN	NaN	23,0243	NaN	NaN	22,8925	NaN	NaN	NaN	22,9451	NaN	22,9035	NaN	NaN	NaN	NaN	NaN	NaN	NaN	NaN	NaN	tr|A0A1S3LED9|A0A1S3LED9_SALSAProteinkinaseCOS=SalmosalarOX=8030GN=LOC106565827PE=3SV=1	tr|A0A1S3LED9|A0A1S3LED9_SALSAProteinkinaseCOS=SalmosalarOX=8030GN=LOC106565827PE=3SV=1
27,3555	27,0796	27,1081	27,2945	26,9533	27,4285	27,1409	27,4336	26,9623	27,0483	27,2024	27,0572	27,5865	27,2673	27,4793	27,1051	27,2831	27,2939	27,3579	27,1254	26,9942	tr|A0A1S3LEE2|A0A1S3LEE2_SALSAF-actin-cappingproteinsubunitalphaOS=SalmosalarOX=8030GN=LOC106566046PE=3SV=1	tr|A0A1S3LEE2|A0A1S3LEE2_SALSAF-actin-cappingproteinsubunitalphaOS=SalmosalarOX=8030GN=LOC106566046PE=3SV=1
NaN	NaN	22,6539	NaN	NaN	NaN	NaN	NaN	NaN	NaN	NaN	NaN	NaN	NaN	NaN	NaN	NaN	NaN	NaN	NaN	NaN	tr|A0A1S3LEH8|A0A1S3LEH8_SALSAubiquitin-likemodifier-activatingenzyme1OS=SalmosalarOX=8030GN=LOC106566065PE=3SV=1	tr|A0A1S3LEH8|A0A1S3LEH8_SALSAubiquitin-likemodifier-activatingenzyme1OS=SalmosalarOX=8030GN=LOC106566065PE=3SV=1
NaN	24,1716	24,3193	NaN	25,3097	24,2726	25,0955	24,7137	25,1617	24,6919	24,1736	25,3833	NaN	24,0453	24,1205	24,8906	24,2546	NaN	23,9843	24,7656	24,3502	tr|B5X423|B5X423_SALSASerinehydroxymethyltransferaseOS=SalmosalarOX=8030GN=GLYMPE=2SV=1;tr|A0A1S3LER1|A0A1S3LER1_SALSASerinehydroxymethyltransferaseOS=SalmosalarOX=8030GN=shmt2PE=3SV=1	tr|B5X423|B5X423_SALSASerinehydroxymethyltransferaseOS=SalmosalarOX=8030GN=GLYMPE=2SV=1;tr|A0A1S3LER1|A0A1S3LER1_SALSASerinehydroxymethyltransferaseOS=SalmosalarOX=8030GN=shmt2PE=3SV=1
NaN	24,225	24,3162	NaN	24,5598	NaN	24,5672	24,0553	NaN	24,6603	24,5017	24,3096	NaN	24,3956	24,4461	24,4314	NaN	NaN	NaN	23,8449	24,5854	tr|A0A1S3LER8|A0A1S3LER8_SALSAheterochromatinprotein1-bindingprotein3-likeOS=SalmosalarOX=8030GN=LOC106565886PE=4SV=1	tr|A0A1S3LER8|A0A1S3LER8_SALSAheterochromatinprotein1-bindingprotein3-likeOS=SalmosalarOX=8030GN=LOC106565886PE=4SV=1
NaN	NaN	23,4747	NaN	NaN	NaN	NaN	NaN	NaN	NaN	NaN	NaN	NaN	NaN	NaN	NaN	NaN	NaN	NaN	NaN	NaN	tr|A0A1S3LET3|A0A1S3LET3_SALSAdynactinsubunit2-likeisoformX3OS=SalmosalarOX=8030GN=LOC106566145PE=4SV=1;tr|A0A1S3LET7|A0A1S3LET7_SALSAdynactinsubunit2-likeisoformX2OS=SalmosalarOX=8030GN=LOC106566145PE=4SV=1;tr|A0A1S3LEU0|A0A1S3LEU0_SALSAdynactinsubunit2-likeisoformX1OS=SalmosalarOX=8030GN=LOC106566145PE=4SV=1;tr|A0A1S3LET2|A0A1S3LET2_SALSAdynactinsubunit2-likeOS=SalmosalarOX=8030GN=LOC106566142P…	tr|A0A1S3LET3|A0A1S3LET3_SALSAdynactinsubunit2-likeisoformX3OS=SalmosalarOX=8030GN=LOC106566145PE=4SV=1;tr|A0A1S3LET7|A0A1S3LET7_SALSAdynactinsubunit2-likeisoformX2OS=SalmosalarOX=8030GN=LOC106566145PE=4SV=1;tr|A0A1S3LEU0|A0A1S3LEU0_SALSAdynactinsubunit2-likeisoformX1OS=SalmosalarOX=8030GN=LOC106566145PE=4SV=1;tr|A0A1S3LET2|A0A1S3LET2_SALSAdynactinsubunit2-likeOS=SalmosalarOX=8030GN=LOC106566142P…
NaN	NaN	NaN	NaN	NaN	24,429	NaN	NaN	NaN	NaN	NaN	NaN	NaN	NaN	NaN	NaN	NaN	NaN	NaN	NaN	NaN	tr|A0A1S3LG85|A0A1S3LG85_SALSAkeratin,typeIIcytoskeletal8-likeisoformX2OS=SalmosalarOX=8030GN=LOC106566189PE=3SV=1;tr|A0A1S3LF01|A0A1S3LF01_SALSAkeratin,typeIIcytoskeletal8-likeisoformX1OS=SalmosalarOX=8030GN=LOC106566189PE=3SV=1	tr|A0A1S3LG85|A0A1S3LG85_SALSAkeratin,typeIIcytoskeletal8-likeisoformX2OS=SalmosalarOX=8030GN=LOC106566189PE=3SV=1;tr|A0A1S3LF01|A0A1S3LF01_SALSAkeratin,typeIIcytoskeletal8-likeisoformX1OS=SalmosalarOX=8030GN=LOC106566189PE=3SV=1
NaN	NaN	22,4484	NaN	NaN	NaN	NaN	NaN	NaN	NaN	NaN	NaN	NaN	NaN	NaN	NaN	NaN	NaN	NaN	NaN	NaN	tr|A0A1S3LF38|A0A1S3LF38_SALSA60SribosomalproteinL32-likeOS=SalmosalarOX=8030GN=LOC106566216PE=4SV=1;tr|A0A1S3P830|A0A1S3P830_SALSA60SribosomalproteinL32-likeOS=SalmosalarOX=8030GN=LOC106583741PE=4SV=1	tr|A0A1S3LF38|A0A1S3LF38_SALSA60SribosomalproteinL32-likeOS=SalmosalarOX=8030GN=LOC106566216PE=4SV=1;tr|A0A1S3P830|A0A1S3P830_SALSA60SribosomalproteinL32-likeOS=SalmosalarOX=8030GN=LOC106583741PE=4SV=1
NaN	NaN	NaN	NaN	NaN	NaN	NaN	NaN	NaN	23,0338	NaN	NaN	NaN	NaN	NaN	NaN	NaN	NaN	NaN	NaN	NaN	tr|A0A1S3LF96|A0A1S3LF96_SALSAPyruvatedehydrogenaseE1componentsubunitbetaOS=SalmosalarOX=8030GN=LOC106566255PE=4SV=1	tr|A0A1S3LF96|A0A1S3LF96_SALSAPyruvatedehydrogenaseE1componentsubunitbetaOS=SalmosalarOX=8030GN=LOC106566255PE=4SV=1
NaN	NaN	NaN	NaN	NaN	NaN	NaN	NaN	NaN	NaN	NaN	23,1198	NaN	NaN	NaN	NaN	NaN	NaN	NaN	NaN	NaN	tr|A0A1S3LFA2|A0A1S3LFA2_SALSAUPF0160proteinMYG1,mitochondrialOS=SalmosalarOX=8030GN=cssa12h12orf10PE=4SV=1	tr|A0A1S3LFA2|A0A1S3LFA2_SALSAUPF0160proteinMYG1,mitochondrialOS=SalmosalarOX=8030GN=cssa12h12orf10PE=4SV=1
28,312	28,7261	28,25	28,0084	28,6469	27,8851	28,1251	28,0507	28,773	28,4446	27,4994	28,3625	27,8886	27,9658	27,8915	28,0388	28,0509	26,9614	28,0625	28,6865	28,5593	tr|A0A1S3LFK6|A0A1S3LFK6_SALSAfilamin-AisoformX7OS=SalmosalarOX=8030GN=LOC100380643PE=4SV=1;tr|A0A1S3LFK7|A0A1S3LFK7_SALSAfilamin-AisoformX5OS=SalmosalarOX=8030GN=LOC100380643PE=4SV=1;tr|A0A1S3LFJ9|A0A1S3LFJ9_SALSAfilamin-AisoformX4OS=SalmosalarOX=8030GN=LOC100380643PE=4SV=1;tr|A0A1S3LFK2|A0A1S3LFK2_SALSAfilamin-AisoformX3OS=SalmosalarOX=8030GN=LOC100380643PE=4SV=1;tr|A0A1S3LFX9|A0A1S3LFX9_SALSAf…	tr|A0A1S3LFK6|A0A1S3LFK6_SALSAfilamin-AisoformX7OS=SalmosalarOX=8030GN=LOC100380643PE=4SV=1;tr|A0A1S3LFK7|A0A1S3LFK7_SALSAfilamin-AisoformX5OS=SalmosalarOX=8030GN=LOC100380643PE=4SV=1;tr|A0A1S3LFJ9|A0A1S3LFJ9_SALSAfilamin-AisoformX4OS=SalmosalarOX=8030GN=LOC100380643PE=4SV=1;tr|A0A1S3LFK2|A0A1S3LFK2_SALSAfilamin-AisoformX3OS=SalmosalarOX=8030GN=LOC100380643PE=4SV=1;tr|A0A1S3LFX9|A0A1S3LFX9_SALSAf…
24,4798	24,9244	24,8089	24,8495	25,072	24,171	24,474	24,3533	25,0847	24,9411	24,3103	25,2427	NaN	24,3994	24,9753	25,2206	24,4219	23,6203	24,3745	24,8925	25,2077	tr|A0A1S3LFK0|A0A1S3LFK0_SALSAplakophilin-1-likeisoformX1OS=SalmosalarOX=8030GN=LOC106566027PE=4SV=1;tr|A0A1S3LER2|A0A1S3LER2_SALSAplakophilin-1-likeisoformX2OS=SalmosalarOX=8030GN=LOC106566027PE=4SV=1	tr|A0A1S3LFK0|A0A1S3LFK0_SALSAplakophilin-1-likeisoformX1OS=SalmosalarOX=8030GN=LOC106566027PE=4SV=1;tr|A0A1S3LER2|A0A1S3LER2_SALSAplakophilin-1-likeisoformX2OS=SalmosalarOX=8030GN=LOC106566027PE=4SV=1
25,1038	25,4482	25,3286	25,7732	25,2549	25,9665	25,3514	25,8201	25,8772	25,6331	25,5404	25,3056	26,2207	25,9035	26,0924	25,5372	25,7124	25,1777	25,7361	25,4652	25,2347	tr|A0A1S3LFS3|A0A1S3LFS3_SALSAglutathioneS-transferaseMu3-likeOS=SalmosalarOX=8030GN=LOC106566372PE=4SV=1	tr|A0A1S3LFS3|A0A1S3LFS3_SALSAglutathioneS-transferaseMu3-likeOS=SalmosalarOX=8030GN=LOC106566372PE=4SV=1
NaN	25,1625	24,9853	25,4554	24,2257	25,5117	25,12	26,0022	24,2099	24,5753	24,8881	24,7532	25,6044	25,1605	25,1164	24,719	25,4443	25,5117	25,2591	24,7615	24,679	tr|A0A1S3LFS7|A0A1S3LFS7_SALSAuncharacterizedproteinLOC106566081OS=SalmosalarOX=8030GN=LOC106566081PE=4SV=1	tr|A0A1S3LFS7|A0A1S3LFS7_SALSAuncharacterizedproteinLOC106566081OS=SalmosalarOX=8030GN=LOC106566081PE=4SV=1
NaN	NaN	23,6463	NaN	NaN	NaN	NaN	NaN	NaN	NaN	NaN	NaN	NaN	NaN	NaN	NaN	NaN	NaN	NaN	NaN	NaN	tr|A0A1S3LFV3|A0A1S3LFV3_SALSAenolaseisoformX1OS=SalmosalarOX=8030GN=LOC106566383PE=3SV=1;tr|A0A1S3LFV0|A0A1S3LFV0_SALSAalpha-enolaseisoformX2OS=SalmosalarOX=8030GN=LOC106566383PE=3SV=1	tr|A0A1S3LFV3|A0A1S3LFV3_SALSAenolaseisoformX1OS=SalmosalarOX=8030GN=LOC106566383PE=3SV=1;tr|A0A1S3LFV0|A0A1S3LFV0_SALSAalpha-enolaseisoformX2OS=SalmosalarOX=8030GN=LOC106566383PE=3SV=1
NaN	NaN	NaN	NaN	NaN	23,0321	NaN	23,433	NaN	NaN	23,2887	NaN	NaN	23,5932	NaN	NaN	NaN	NaN	NaN	NaN	NaN	tr|A0A1S3P1N6|A0A1S3P1N6_SALSAATP-dependentRNAhelicaseDDX19A-likeOS=SalmosalarOX=8030GN=LOC106582679PE=4SV=1;tr|A0A1S3LFX6|A0A1S3LFX6_SALSAATP-dependentRNAhelicaseDDX19A-likeOS=SalmosalarOX=8030GN=LOC106566108PE=4SV=1	tr|A0A1S3P1N6|A0A1S3P1N6_SALSAATP-dependentRNAhelicaseDDX19A-likeOS=SalmosalarOX=8030GN=LOC106582679PE=4SV=1;tr|A0A1S3LFX6|A0A1S3LFX6_SALSAATP-dependentRNAhelicaseDDX19A-likeOS=SalmosalarOX=8030GN=LOC106566108PE=4SV=1
NaN	24,5476	24,5062	24,1151	25,239	24,2957	24,3742	24,3746	25,0484	NaN	NaN	24,5797	NaN	24,0855	NaN	NaN	NaN	NaN	24,3543	NaN	25,0072	tr|A0A1S3LG91|A0A1S3LG91_SALSAnatterin-likeproteinOS=SalmosalarOX=8030GN=LOC106566391PE=4SV=1;tr|A0A1S3QJX4|A0A1S3QJX4_SALSAnatterin-likeproteinOS=SalmosalarOX=8030GN=LOC106592833PE=4SV=1	tr|A0A1S3LG91|A0A1S3LG91_SALSAnatterin-likeproteinOS=SalmosalarOX=8030GN=LOC106566391PE=4SV=1
26,9205	27,0066	26,9273	27,3545	26,7358	27,232	26,757	26,8025	26,6968	26,8241	26,8815	26,8429	27,2208	26,8969	27,3185	27,0184	27,1419	27,0393	26,9309	26,7378	26,9777	tr|A0A1S3LGR3|A0A1S3LGR3_SALSAubiquitin-likemodifier-activatingenzyme1OS=SalmosalarOX=8030GN=uba1PE=3SV=1;tr|A0A1S3RFL1|A0A1S3RFL1_SALSAubiquitin-likemodifier-activatingenzyme6OS=SalmosalarOX=8030GN=LOC106602516PE=4SV=1	tr|A0A1S3LGR3|A0A1S3LGR3_SALSAubiquitin-likemodifier-activatingenzyme1OS=SalmosalarOX=8030GN=uba1PE=3SV=1
NaN	NaN	NaN	NaN	NaN	NaN	NaN	22,9387	NaN	NaN	NaN	23,2155	NaN	23,5755	23,1121	NaN	NaN	NaN	NaN	NaN	NaN	tr|B5DGH4|B5DGH4_SALSAATPsynthasesubunitb,mitochondrialOS=SalmosalarOX=8030GN=atp5f1PE=2SV=1;tr|A0A1S3LGZ3|A0A1S3LGZ3_SALSAATPsynthaseF(0)complexsubunitB1,mitochondrial-likeOS=SalmosalarOX=8030GN=LOC106566373PE=4SV=1	tr|B5DGH4|B5DGH4_SALSAATPsynthasesubunitb,mitochondrialOS=SalmosalarOX=8030GN=atp5f1PE=2SV=1;tr|A0A1S3LGZ3|A0A1S3LGZ3_SALSAATPsynthaseF(0)complexsubunitB1,mitochondrial-likeOS=SalmosalarOX=8030GN=LOC106566373PE=4SV=1
NaN	NaN	NaN	NaN	24,2673	NaN	NaN	NaN	NaN	NaN	24,3924	23,9293	NaN	NaN	NaN	NaN	NaN	NaN	NaN	23,9088	24,0711	tr|A0A1S3LHA3|A0A1S3LHA3_SALSAglutamine--tRNAligaseOS=SalmosalarOX=8030GN=qarsPE=3SV=1	tr|A0A1S3LHA3|A0A1S3LHA3_SALSAglutamine--tRNAligaseOS=SalmosalarOX=8030GN=qarsPE=3SV=1
NaN	NaN	NaN	NaN	NaN	NaN	NaN	NaN	NaN	NaN	NaN	NaN	NaN	NaN	NaN	NaN	NaN	NaN	NaN	NaN	NaN	tr|A0A1S3LHE2|A0A1S3LHE2_SALSAsyntenin-1-likeOS=SalmosalarOX=8030GN=LOC106566441PE=4SV=1	tr|A0A1S3LHE2|A0A1S3LHE2_SALSAsyntenin-1-likeOS=SalmosalarOX=8030GN=LOC106566441PE=4SV=1
30,1676	29,8837	29,8162	29,9713	29,7839	30,1355	29,8074	30,0601	29,7538	29,9087	29,9844	29,7012	29,9067	29,9591	30,0674	30,0966	30,0636	30,1503	30,0911	29,9387	30,0692	tr|B5DGB9|B5DGB9_SALSA14-3-3proteinbeta/alpha-2OS=SalmosalarOX=8030GN=ywhab2PE=2SV=1;tr|A0A1S3LHE4|A0A1S3LHE4_SALSA14-3-3proteinbeta/alpha-2OS=SalmosalarOX=8030GN=LOC106566654PE=3SV=1	tr|B5DGB9|B5DGB9_SALSA14-3-3proteinbeta/alpha-2OS=SalmosalarOX=8030GN=ywhab2PE=2SV=1;tr|A0A1S3LHE4|A0A1S3LHE4_SALSA14-3-3proteinbeta/alpha-2OS=SalmosalarOX=8030GN=LOC106566654PE=3SV=1
NaN	NaN	22,3602	NaN	NaN	NaN	NaN	NaN	NaN	NaN	NaN	NaN	NaN	NaN	NaN	NaN	NaN	NaN	NaN	NaN	NaN	tr|A0A1S3LHS3|A0A1S3LHS3_SALSAcollagenalpha-1(II)chain-likeOS=SalmosalarOX=8030GN=LOC106566709PE=4SV=1	tr|A0A1S3LHS3|A0A1S3LHS3_SALSAcollagenalpha-1(II)chain-likeOS=SalmosalarOX=8030GN=LOC106566709PE=4SV=1
NaN	NaN	21,4665	NaN	NaN	NaN	NaN	NaN	NaN	NaN	NaN	NaN	NaN	NaN	NaN	NaN	NaN	NaN	NaN	NaN	NaN	tr|B5XEG8|B5XEG8_SALSANascentpolypeptide-associatedcomplexsubunitalphaOS=SalmosalarOX=8030GN=NACAPE=2SV=1;tr|B5X5W0|B5X5W0_SALSANascentpolypeptide-associatedcomplexsubunitalphaOS=SalmosalarOX=8030GN=NACAPE=2SV=1;tr|A0A1S3MHA0|A0A1S3MHA0_SALSAnascentpolypeptide-associatedcomplexsubunitalpha-likeisoformX4OS=SalmosalarOX=8030GN=LOC106572697PE=4SV=1;tr|A0A1S3MI47|A0A1S3MI47_SALSAnascentpolypeptide-as…	tr|B5XEG8|B5XEG8_SALSANascentpolypeptide-associatedcomplexsubunitalphaOS=SalmosalarOX=8030GN=NACAPE=2SV=1;tr|B5X5W0|B5X5W0_SALSANascentpolypeptide-associatedcomplexsubunitalphaOS=SalmosalarOX=8030GN=NACAPE=2SV=1;tr|A0A1S3MHA0|A0A1S3MHA0_SALSAnascentpolypeptide-associatedcomplexsubunitalpha-likeisoformX4OS=SalmosalarOX=8030GN=LOC106572697PE=4SV=1;tr|A0A1S3MI47|A0A1S3MI47_SALSAnascentpolypeptide-as…
NaN	23,5545	NaN	23,4378	23,492	NaN	NaN	23,909	23,769	23,6951	23,7146	23,8802	NaN	24,0313	NaN	23,9949	NaN	NaN	NaN	23,1602	24,0201	tr|B5X3D0|B5X3D0_SALSASplicingfactor,arginine/serine-rich6OS=SalmosalarOX=8030GN=SFRS6PE=2SV=1;tr|A0A1S3LHV8|A0A1S3LHV8_SALSAsplicingfactor,arginine/serine-rich6isoformX1OS=SalmosalarOX=8030GN=sfrs6PE=4SV=1;tr|A0A1S3MD31|A0A1S3MD31_SALSAserine/arginine-richsplicingfactor6-likeOS=SalmosalarOX=8030GN=LOC106571981PE=4SV=1	tr|B5X3D0|B5X3D0_SALSASplicingfactor,arginine/serine-rich6OS=SalmosalarOX=8030GN=SFRS6PE=2SV=1;tr|A0A1S3LHV8|A0A1S3LHV8_SALSAsplicingfactor,arginine/serine-rich6isoformX1OS=SalmosalarOX=8030GN=sfrs6PE=4SV=1;tr|A0A1S3MD31|A0A1S3MD31_SALSAserine/arginine-richsplicingfactor6-likeOS=SalmosalarOX=8030GN=LOC106571981PE=4SV=1
24,9395	25,0871	24,9399	25,2973	25,2047	24,7235	24,97	24,9459	25,7192	25,3154	24,564	25,5954	24,47	24,7846	25,0427	25,4078	24,7705	24,7579	24,5005	25,6072	25,2754	tr|A0A1S3LI01|A0A1S3LI01_SALSAcadherin-likeprotein26OS=SalmosalarOX=8030GN=cdh26PE=4SV=1;tr|A0A1S3MCN9|A0A1S3MCN9_SALSAcadherin-likeprotein26OS=SalmosalarOX=8030GN=LOC106571916PE=4SV=1	tr|A0A1S3LI01|A0A1S3LI01_SALSAcadherin-likeprotein26OS=SalmosalarOX=8030GN=cdh26PE=4SV=1;tr|A0A1S3MCN9|A0A1S3MCN9_SALSAcadherin-likeprotein26OS=SalmosalarOX=8030GN=LOC106571916PE=4SV=1
NaN	23,9473	23,7254	23,248	23,3494	23,2982	23,9113	NaN	23,7286	NaN	23,4768	23,8761	23,8004	23,7332	NaN	23,629	23,2939	23,6306	23,648	23,7572	23,6598	tr|A0A1S3LIH6|A0A1S3LIH6_SALSAcAMP-dependentproteinkinasetypeII-alpharegulatorysubunit-likeisoformX2OS=SalmosalarOX=8030GN=LOC106566777PE=4SV=1;tr|A0A1S3LJE4|A0A1S3LJE4_SALSAcAMP-dependentproteinkinasetypeII-alpharegulatorysubunit-likeisoformX1OS=SalmosalarOX=8030GN=LOC106566777PE=4SV=1;tr|A0A1S3P6G3|A0A1S3P6G3_SALSAcAMP-dependentproteinkinasetypeII-alpharegulatorysubunit-likeisoformX2OS=Salmosal…	tr|A0A1S3LIH6|A0A1S3LIH6_SALSAcAMP-dependentproteinkinasetypeII-alpharegulatorysubunit-likeisoformX2OS=SalmosalarOX=8030GN=LOC106566777PE=4SV=1;tr|A0A1S3LJE4|A0A1S3LJE4_SALSAcAMP-dependentproteinkinasetypeII-alpharegulatorysubunit-likeisoformX1OS=SalmosalarOX=8030GN=LOC106566777PE=4SV=1
NaN	NaN	23,0006	NaN	NaN	NaN	NaN	NaN	NaN	NaN	NaN	NaN	NaN	NaN	NaN	NaN	NaN	NaN	NaN	NaN	NaN	tr|A0A1S3LIM3|A0A1S3LIM3_SALSAmicrotubule-associatedproteinRP/EBfamilymember1-likeOS=SalmosalarOX=8030GN=LOC106566800PE=4SV=1;tr|B5DG69|B5DG69_SALSAMicrotubule-associatedprotein,RP/EBfamilymember1OS=SalmosalarOX=8030GN=mapre1PE=2SV=1	tr|A0A1S3LIM3|A0A1S3LIM3_SALSAmicrotubule-associatedproteinRP/EBfamilymember1-likeOS=SalmosalarOX=8030GN=LOC106566800PE=4SV=1;tr|B5DG69|B5DG69_SALSAMicrotubule-associatedprotein,RP/EBfamilymember1OS=SalmosalarOX=8030GN=mapre1PE=2SV=1
NaN	26,9149	26,7667	26,8238	27,1838	26,2324	27,0977	26,791	27,258	26,7715	26,4858	26,7182	26,4555	26,7486	26,3931	27,0534	25,9801	NaN	26,5262	26,7087	26,8215	tr|A0A1S3LJ87|A0A1S3LJ87_SALSAheterogeneousnuclearribonucleoproteinA1isoformX7OS=SalmosalarOX=8030GN=roa1PE=4SV=1;tr|A0A1S3LJE0|A0A1S3LJE0_SALSAheterogeneousnuclearribonucleoproteinA1isoformX5OS=SalmosalarOX=8030GN=roa1PE=4SV=1;tr|A0A1S3LJ86|A0A1S3LJ86_SALSAheterogeneousnuclearribonucleoproteinA1isoformX6OS=SalmosalarOX=8030GN=roa1PE=4SV=1;tr|A0A1S3LKI8|A0A1S3LKI8_SALSAheterogeneousnuclearribonuc…	tr|A0A1S3LJ87|A0A1S3LJ87_SALSAheterogeneousnuclearribonucleoproteinA1isoformX7OS=SalmosalarOX=8030GN=roa1PE=4SV=1;tr|A0A1S3LJE0|A0A1S3LJE0_SALSAheterogeneousnuclearribonucleoproteinA1isoformX5OS=SalmosalarOX=8030GN=roa1PE=4SV=1;tr|A0A1S3LJ86|A0A1S3LJ86_SALSAheterogeneousnuclearribonucleoproteinA1isoformX6OS=SalmosalarOX=8030GN=roa1PE=4SV=1;tr|A0A1S3LKI8|A0A1S3LKI8_SALSAheterogeneousnuclearribonuc…
27,2404	28,0018	27,1839	26,8344	27,721	26,8252	27,3272	26,5192	28,0496	27,6637	26,418	27,8518	25,5539	24,807	26,3728	26,3909	26,681	25,1158	25,9963	26,7542	27,3308	tr|A0A1S3LJL5|A0A1S3LJL5_SALSAkeratin,typeIIcytoskeletal8-likeOS=SalmosalarOX=8030GN=LOC106566973PE=3SV=1	tr|A0A1S3LJL5|A0A1S3LJL5_SALSAkeratin,typeIIcytoskeletal8-likeOS=SalmosalarOX=8030GN=LOC106566973PE=3SV=1
31,5569	32,766	33,4692	32,4431	31,7068	31,4305	31,8493	31,3528	32,7451	31,4558	32,4356	33,3255	30,4909	31,869	31,74	32,3893	32,7832	33,73	30,9979	32,2421	32,6557	tr|A0A1S3LJL6|A0A1S3LJL6_SALSAkeratin,typeIIcytoskeletalcochleal-likeOS=SalmosalarOX=8030GN=LOC106566974PE=3SV=1;tr|A0A1S3P806|A0A1S3P806_SALSAkeratin,typeIIcytoskeletal8-likeOS=SalmosalarOX=8030GN=LOC106583716PE=3SV=1	tr|A0A1S3LJL6|A0A1S3LJL6_SALSAkeratin,typeIIcytoskeletalcochleal-likeOS=SalmosalarOX=8030GN=LOC106566974PE=3SV=1
NaN	23,1273	NaN	NaN	NaN	NaN	NaN	NaN	NaN	NaN	NaN	NaN	NaN	NaN	NaN	NaN	NaN	NaN	NaN	NaN	NaN	tr|C0H9W6|C0H9W6_SALSAMicrotubule-associatedproteinRP/EBfamilymember1OS=SalmosalarOX=8030GN=MARE1PE=2SV=1;tr|A0A1S3LJN6|A0A1S3LJN6_SALSAmicrotubule-associatedproteinRP/EBfamilymember1isoformX1OS=SalmosalarOX=8030GN=mare1PE=4SV=1;tr|B5X146|B5X146_SALSAMicrotubule-associatedproteinRP/EBfamilymember3OS=SalmosalarOX=8030GN=MARE3PE=2SV=1	tr|C0H9W6|C0H9W6_SALSAMicrotubule-associatedproteinRP/EBfamilymember1OS=SalmosalarOX=8030GN=MARE1PE=2SV=1;tr|A0A1S3LJN6|A0A1S3LJN6_SALSAmicrotubule-associatedproteinRP/EBfamilymember1isoformX1OS=SalmosalarOX=8030GN=mare1PE=4SV=1
28,0578	28,9078	27,9229	27,6424	28,2244	27,5256	28,3145	27,8795	28,7505	28,4698	27,599	28,3164	26,8334	27,3388	27,3161	27,4033	27,2114	27,8391	27,8622	28,1586	28,3236	tr|A0A1S3LJY3|A0A1S3LJY3_SALSAkeratin,typeIcytoskeletal18-likeisoformX1OS=SalmosalarOX=8030GN=LOC106566972PE=3SV=1;tr|A0A1S3LJS5|A0A1S3LJS5_SALSAkeratin,typeIcytoskeletal18-likeisoformX2OS=SalmosalarOX=8030GN=LOC106566972PE=3SV=1	tr|A0A1S3LJY3|A0A1S3LJY3_SALSAkeratin,typeIcytoskeletal18-likeisoformX1OS=SalmosalarOX=8030GN=LOC106566972PE=3SV=1;tr|A0A1S3LJS5|A0A1S3LJS5_SALSAkeratin,typeIcytoskeletal18-likeisoformX2OS=SalmosalarOX=8030GN=LOC106566972PE=3SV=1
NaN	NaN	NaN	NaN	NaN	NaN	NaN	NaN	NaN	NaN	22,9523	NaN	NaN	NaN	NaN	NaN	NaN	NaN	NaN	NaN	NaN	tr|A0A1S3MHD1|A0A1S3MHD1_SALSAStructuralmaintenanceofchromosomesproteinOS=SalmosalarOX=8030GN=LOC106572714PE=3SV=1;tr|A0A1S3LK11|A0A1S3LK11_SALSAStructuralmaintenanceofchromosomesproteinOS=SalmosalarOX=8030GN=LOC106567029PE=3SV=1;tr|A0A1S3MHR1|A0A1S3MHR1_SALSAstructuralmaintenanceofchromosomesprotein1A-likeOS=SalmosalarOX=8030GN=LOC106572721PE=4SV=1	tr|A0A1S3MHD1|A0A1S3MHD1_SALSAStructuralmaintenanceofchromosomesproteinOS=SalmosalarOX=8030GN=LOC106572714PE=3SV=1;tr|A0A1S3LK11|A0A1S3LK11_SALSAStructuralmaintenanceofchromosomesproteinOS=SalmosalarOX=8030GN=LOC106567029PE=3SV=1
24,5192	23,9319	23,5884	24,3024	23,889	23,5899	23,9174	NaN	24,5965	24,123	23,976	24,2069	24,2329	24,4106	24,0411	24,6671	24,0371	NaN	23,6695	24,3448	24,2775	tr|A0A1S3LKJ5|A0A1S3LKJ5_SALSAproliferation-associatedprotein2G4-likeOS=SalmosalarOX=8030GN=LOC106567055PE=4SV=1;tr|B5X193|B5X193_SALSAProliferation-associatedprotein2G4OS=SalmosalarOX=8030GN=PA2G4PE=2SV=1	tr|A0A1S3LKJ5|A0A1S3LKJ5_SALSAproliferation-associatedprotein2G4-likeOS=SalmosalarOX=8030GN=LOC106567055PE=4SV=1;tr|B5X193|B5X193_SALSAProliferation-associatedprotein2G4OS=SalmosalarOX=8030GN=PA2G4PE=2SV=1
NaN	24,5931	24,8373	25,1954	23,4113	23,9055	23,9972	NaN	NaN	NaN	NaN	NaN	23,7335	24,7199	23,958	24,0709	NaN	NaN	24,0404	NaN	NaN	tr|A0A1S3LKV4|A0A1S3LKV4_SALSAN-acylglucosamine2-epimeraseOS=SalmosalarOX=8030GN=renbpPE=4SV=1;tr|A0A1S3LJR0|A0A1S3LJR0_SALSAN-acylglucosamine2-epimerase-likeOS=SalmosalarOX=8030GN=LOC106566967PE=4SV=1	tr|A0A1S3LKV4|A0A1S3LKV4_SALSAN-acylglucosamine2-epimeraseOS=SalmosalarOX=8030GN=renbpPE=4SV=1;tr|A0A1S3LJR0|A0A1S3LJR0_SALSAN-acylglucosamine2-epimerase-likeOS=SalmosalarOX=8030GN=LOC106566967PE=4SV=1
NaN	24,4442	24,0547	NaN	NaN	NaN	24,1483	NaN	NaN	23,9237	NaN	NaN	NaN	NaN	NaN	NaN	NaN	NaN	23,7803	23,8788	NaN	tr|A0A1S3MGM4|A0A1S3MGM4_SALSACitratesynthaseOS=SalmosalarOX=8030GN=LOC106572524PE=3SV=1;tr|A0A1S3LL15|A0A1S3LL15_SALSACitratesynthaseOS=SalmosalarOX=8030GN=LOC106567176PE=3SV=1	tr|A0A1S3MGM4|A0A1S3MGM4_SALSACitratesynthaseOS=SalmosalarOX=8030GN=LOC106572524PE=3SV=1;tr|A0A1S3LL15|A0A1S3LL15_SALSACitratesynthaseOS=SalmosalarOX=8030GN=LOC106567176PE=3SV=1
NaN	24,0781	NaN	24,3372	23,9296	24,0069	24,3986	24,5655	24,1361	NaN	24,1	24,2397	24,6379	24,2207	24,1752	23,8748	24,1467	24,1703	24,1973	24,1594	24,1656	tr|A0A1S3LLS6|A0A1S3LLS6_SALSAadenosinedeaminase-likeOS=SalmosalarOX=8030GN=LOC106567100PE=3SV=1;tr|A0A1S3MGT7|A0A1S3MGT7_SALSAadenosinedeaminaseOS=SalmosalarOX=8030GN=adaPE=3SV=1	tr|A0A1S3LLS6|A0A1S3LLS6_SALSAadenosinedeaminase-likeOS=SalmosalarOX=8030GN=LOC106567100PE=3SV=1;tr|A0A1S3MGT7|A0A1S3MGT7_SALSAadenosinedeaminaseOS=SalmosalarOX=8030GN=adaPE=3SV=1
24,9296	NaN	24,2139	24,6873	24,1531	24,6747	23,6817	25,1638	NaN	24,5752	24,4566	24,3797	25,4577	24,8509	25,3106	24,3975	24,24	24,3657	24,407	24,1391	23,857	tr|A0A1S3LLW4|A0A1S3LLW4_SALSAserine--tRNAligase,cytoplasmic-likeOS=SalmosalarOX=8030GN=LOC106567354PE=4SV=1;tr|A0A1S3MHZ6|A0A1S3MHZ6_SALSAserine--tRNAligase,cytoplasmic-likeOS=SalmosalarOX=8030GN=LOC106572754PE=4SV=1	tr|A0A1S3LLW4|A0A1S3LLW4_SALSAserine--tRNAligase,cytoplasmic-likeOS=SalmosalarOX=8030GN=LOC106567354PE=4SV=1;tr|A0A1S3MHZ6|A0A1S3MHZ6_SALSAserine--tRNAligase,cytoplasmic-likeOS=SalmosalarOX=8030GN=LOC106572754PE=4SV=1
25,7007	25,7686	25,6403	25,438	25,858	25,3619	25,9544	25,8491	25,822	25,8469	25,8344	25,753	26,1741	26,3218	26,1046	25,5234	25,7119	26,0672	26,0419	25,8567	25,6311	tr|A0A1S3LML5|A0A1S3LML5_SALSACalcium-transportingATPaseOS=SalmosalarOX=8030GN=LOC106567410PE=3SV=1;tr|A0A1S3LM75|A0A1S3LM75_SALSACalcium-transportingATPaseOS=SalmosalarOX=8030GN=LOC106567410PE=3SV=1;tr|A0A1S3RPB4|A0A1S3RPB4_SALSACalcium-transportingATPaseOS=SalmosalarOX=8030GN=atp2a3PE=3SV=1;tr|A0A1S3NKE9|A0A1S3NKE9_SALSACalcium-transportingATPaseOS=SalmosalarOX=8030GN=atp2a2PE=3SV=1;tr|A0A1S3NK…	tr|A0A1S3LML5|A0A1S3LML5_SALSACalcium-transportingATPaseOS=SalmosalarOX=8030GN=LOC106567410PE=3SV=1;tr|A0A1S3LM75|A0A1S3LM75_SALSACalcium-transportingATPaseOS=SalmosalarOX=8030GN=LOC106567410PE=3SV=1;tr|A0A1S3RPB4|A0A1S3RPB4_SALSACalcium-transportingATPaseOS=SalmosalarOX=8030GN=atp2a3PE=3SV=1
25,2447	25,9202	25,3235	25,7195	25,2144	24,8558	25,1476	25,5579	25,3167	NaN	24,7372	25,1436	25,4783	25,0206	25,4128	25,1701	24,9109	25,4408	25,2168	25,2867	25,8088	tr|A0A1S3LME8|A0A1S3LME8_SALSATubulinalphachainOS=SalmosalarOX=8030GN=LOC106567204PE=3SV=1;tr|A0A1S3LLH2|A0A1S3LLH2_SALSATubulinalphachainOS=SalmosalarOX=8030GN=LOC106567204PE=3SV=1	tr|A0A1S3LME8|A0A1S3LME8_SALSATubulinalphachainOS=SalmosalarOX=8030GN=LOC106567204PE=3SV=1;tr|A0A1S3LLH2|A0A1S3LLH2_SALSATubulinalphachainOS=SalmosalarOX=8030GN=LOC106567204PE=3SV=1
24,264	23,7167	23,3042	23,2912	23,5773	23,2968	NaN	23,3806	23,332	23,4203	23,5778	23,4677	NaN	23,602	23,5672	23,8196	23,6514	23,9374	23,8564	23,5831	23,6753	tr|A0A1S3LMU3|A0A1S3LMU3_SALSAseptin-8-AOS=SalmosalarOX=8030GN=LOC106567502PE=3SV=1;tr|C0HAT5|C0HAT5_SALSASeptin-8OS=SalmosalarOX=8030GN=SEPT8PE=2SV=1;tr|A0A1S3RP32|A0A1S3RP32_SALSAseptin-8isoformX2OS=SalmosalarOX=8030GN=sept8PE=3SV=1;tr|A0A1S3RMG1|A0A1S3RMG1_SALSAseptin-8isoformX1OS=SalmosalarOX=8030GN=sept8PE=3SV=1;tr|A0A1S3RMC0|A0A1S3RMC0_SALSAseptin-8isoformX3OS=SalmosalarOX=8030GN=sept8PE=3S…	tr|A0A1S3LMU3|A0A1S3LMU3_SALSAseptin-8-AOS=SalmosalarOX=8030GN=LOC106567502PE=3SV=1;tr|C0HAT5|C0HAT5_SALSASeptin-8OS=SalmosalarOX=8030GN=SEPT8PE=2SV=1;tr|A0A1S3RP32|A0A1S3RP32_SALSAseptin-8isoformX2OS=SalmosalarOX=8030GN=sept8PE=3SV=1;tr|A0A1S3RMG1|A0A1S3RMG1_SALSAseptin-8isoformX1OS=SalmosalarOX=8030GN=sept8PE=3SV=1
NaN	25,0352	NaN	24,2894	25,9176	24,4472	24,5407	24,3213	25,6864	24,8455	NaN	24,9426	NaN	NaN	NaN	24,6665	NaN	NaN	NaN	25,2953	25,2399	tr|A0A1S3LMW6|A0A1S3LMW6_SALSAdihydropyrimidinase-relatedprotein3-likeisoformX3OS=SalmosalarOX=8030GN=LOC106567513PE=4SV=1;tr|A0A1S3LN55|A0A1S3LN55_SALSAdihydropyrimidinase-relatedprotein3-likeisoformX2OS=SalmosalarOX=8030GN=LOC106567513PE=4SV=1;tr|A0A1S3LN87|A0A1S3LN87_SALSAdihydropyrimidinase-relatedprotein3-likeisoformX1OS=SalmosalarOX=8030GN=LOC106567513PE=4SV=1;tr|A0A1S3RM98|A0A1S3RM98_SALSA…	tr|A0A1S3LMW6|A0A1S3LMW6_SALSAdihydropyrimidinase-relatedprotein3-likeisoformX3OS=SalmosalarOX=8030GN=LOC106567513PE=4SV=1;tr|A0A1S3LN55|A0A1S3LN55_SALSAdihydropyrimidinase-relatedprotein3-likeisoformX2OS=SalmosalarOX=8030GN=LOC106567513PE=4SV=1;tr|A0A1S3LN87|A0A1S3LN87_SALSAdihydropyrimidinase-relatedprotein3-likeisoformX1OS=SalmosalarOX=8030GN=LOC106567513PE=4SV=1;tr|A0A1S3RM98|A0A1S3RM98_SALSA…
NaN	NaN	NaN	NaN	NaN	NaN	NaN	NaN	NaN	NaN	NaN	NaN	NaN	NaN	NaN	22,7651	NaN	NaN	NaN	NaN	NaN	tr|A0A1S3LNI7|A0A1S3LNI7_SALSAvasodilator-stimulatedphosphoprotein-likeisoformX1OS=SalmosalarOX=8030GN=LOC106567542PE=4SV=1;tr|A0A1S3LN99|A0A1S3LN99_SALSAvasodilator-stimulatedphosphoprotein-likeisoformX2OS=SalmosalarOX=8030GN=LOC106567542PE=4SV=1	tr|A0A1S3LNI7|A0A1S3LNI7_SALSAvasodilator-stimulatedphosphoprotein-likeisoformX1OS=SalmosalarOX=8030GN=LOC106567542PE=4SV=1;tr|A0A1S3LN99|A0A1S3LN99_SALSAvasodilator-stimulatedphosphoprotein-likeisoformX2OS=SalmosalarOX=8030GN=LOC106567542PE=4SV=1
NaN	25,157	NaN	NaN	NaN	NaN	NaN	25,2874	NaN	NaN	24,7275	NaN	NaN	NaN	NaN	NaN	NaN	NaN	NaN	NaN	NaN	tr|A0A1S3LNH9|A0A1S3LNH9_SALSA14-3-3proteinepsilon-likeisoformX2OS=SalmosalarOX=8030GN=LOC106567579PE=3SV=1;tr|B5X4L8|B5X4L8_SALSA14-3-3proteinepsilonisoformX1OS=SalmosalarOX=8030GN=1433EPE=2SV=1;tr|A0A1S3LNK3|A0A1S3LNK3_SALSA14-3-3proteinepsilon-likeisoformX1OS=SalmosalarOX=8030GN=LOC106567579PE=3SV=1;tr|A0A1S3RLN8|A0A1S3RLN8_SALSA14-3-3proteinepsilonisoformX2OS=SalmosalarOX=8030GN=LOC106603720P…	tr|A0A1S3LNH9|A0A1S3LNH9_SALSA14-3-3proteinepsilon-likeisoformX2OS=SalmosalarOX=8030GN=LOC106567579PE=3SV=1;tr|B5X4L8|B5X4L8_SALSA14-3-3proteinepsilonisoformX1OS=SalmosalarOX=8030GN=1433EPE=2SV=1;tr|A0A1S3LNK3|A0A1S3LNK3_SALSA14-3-3proteinepsilon-likeisoformX1OS=SalmosalarOX=8030GN=LOC106567579PE=3SV=1;tr|A0A1S3RLN8|A0A1S3RLN8_SALSA14-3-3proteinepsilonisoformX2OS=SalmosalarOX=8030GN=LOC106603720P…
NaN	NaN	NaN	NaN	23,4923	NaN	NaN	NaN	NaN	23,6545	NaN	23,9366	NaN	NaN	NaN	NaN	NaN	NaN	NaN	NaN	NaN	tr|A0A1S3LPH7|A0A1S3LPH7_SALSAneuralcelladhesionmolecule1-likeisoformX14OS=SalmosalarOX=8030GN=LOC106567728PE=4SV=1;tr|A0A1S3LPQ8|A0A1S3LPQ8_SALSAneuralcelladhesionmolecule1-likeisoformX13OS=SalmosalarOX=8030GN=LOC106567728PE=4SV=1;tr|A0A1S3LPU4|A0A1S3LPU4_SALSAneuralcelladhesionmolecule1-likeisoformX12OS=SalmosalarOX=8030GN=LOC106567728PE=4SV=1;tr|A0A1S3LPD0|A0A1S3LPD0_SALSAneuralcelladhesionmol…	tr|A0A1S3LPH7|A0A1S3LPH7_SALSAneuralcelladhesionmolecule1-likeisoformX14OS=SalmosalarOX=8030GN=LOC106567728PE=4SV=1;tr|A0A1S3LPQ8|A0A1S3LPQ8_SALSAneuralcelladhesionmolecule1-likeisoformX13OS=SalmosalarOX=8030GN=LOC106567728PE=4SV=1;tr|A0A1S3LPU4|A0A1S3LPU4_SALSAneuralcelladhesionmolecule1-likeisoformX12OS=SalmosalarOX=8030GN=LOC106567728PE=4SV=1;tr|A0A1S3LPD0|A0A1S3LPD0_SALSAneuralcelladhesionmol…
23,7429	22,894	NaN	NaN	23,4844	NaN	23,4897	23,1318	22,9294	NaN	22,9731	23,3886	NaN	23,0152	23,2659	23,3414	23,2823	NaN	23,0215	23,0646	23,7322	tr|A0A1S3LQU8|A0A1S3LQU8_SALSAnon-POUdomain-containingoctamer-bindingprotein-likeisoformX2OS=SalmosalarOX=8030GN=LOC106567767PE=4SV=1;tr|A0A1S3LPN9|A0A1S3LPN9_SALSAnon-POUdomain-containingoctamer-bindingprotein-likeisoformX1OS=SalmosalarOX=8030GN=LOC106567767PE=4SV=1;tr|A0A1S3RKC2|A0A1S3RKC2_SALSAnon-POUdomain-containingoctamer-bindingprotein-likeisoformX3OS=SalmosalarOX=8030GN=LOC106603296PE=4SV…	tr|A0A1S3LQU8|A0A1S3LQU8_SALSAnon-POUdomain-containingoctamer-bindingprotein-likeisoformX2OS=SalmosalarOX=8030GN=LOC106567767PE=4SV=1;tr|A0A1S3LPN9|A0A1S3LPN9_SALSAnon-POUdomain-containingoctamer-bindingprotein-likeisoformX1OS=SalmosalarOX=8030GN=LOC106567767PE=4SV=1;tr|A0A1S3RKC2|A0A1S3RKC2_SALSAnon-POUdomain-containingoctamer-bindingprotein-likeisoformX3OS=SalmosalarOX=8030GN=LOC106603296PE=4SV…
NaN	24,3285	23,8187	24,1598	24,3003	23,865	24,2671	23,8711	24,5159	24,0932	23,8877	24,166	24,0695	24,3624	24,083	24,3086	24,0589	NaN	24,1072	24,3975	24,4601	tr|A0A1S3LQ61|A0A1S3LQ61_SALSAmoesinisoformX1OS=SalmosalarOX=8030GN=LOC106567791PE=4SV=1;tr|A0A1S3LPZ2|A0A1S3LPZ2_SALSAmoesinisoformX2OS=SalmosalarOX=8030GN=LOC106567791PE=4SV=1;tr|C0HB84|C0HB84_SALSAMoesinOS=SalmosalarOX=8030GN=MOESPE=2SV=1	tr|A0A1S3LQ61|A0A1S3LQ61_SALSAmoesinisoformX1OS=SalmosalarOX=8030GN=LOC106567791PE=4SV=1;tr|A0A1S3LPZ2|A0A1S3LPZ2_SALSAmoesinisoformX2OS=SalmosalarOX=8030GN=LOC106567791PE=4SV=1;tr|C0HB84|C0HB84_SALSAMoesinOS=SalmosalarOX=8030GN=MOESPE=2SV=1
NaN	NaN	NaN	NaN	NaN	NaN	NaN	NaN	22,6952	NaN	NaN	NaN	NaN	NaN	22,7844	22,7743	NaN	NaN	NaN	NaN	NaN	tr|A0A1S3SBE2|A0A1S3SBE2_SALSAkinesin-likeproteinKIF13BOS=SalmosalarOX=8030GN=LOC106608308PE=3SV=1;tr|A0A1S3SMX1|A0A1S3SMX1_SALSAkinesin-likeproteinKIF13BisoformX4OS=SalmosalarOX=8030GN=LOC106610714PE=3SV=1;tr|A0A1S3SMX8|A0A1S3SMX8_SALSAkinesin-likeproteinKIF13BisoformX3OS=SalmosalarOX=8030GN=LOC106610714PE=3SV=1;tr|A0A1S3LSR9|A0A1S3LSR9_SALSAkinesin-likeproteinKIF13BisoformX4OS=SalmosalarOX=8030…	tr|A0A1S3SBE2|A0A1S3SBE2_SALSAkinesin-likeproteinKIF13BOS=SalmosalarOX=8030GN=LOC106608308PE=3SV=1;tr|A0A1S3SMX1|A0A1S3SMX1_SALSAkinesin-likeproteinKIF13BisoformX4OS=SalmosalarOX=8030GN=LOC106610714PE=3SV=1;tr|A0A1S3SMX8|A0A1S3SMX8_SALSAkinesin-likeproteinKIF13BisoformX3OS=SalmosalarOX=8030GN=LOC106610714PE=3SV=1;tr|A0A1S3LSR9|A0A1S3LSR9_SALSAkinesin-likeproteinKIF13BisoformX4OS=SalmosalarOX=8030…
26,4763	26,7919	26,8156	26,9548	26,7699	26,1929	26,9023	26,6935	26,9621	26,6147	26,5378	27,196	26,1985	26,6847	26,817	27,0404	26,3359	26,9497	26,5686	26,3123	27,2255	tr|A0A1S3LQK2|A0A1S3LQK2_SALSAproteinPOF1B-likeisoformX2OS=SalmosalarOX=8030GN=LOC106567888PE=4SV=1;tr|A0A1S3LQT1|A0A1S3LQT1_SALSAproteinPOF1B-likeisoformX1OS=SalmosalarOX=8030GN=LOC106567888PE=4SV=1	tr|A0A1S3LQK2|A0A1S3LQK2_SALSAproteinPOF1B-likeisoformX2OS=SalmosalarOX=8030GN=LOC106567888PE=4SV=1;tr|A0A1S3LQT1|A0A1S3LQT1_SALSAproteinPOF1B-likeisoformX1OS=SalmosalarOX=8030GN=LOC106567888PE=4SV=1
NaN	NaN	23,8672	NaN	NaN	NaN	NaN	NaN	NaN	NaN	NaN	NaN	NaN	NaN	NaN	NaN	NaN	NaN	NaN	NaN	NaN	tr|A0A1S3LQM4|A0A1S3LQM4_SALSAshorttransientreceptorpotentialchannel2-likeOS=SalmosalarOX=8030GN=LOC106567864PE=4SV=1	tr|A0A1S3LQM4|A0A1S3LQM4_SALSAshorttransientreceptorpotentialchannel2-likeOS=SalmosalarOX=8030GN=LOC106567864PE=4SV=1
23,9767	NaN	NaN	NaN	NaN	NaN	NaN	NaN	NaN	NaN	NaN	NaN	NaN	NaN	NaN	NaN	NaN	NaN	NaN	NaN	NaN	tr|A0A1S3LQZ1|A0A1S3LQZ1_SALSAnon-histonechromosomalproteinHMG-14-likeOS=SalmosalarOX=8030GN=LOC106567917PE=4SV=1	tr|A0A1S3LQZ1|A0A1S3LQZ1_SALSAnon-histonechromosomalproteinHMG-14-likeOS=SalmosalarOX=8030GN=LOC106567917PE=4SV=1
27,5125	27,0441	27,0127	26,9174	26,7828	26,6206	27,134	27,2734	27,1928	26,9982	26,9132	27,2142	27,1269	27,2861	27,0875	27,0249	26,6264	27,0785	27,2534	27,3887	27,2057	tr|A0A1S3RKL5|A0A1S3RKL5_SALSAClathrinheavychainOS=SalmosalarOX=8030GN=LOC106603518PE=3SV=1;tr|A0A1S3RLW5|A0A1S3RLW5_SALSAClathrinheavychainOS=SalmosalarOX=8030GN=LOC106603518PE=3SV=1;tr|A0A1S3LR80|A0A1S3LR80_SALSAClathrinheavychainOS=SalmosalarOX=8030GN=LOC106567969PE=3SV=1;tr|A0A1S3LRC1|A0A1S3LRC1_SALSAClathrinheavychainOS=SalmosalarOX=8030GN=LOC106567969PE=3SV=1;tr|A0A1S3RKI3|A0A1S3RKI3_SALSAC…	tr|A0A1S3RKL5|A0A1S3RKL5_SALSAClathrinheavychainOS=SalmosalarOX=8030GN=LOC106603518PE=3SV=1;tr|A0A1S3RLW5|A0A1S3RLW5_SALSAClathrinheavychainOS=SalmosalarOX=8030GN=LOC106603518PE=3SV=1;tr|A0A1S3LR80|A0A1S3LR80_SALSAClathrinheavychainOS=SalmosalarOX=8030GN=LOC106567969PE=3SV=1;tr|A0A1S3LRC1|A0A1S3LRC1_SALSAClathrinheavychainOS=SalmosalarOX=8030GN=LOC106567969PE=3SV=1;tr|A0A1S3RKI3|A0A1S3RKI3_SALSAC…
26,345	26,5475	26,0951	26,0969	26,8533	25,7771	26,434	26,3288	26,9326	26,6495	26,0847	26,6682	25,9151	25,9537	25,9726	26,8201	26,0885	25,8846	26,0439	26,4756	26,7637	tr|B5DGW0|B5DGW0_SALSAribosomalproteinL36a-2OS=SalmosalarOX=8030GN=LOC100194650PE=2SV=1;tr|B5DGV9|B5DGV9_SALSA60SribosomalproteinL36a-likeOS=SalmosalarOX=8030GN=RL36APE=2SV=1;tr|A0A1S3RRU8|A0A1S3RRU8_SALSA60SribosomalproteinL36a-likeOS=SalmosalarOX=8030GN=LOC106604455PE=3SV=1;tr|A0A1S3LRQ9|A0A1S3LRQ9_SALSA60SribosomalproteinL36a-likeOS=SalmosalarOX=8030GN=LOC106568029PE=3SV=1	tr|B5DGW0|B5DGW0_SALSAribosomalproteinL36a-2OS=SalmosalarOX=8030GN=LOC100194650PE=2SV=1;tr|B5DGV9|B5DGV9_SALSA60SribosomalproteinL36a-likeOS=SalmosalarOX=8030GN=RL36APE=2SV=1;tr|A0A1S3RRU8|A0A1S3RRU8_SALSA60SribosomalproteinL36a-likeOS=SalmosalarOX=8030GN=LOC106604455PE=3SV=1;tr|A0A1S3LRQ9|A0A1S3LRQ9_SALSA60SribosomalproteinL36a-likeOS=SalmosalarOX=8030GN=LOC106568029PE=3SV=1
NaN	24,305	24,9485	25,4663	23,9937	24,8798	24,6978	25,0358	24,3842	24,0777	24,6223	24,4184	25,16	25,1592	24,7908	24,8483	24,598	24,6633	24,7493	NaN	24,5171	tr|A0A1S3LS67|A0A1S3LS67_SALSAdrebrin-likeproteinBOS=SalmosalarOX=8030GN=LOC106567986PE=4SV=1	tr|A0A1S3LS67|A0A1S3LS67_SALSAdrebrin-likeproteinBOS=SalmosalarOX=8030GN=LOC106567986PE=4SV=1
NaN	24,3735	24,411	24,6549	24,4015	24,7224	24,6892	24,9041	24,3739	24,3684	24,2398	24,0695	24,6194	24,7774	25,008	24,5336	24,9008	24,1835	24,7953	24,7112	24,3732	tr|A0A1S3LS75|A0A1S3LS75_SALSASerine/threonine-proteinphosphataseOS=SalmosalarOX=8030GN=LOC106568136PE=3SV=1;tr|A0A1S3LSZ3|A0A1S3LSZ3_SALSASerine/threonine-proteinphosphataseOS=SalmosalarOX=8030GN=LOC106568136PE=3SV=1;tr|B5X2G2|B5X2G2_SALSASerine/threonine-proteinphosphataseOS=SalmosalarOX=8030GN=PP2BCPE=2SV=1;tr|A0A1S3LRW0|A0A1S3LRW0_SALSASerine/threonine-proteinphosphataseOS=SalmosalarOX=8030GN…	tr|A0A1S3LS75|A0A1S3LS75_SALSASerine/threonine-proteinphosphataseOS=SalmosalarOX=8030GN=LOC106568136PE=3SV=1;tr|A0A1S3LSZ3|A0A1S3LSZ3_SALSASerine/threonine-proteinphosphataseOS=SalmosalarOX=8030GN=LOC106568136PE=3SV=1;tr|B5X2G2|B5X2G2_SALSASerine/threonine-proteinphosphataseOS=SalmosalarOX=8030GN=PP2BCPE=2SV=1;tr|A0A1S3LRW0|A0A1S3LRW0_SALSASerine/threonine-proteinphosphataseOS=SalmosalarOX=8030GN…
NaN	NaN	22,8089	NaN	NaN	NaN	NaN	NaN	NaN	NaN	NaN	NaN	NaN	NaN	NaN	NaN	NaN	NaN	NaN	NaN	NaN	tr|A0A1S3LSH1|A0A1S3LSH1_SALSAPDZandLIMdomainprotein5-likeisoformX1OS=SalmosalarOX=8030GN=LOC106568185PE=4SV=1;tr|A0A1S3LS53|A0A1S3LS53_SALSAPDZandLIMdomainprotein5-likeisoformX3OS=SalmosalarOX=8030GN=LOC106568185PE=4SV=1;tr|A0A1S3LSC8|A0A1S3LSC8_SALSAPDZandLIMdomainprotein5-likeisoformX2OS=SalmosalarOX=8030GN=LOC106568185PE=4SV=1	tr|A0A1S3LSH1|A0A1S3LSH1_SALSAPDZandLIMdomainprotein5-likeisoformX1OS=SalmosalarOX=8030GN=LOC106568185PE=4SV=1;tr|A0A1S3LS53|A0A1S3LS53_SALSAPDZandLIMdomainprotein5-likeisoformX3OS=SalmosalarOX=8030GN=LOC106568185PE=4SV=1;tr|A0A1S3LSC8|A0A1S3LSC8_SALSAPDZandLIMdomainprotein5-likeisoformX2OS=SalmosalarOX=8030GN=LOC106568185PE=4SV=1
25,1914	24,8728	24,1485	24,2339	25,2197	24,8885	24,5883	25,2953	25,7879	25,2063	24,4034	24,8295	24,3399	23,9173	24,4854	24,2101	24,1657	NaN	24,708	25,1187	25,7145	tr|A0A1S3LST5|A0A1S3LST5_SALSAbetaine--homocysteineS-methyltransferase1-likeOS=SalmosalarOX=8030GN=LOC106568115PE=4SV=1	tr|A0A1S3LST5|A0A1S3LST5_SALSAbetaine--homocysteineS-methyltransferase1-likeOS=SalmosalarOX=8030GN=LOC106568115PE=4SV=1
26,118	26,3218	26,7209	25,8549	27,9807	26,737	26,8827	26,1381	27,254	26,404	25,8351	26,1035	25,229	24,605	25,0854	26,4929	26,1571	25,1507	25,1973	26,7633	26,4557	tr|A0A1S3LT49|A0A1S3LT49_SALSAcomplementcomponentC9OS=SalmosalarOX=8030GN=c9PE=4SV=1	tr|A0A1S3LT49|A0A1S3LT49_SALSAcomplementcomponentC9OS=SalmosalarOX=8030GN=c9PE=4SV=1
NaN	NaN	NaN	NaN	22,1324	NaN	NaN	NaN	NaN	NaN	NaN	NaN	NaN	NaN	NaN	NaN	NaN	NaN	NaN	NaN	NaN	tr|A0A1S3LT86|A0A1S3LT86_SALSAkeratin,typeIcytoskeletal18-likeOS=SalmosalarOX=8030GN=LOC106568382PE=3SV=1;tr|B5X4L3|B5X4L3_SALSAKeratin,typeIcytoskeletal18OS=SalmosalarOX=8030GN=K1C18PE=2SV=1	tr|A0A1S3LT86|A0A1S3LT86_SALSAkeratin,typeIcytoskeletal18-likeOS=SalmosalarOX=8030GN=LOC106568382PE=3SV=1;tr|B5X4L3|B5X4L3_SALSAKeratin,typeIcytoskeletal18OS=SalmosalarOX=8030GN=K1C18PE=2SV=1
NaN	NaN	23,8583	NaN	NaN	NaN	NaN	NaN	NaN	NaN	NaN	NaN	NaN	NaN	NaN	NaN	NaN	NaN	NaN	NaN	NaN	tr|A0A1S3LTB5|A0A1S3LTB5_SALSAfructose-1,6-bisphosphatase1-likeOS=SalmosalarOX=8030GN=LOC106568356PE=3SV=1	tr|A0A1S3LTB5|A0A1S3LTB5_SALSAfructose-1,6-bisphosphatase1-likeOS=SalmosalarOX=8030GN=LOC106568356PE=3SV=1
NaN	24,8276	NaN	24,9335	24,4039	25,3036	25,2723	25,5629	24,5475	24,312	24,5777	NaN	25,5699	25,6159	25,055	24,8725	25,0787	NaN	25,4574	NaN	NaN	tr|A0A1S3LUP4|A0A1S3LUP4_SALSAalpha-synuclein-likeisoformX2OS=SalmosalarOX=8030GN=LOC106568457PE=3SV=1;tr|A0A1S3LTI2|A0A1S3LTI2_SALSAalpha-synuclein-likeisoformX1OS=SalmosalarOX=8030GN=LOC106568457PE=3SV=1;tr|A0A1S3KPZ3|A0A1S3KPZ3_SALSAalpha-synuclein-likeOS=SalmosalarOX=8030GN=LOC106561354PE=3SV=1	tr|A0A1S3LUP4|A0A1S3LUP4_SALSAalpha-synuclein-likeisoformX2OS=SalmosalarOX=8030GN=LOC106568457PE=3SV=1;tr|A0A1S3LTI2|A0A1S3LTI2_SALSAalpha-synuclein-likeisoformX1OS=SalmosalarOX=8030GN=LOC106568457PE=3SV=1
NaN	NaN	22,224	NaN	NaN	NaN	NaN	NaN	NaN	NaN	NaN	NaN	NaN	NaN	NaN	NaN	NaN	NaN	NaN	NaN	NaN	tr|A0A1S3LVB5|A0A1S3LVB5_SALSAKataninp60ATPase-containingsubunitA-like2OS=SalmosalarOX=8030GN=katnal2PE=3SV=1;tr|A0A1S3LU56|A0A1S3LU56_SALSAKataninp60ATPase-containingsubunitA-like2OS=SalmosalarOX=8030GN=katnal2PE=3SV=1;tr|A0A1S3LUA1|A0A1S3LUA1_SALSAKataninp60ATPase-containingsubunitA-like2OS=SalmosalarOX=8030GN=katnal2PE=3SV=1;tr|A0A1S3LUI6|A0A1S3LUI6_SALSAKataninp60ATPase-containingsubunitA-lik…	tr|A0A1S3LVB5|A0A1S3LVB5_SALSAKataninp60ATPase-containingsubunitA-like2OS=SalmosalarOX=8030GN=katnal2PE=3SV=1;tr|A0A1S3LU56|A0A1S3LU56_SALSAKataninp60ATPase-containingsubunitA-like2OS=SalmosalarOX=8030GN=katnal2PE=3SV=1;tr|A0A1S3LUA1|A0A1S3LUA1_SALSAKataninp60ATPase-containingsubunitA-like2OS=SalmosalarOX=8030GN=katnal2PE=3SV=1;tr|A0A1S3LUI6|A0A1S3LUI6_SALSAKataninp60ATPase-containingsubunitA-lik…
NaN	23,6479	23,9215	24,1923	24,7515	24,0372	23,9552	24,0519	24,4747	24,9608	23,9781	24,5649	NaN	NaN	NaN	24,1085	NaN	NaN	23,4928	23,8273	NaN	tr|A0A1S3LUK3|A0A1S3LUK3_SALSAvitaminK-dependentproteinCOS=SalmosalarOX=8030GN=procPE=3SV=1	tr|A0A1S3LUK3|A0A1S3LUK3_SALSAvitaminK-dependentproteinCOS=SalmosalarOX=8030GN=procPE=3SV=1
24,1576	NaN	NaN	NaN	NaN	NaN	NaN	NaN	NaN	NaN	NaN	NaN	NaN	NaN	NaN	NaN	NaN	NaN	NaN	NaN	NaN	tr|A0A1S3QW97|A0A1S3QW97_SALSAactivatedCDC42kinase1-likeOS=SalmosalarOX=8030GN=LOC106596996PE=3SV=1;tr|A0A1S3LV56|A0A1S3LV56_SALSAactivatedCDC42kinase1isoformX4OS=SalmosalarOX=8030GN=tnk2PE=3SV=1;tr|A0A1S3LVW8|A0A1S3LVW8_SALSAactivatedCDC42kinase1isoformX3OS=SalmosalarOX=8030GN=tnk2PE=3SV=1;tr|A0A1S3LUQ7|A0A1S3LUQ7_SALSAactivatedCDC42kinase1isoformX2OS=SalmosalarOX=8030GN=tnk2PE=3SV=1;tr|A0A1S3LU…	tr|A0A1S3QW97|A0A1S3QW97_SALSAactivatedCDC42kinase1-likeOS=SalmosalarOX=8030GN=LOC106596996PE=3SV=1;tr|A0A1S3LV56|A0A1S3LV56_SALSAactivatedCDC42kinase1isoformX4OS=SalmosalarOX=8030GN=tnk2PE=3SV=1;tr|A0A1S3LVW8|A0A1S3LVW8_SALSAactivatedCDC42kinase1isoformX3OS=SalmosalarOX=8030GN=tnk2PE=3SV=1;tr|A0A1S3LUQ7|A0A1S3LUQ7_SALSAactivatedCDC42kinase1isoformX2OS=SalmosalarOX=8030GN=tnk2PE=3SV=1;tr|A0A1S3LU…
NaN	21,1412	NaN	NaN	NaN	NaN	NaN	NaN	NaN	NaN	NaN	NaN	NaN	NaN	NaN	NaN	NaN	NaN	NaN	NaN	NaN	tr|A0A1S3NIU1|A0A1S3NIU1_SALSAablinteractor1-likeisoformX3OS=SalmosalarOX=8030GN=LOC106579709PE=4SV=1;tr|A0A1S3QB56|A0A1S3QB56_SALSAablinteractor1isoformX16OS=SalmosalarOX=8030GN=LOC106590302PE=4SV=1;tr|A0A1S3Q9J1|A0A1S3Q9J1_SALSAablinteractor1isoformX15OS=SalmosalarOX=8030GN=LOC106590302PE=4SV=1;tr|A0A1S3Q9L8|A0A1S3Q9L8_SALSAablinteractor1isoformX13OS=SalmosalarOX=8030GN=LOC106590302PE=4SV=1;tr|…	tr|A0A1S3NIU1|A0A1S3NIU1_SALSAablinteractor1-likeisoformX3OS=SalmosalarOX=8030GN=LOC106579709PE=4SV=1;tr|A0A1S3QB56|A0A1S3QB56_SALSAablinteractor1isoformX16OS=SalmosalarOX=8030GN=LOC106590302PE=4SV=1;tr|A0A1S3Q9J1|A0A1S3Q9J1_SALSAablinteractor1isoformX15OS=SalmosalarOX=8030GN=LOC106590302PE=4SV=1;tr|A0A1S3Q9L8|A0A1S3Q9L8_SALSAablinteractor1isoformX13OS=SalmosalarOX=8030GN=LOC106590302PE=4SV=1;tr|…
NaN	23,1754	23,2843	23,5573	23,2736	NaN	NaN	NaN	NaN	NaN	NaN	NaN	NaN	NaN	NaN	NaN	NaN	NaN	23,346	NaN	23,4072	tr|A0A1S3LV25|A0A1S3LV25_SALSAthioredoxin-likeprotein1isoformX1OS=SalmosalarOX=8030GN=txnl1PE=4SV=1;tr|B5DGD1|B5DGD1_SALSAThioredoxin-like1OS=SalmosalarOX=8030GN=txnl1PE=2SV=1;tr|A0A1S3MF21|A0A1S3MF21_SALSAthioredoxin-likeprotein1isoformX2OS=SalmosalarOX=8030GN=LOC106572199PE=4SV=1	tr|A0A1S3LV25|A0A1S3LV25_SALSAthioredoxin-likeprotein1isoformX1OS=SalmosalarOX=8030GN=txnl1PE=4SV=1;tr|B5DGD1|B5DGD1_SALSAThioredoxin-like1OS=SalmosalarOX=8030GN=txnl1PE=2SV=1
NaN	NaN	NaN	NaN	23,9895	NaN	NaN	23,7641	23,7456	NaN	NaN	NaN	NaN	NaN	NaN	NaN	NaN	NaN	NaN	NaN	23,7509	tr|A0A1S3LVJ6|A0A1S3LVJ6_SALSAseptin-2BOS=SalmosalarOX=8030GN=LOC106568816PE=3SV=1;tr|B5X499|B5X499_SALSASeptin-2OS=SalmosalarOX=8030GN=SEPT2PE=2SV=1	tr|A0A1S3LVJ6|A0A1S3LVJ6_SALSAseptin-2BOS=SalmosalarOX=8030GN=LOC106568816PE=3SV=1;tr|B5X499|B5X499_SALSASeptin-2OS=SalmosalarOX=8030GN=SEPT2PE=2SV=1
28,1643	27,963	28,2141	28,6975	27,8892	28,7339	28,371	28,5795	27,5891	28,3573	28,6045	27,7006	28,8946	28,4463	28,9486	28,2402	28,7124	28,628	28,4885	27,8921	27,8789	tr|A0A1S3LWA8|A0A1S3LWA8_SALSAUMP-CMPkinaseOS=SalmosalarOX=8030GN=LOC106568761PE=3SV=1;tr|A0A1S3PB19|A0A1S3PB19_SALSALOWQUALITYPROTEIN:UMP-CMPkinase-likeOS=SalmosalarOX=8030GN=LOC106584236PE=3SV=1	tr|A0A1S3LWA8|A0A1S3LWA8_SALSAUMP-CMPkinaseOS=SalmosalarOX=8030GN=LOC106568761PE=3SV=1
29,1661	29,5451	29,0946	28,6729	29,5529	29,0233	29,1804	28,9182	29,4762	29,1342	28,9996	29,1147	29,15	29,3306	28,9129	29,3181	28,9172	28,7976	29,361	29,4132	29,4455	tr|A0A1S3LWQ4|A0A1S3LWQ4_SALSAgelsolin-likeOS=SalmosalarOX=8030GN=LOC106568976PE=4SV=1	tr|A0A1S3LWQ4|A0A1S3LWQ4_SALSAgelsolin-likeOS=SalmosalarOX=8030GN=LOC106568976PE=4SV=1
NaN	NaN	NaN	NaN	NaN	NaN	NaN	NaN	NaN	NaN	NaN	NaN	NaN	NaN	NaN	23,8136	NaN	NaN	NaN	NaN	NaN	tr|A0A1S3LX26|A0A1S3LX26_SALSA60SribosomalproteinL5-likeisoformX2OS=SalmosalarOX=8030GN=LOC106568981PE=4SV=1;tr|B5XFA1|B5XFA1_SALSA60SribosomalproteinL5-likeisoformX1OS=SalmosalarOX=8030GN=RL5PE=2SV=1;tr|B5DGK8|B5DGK8_SALSA60SribosomalproteinL5-likeOS=SalmosalarOX=8030GN=rpl5bPE=2SV=1	tr|A0A1S3LX26|A0A1S3LX26_SALSA60SribosomalproteinL5-likeisoformX2OS=SalmosalarOX=8030GN=LOC106568981PE=4SV=1;tr|B5XFA1|B5XFA1_SALSA60SribosomalproteinL5-likeisoformX1OS=SalmosalarOX=8030GN=RL5PE=2SV=1;tr|B5DGK8|B5DGK8_SALSA60SribosomalproteinL5-likeOS=SalmosalarOX=8030GN=rpl5bPE=2SV=1
24,6132	NaN	NaN	NaN	NaN	NaN	NaN	NaN	NaN	NaN	NaN	NaN	NaN	NaN	NaN	NaN	NaN	NaN	NaN	NaN	NaN	tr|A0A1S3LX48|A0A1S3LX48_SALSAzincfingerproteinGfi-1-likeOS=SalmosalarOX=8030GN=LOC106569026PE=4SV=1	tr|A0A1S3LX48|A0A1S3LX48_SALSAzincfingerproteinGfi-1-likeOS=SalmosalarOX=8030GN=LOC106569026PE=4SV=1
NaN	22,4818	NaN	NaN	NaN	NaN	NaN	NaN	NaN	NaN	NaN	22,2201	NaN	NaN	NaN	NaN	NaN	NaN	NaN	NaN	NaN	tr|C0HBG9|C0HBG9_SALSAcAMP-dependentproteinkinasecatalyticsubunitbetaOS=SalmosalarOX=8030GN=KAPCBPE=2SV=1;tr|A0A1S3T3F9|A0A1S3T3F9_SALSAcAMP-dependentproteinkinasecatalyticsubunitbetaisoformX4OS=SalmosalarOX=8030GN=prkacbPE=3SV=1;tr|A0A1S3S2U7|A0A1S3S2U7_SALSAcAMP-dependentproteinkinasecatalyticsubunitalphaisoformX3OS=SalmosalarOX=8030GN=LOC106606839PE=3SV=1;tr|A0A1S3LXJ6|A0A1S3LXJ6_SALSAcAMP-dep…	tr|C0HBG9|C0HBG9_SALSAcAMP-dependentproteinkinasecatalyticsubunitbetaOS=SalmosalarOX=8030GN=KAPCBPE=2SV=1;tr|A0A1S3T3F9|A0A1S3T3F9_SALSAcAMP-dependentproteinkinasecatalyticsubunitbetaisoformX4OS=SalmosalarOX=8030GN=prkacbPE=3SV=1;tr|A0A1S3S2U7|A0A1S3S2U7_SALSAcAMP-dependentproteinkinasecatalyticsubunitalphaisoformX3OS=SalmosalarOX=8030GN=LOC106606839PE=3SV=1;tr|A0A1S3LXJ6|A0A1S3LXJ6_SALSAcAMP-dep…
NaN	NaN	NaN	NaN	NaN	NaN	NaN	NaN	NaN	NaN	NaN	NaN	NaN	NaN	NaN	NaN	NaN	21,4451	NaN	NaN	NaN	tr|A0A1S3LXM4|A0A1S3LXM4_SALSAdualspecificityproteinphosphatase22-B-likeOS=SalmosalarOX=8030GN=LOC106569155PE=3SV=1	tr|A0A1S3LXM4|A0A1S3LXM4_SALSAdualspecificityproteinphosphatase22-B-likeOS=SalmosalarOX=8030GN=LOC106569155PE=3SV=1
27,1489	27,7732	27,5913	27,6029	27,7117	26,7699	27,5117	26,9418	28,2169	27,1306	26,7044	28,1862	24,096	27,1091	27,1283	27,7306	27,2355	26,6262	27,1248	27,376	27,8035	tr|A0A1S3LXV6|A0A1S3LXV6_SALSAdesmoplakin-likeisoformX1OS=SalmosalarOX=8030GN=LOC106569165PE=4SV=1;tr|A0A1S3LXV7|A0A1S3LXV7_SALSAdesmoplakin-likeisoformX2OS=SalmosalarOX=8030GN=LOC106569165PE=4SV=1;tr|A0A1S3R2A4|A0A1S3R2A4_SALSAdesmoplakin-likeOS=SalmosalarOX=8030GN=LOC106599719PE=4SV=1	tr|A0A1S3LXV6|A0A1S3LXV6_SALSAdesmoplakin-likeisoformX1OS=SalmosalarOX=8030GN=LOC106569165PE=4SV=1;tr|A0A1S3LXV7|A0A1S3LXV7_SALSAdesmoplakin-likeisoformX2OS=SalmosalarOX=8030GN=LOC106569165PE=4SV=1
NaN	NaN	22,6995	23,4534	NaN	23,9128	NaN	25,3208	NaN	23,6699	23,6406	23,563	24,8894	25,173	23,9805	NaN	23,5283	NaN	23,8918	NaN	NaN	tr|A0A1S3LY04|A0A1S3LY04_SALSAGlutaminesynthetaseOS=SalmosalarOX=8030GN=LOC106569199PE=3SV=1;tr|A0A1S3KJV8|A0A1S3KJV8_SALSAGlutaminesynthetaseOS=SalmosalarOX=8030GN=LOC106560331PE=3SV=1	tr|A0A1S3LY04|A0A1S3LY04_SALSAGlutaminesynthetaseOS=SalmosalarOX=8030GN=LOC106569199PE=3SV=1
NaN	NaN	21,6536	NaN	NaN	NaN	NaN	NaN	NaN	NaN	NaN	NaN	NaN	NaN	NaN	NaN	NaN	NaN	NaN	NaN	NaN	tr|A0A1S3LYQ0|A0A1S3LYQ0_SALSAUbiquitincarboxyl-terminalhydrolaseOS=SalmosalarOX=8030GN=LOC106569325PE=3SV=1;tr|A0A1S3LYQ1|A0A1S3LYQ1_SALSAUbiquitincarboxyl-terminalhydrolaseOS=SalmosalarOX=8030GN=LOC106569325PE=3SV=1;tr|A0A1S3R697|A0A1S3R697_SALSAUbiquitincarboxyl-terminalhydrolaseOS=SalmosalarOX=8030GN=LOC106600434PE=3SV=1;tr|A0A1S3R4H6|A0A1S3R4H6_SALSAUbiquitincarboxyl-terminalhydrolaseOS=Salm…	tr|A0A1S3LYQ0|A0A1S3LYQ0_SALSAUbiquitincarboxyl-terminalhydrolaseOS=SalmosalarOX=8030GN=LOC106569325PE=3SV=1;tr|A0A1S3LYQ1|A0A1S3LYQ1_SALSAUbiquitincarboxyl-terminalhydrolaseOS=SalmosalarOX=8030GN=LOC106569325PE=3SV=1;tr|A0A1S3R697|A0A1S3R697_SALSAUbiquitincarboxyl-terminalhydrolaseOS=SalmosalarOX=8030GN=LOC106600434PE=3SV=1;tr|A0A1S3R4H6|A0A1S3R4H6_SALSAUbiquitincarboxyl-terminalhydrolaseOS=Salm…
26,0747	26,1466	26,5906	26,9483	25,9529	27,0759	26,3089	26,7866	24,5619	26,5428	27,0221	26,1194	26,963	26,661	27,1066	26,5763	26,7601	27,0487	26,7538	25,3054	25,5851	tr|A0A1S3LYT1|A0A1S3LYT1_SALSAguanylatekinaseisoformX3OS=SalmosalarOX=8030GN=guk1PE=4SV=1;tr|A0A1S3LZ09|A0A1S3LZ09_SALSAguanylatekinaseisoformX2OS=SalmosalarOX=8030GN=guk1PE=4SV=1;tr|A0A1S3LYX3|A0A1S3LYX3_SALSAguanylatekinaseisoformX1OS=SalmosalarOX=8030GN=guk1PE=4SV=1;tr|B5X4R6|B5X4R6_SALSAGuanylatekinaseOS=SalmosalarOX=8030GN=KGUAPE=2SV=1	tr|A0A1S3LYT1|A0A1S3LYT1_SALSAguanylatekinaseisoformX3OS=SalmosalarOX=8030GN=guk1PE=4SV=1;tr|A0A1S3LZ09|A0A1S3LZ09_SALSAguanylatekinaseisoformX2OS=SalmosalarOX=8030GN=guk1PE=4SV=1;tr|A0A1S3LYX3|A0A1S3LYX3_SALSAguanylatekinaseisoformX1OS=SalmosalarOX=8030GN=guk1PE=4SV=1
31,7827	30,6713	31,4603	30,8358	31,1878	30,6033	30,6631	30,8542	31,4645	30,9342	31,3866	30,4603	31,0089	30,9286	30,6772	31,8949	31,0778	31,4231	30,7723	30,387	31,4386	tr|A0A1S3LZ38|A0A1S3LZ38_SALSAHistoneH2BOS=SalmosalarOX=8030GN=LOC106569359PE=3SV=1	tr|A0A1S3LZ38|A0A1S3LZ38_SALSAHistoneH2BOS=SalmosalarOX=8030GN=LOC106569359PE=3SV=1
NaN	NaN	21,9239	NaN	NaN	NaN	NaN	NaN	NaN	NaN	NaN	NaN	NaN	NaN	NaN	NaN	NaN	NaN	NaN	NaN	NaN	tr|A0A1S3LZB2|A0A1S3LZB2_SALSAProteinarginineN-methyltransferase5OS=SalmosalarOX=8030GN=LOC106569427PE=3SV=1;tr|A0A1S3R5B9|A0A1S3R5B9_SALSAProteinarginineN-methyltransferase5OS=SalmosalarOX=8030GN=LOC100380736PE=3SV=1;tr|A0A1S3LZK4|A0A1S3LZK4_SALSAProteinarginineN-methyltransferase5OS=SalmosalarOX=8030GN=LOC106569427PE=3SV=1;tr|A0A1S3R3U9|A0A1S3R3U9_SALSAProteinarginineN-methyltransferase5OS=Salm…	tr|A0A1S3LZB2|A0A1S3LZB2_SALSAProteinarginineN-methyltransferase5OS=SalmosalarOX=8030GN=LOC106569427PE=3SV=1;tr|A0A1S3R5B9|A0A1S3R5B9_SALSAProteinarginineN-methyltransferase5OS=SalmosalarOX=8030GN=LOC100380736PE=3SV=1;tr|A0A1S3LZK4|A0A1S3LZK4_SALSAProteinarginineN-methyltransferase5OS=SalmosalarOX=8030GN=LOC106569427PE=3SV=1;tr|A0A1S3R3U9|A0A1S3R3U9_SALSAProteinarginineN-methyltransferase5OS=Salm…
NaN	24,4913	24,4628	23,9443	23,8364	24,1962	23,931	24,1674	24,1237	23,912	NaN	NaN	NaN	NaN	NaN	23,9475	24,061	24,5263	NaN	24,0174	24,1381	tr|B5XBM9|B5XBM9_SALSANEDD8isoformX3OS=SalmosalarOX=8030GN=NEDD8PE=2SV=1;tr|B5X7L9|B5X7L9_SALSANEDD8-likeOS=SalmosalarOX=8030GN=NEDD8PE=2SV=1;tr|B5XE79|B5XE79_SALSANEDD8-likeOS=SalmosalarOX=8030GN=NEDD8PE=2SV=1;tr|A0A1S3SDT9|A0A1S3SDT9_SALSANEDD8OS=SalmosalarOX=8030GN=LOC106608856PE=4SV=1;tr|A0A1S3LZB7|A0A1S3LZB7_SALSANEDD8isoformX1OS=SalmosalarOX=8030GN=LOC106569431PE=4SV=1	tr|B5XBM9|B5XBM9_SALSANEDD8isoformX3OS=SalmosalarOX=8030GN=NEDD8PE=2SV=1;tr|B5X7L9|B5X7L9_SALSANEDD8-likeOS=SalmosalarOX=8030GN=NEDD8PE=2SV=1;tr|B5XE79|B5XE79_SALSANEDD8-likeOS=SalmosalarOX=8030GN=NEDD8PE=2SV=1;tr|A0A1S3SDT9|A0A1S3SDT9_SALSANEDD8OS=SalmosalarOX=8030GN=LOC106608856PE=4SV=1;tr|A0A1S3LZB7|A0A1S3LZB7_SALSANEDD8isoformX1OS=SalmosalarOX=8030GN=LOC106569431PE=4SV=1
NaN	NaN	NaN	NaN	21,5579	NaN	NaN	NaN	NaN	NaN	NaN	NaN	NaN	NaN	NaN	NaN	NaN	NaN	NaN	NaN	NaN	tr|A0A1S3LZC9|A0A1S3LZC9_SALSAzinc-bindingproteinA33-likeOS=SalmosalarOX=8030GN=LOC106569442PE=4SV=1	tr|A0A1S3LZC9|A0A1S3LZC9_SALSAzinc-bindingproteinA33-likeOS=SalmosalarOX=8030GN=LOC106569442PE=4SV=1
25,2037	24,4046	24,4926	24,821	24,6553	24,405	25,0574	24,7294	24,9023	24,9002	24,6301	24,6372	24,7904	24,7286	24,6118	25,2214	24,7064	24,6977	24,8461	24,6768	25,1757	tr|A0A1S3LZI6|A0A1S3LZI6_SALSAtransitionalendoplasmicreticulumATPase-likeOS=SalmosalarOX=8030GN=LOC106569430PE=3SV=1;tr|A0A1S3L489|A0A1S3L489_SALSAtransitionalendoplasmicreticulumATPase-likeOS=SalmosalarOX=8030GN=LOC106564263PE=3SV=1;tr|A0A1S3L4S6|A0A1S3L4S6_SALSAtransitionalendoplasmicreticulumATPase-likeOS=SalmosalarOX=8030GN=LOC106564268PE=3SV=1;tr|A0A1S3QEE3|A0A1S3QEE3_SALSAtransitionalendopl…	tr|A0A1S3LZI6|A0A1S3LZI6_SALSAtransitionalendoplasmicreticulumATPase-likeOS=SalmosalarOX=8030GN=LOC106569430PE=3SV=1
NaN	NaN	NaN	NaN	NaN	NaN	NaN	NaN	23,2103	NaN	NaN	22,3598	NaN	NaN	NaN	NaN	NaN	NaN	NaN	NaN	NaN	tr|A0A1S3LZP6|A0A1S3LZP6_SALSADNAhelicaseOS=SalmosalarOX=8030GN=LOC106569474PE=3SV=1;tr|C0HAR3|C0HAR3_SALSADNAhelicaseOS=SalmosalarOX=8030GN=MC6ZBPE=2SV=1	tr|A0A1S3LZP6|A0A1S3LZP6_SALSADNAhelicaseOS=SalmosalarOX=8030GN=LOC106569474PE=3SV=1;tr|C0HAR3|C0HAR3_SALSADNAhelicaseOS=SalmosalarOX=8030GN=MC6ZBPE=2SV=1
25,3287	25,9541	25,8396	24,7322	25,8712	24,4897	25,0019	25,0261	26,0333	25,9461	24,3792	25,9571	24,8754	23,9733	24,8678	25,1689	25,1038	NaN	24,3039	26,0072	26,4549	tr|A0A1S3LZU0|A0A1S3LZU0_SALSAintegrinalpha-6-likeOS=SalmosalarOX=8030GN=LOC106569499PE=3SV=1;tr|A0A1S3QLG1|A0A1S3QLG1_SALSAintegrinalpha-6-likeOS=SalmosalarOX=8030GN=LOC106593740PE=3SV=1;tr|A0A1S3R3G4|A0A1S3R3G4_SALSAintegrinalpha-6-likeisoformX2OS=SalmosalarOX=8030GN=LOC106600084PE=3SV=1;tr|A0A1S3R591|A0A1S3R591_SALSAintegrinalpha-6-likeisoformX1OS=SalmosalarOX=8030GN=LOC106600084PE=3SV=1	tr|A0A1S3LZU0|A0A1S3LZU0_SALSAintegrinalpha-6-likeOS=SalmosalarOX=8030GN=LOC106569499PE=3SV=1
NaN	NaN	NaN	22,6639	NaN	NaN	NaN	NaN	NaN	NaN	NaN	NaN	NaN	NaN	NaN	NaN	NaN	NaN	NaN	NaN	NaN	tr|A0A1S3R395|A0A1S3R395_SALSAendophilin-A2-likeisoformX2OS=SalmosalarOX=8030GN=LOC106600020PE=4SV=1;tr|A0A1S3LZZ3|A0A1S3LZZ3_SALSAendophilin-A2-likeisoformX2OS=SalmosalarOX=8030GN=LOC106569519PE=4SV=1;tr|A0A1S3M0G3|A0A1S3M0G3_SALSAendophilin-A2-likeisoformX1OS=SalmosalarOX=8030GN=LOC106569519PE=4SV=1;tr|A0A1S3R3W6|A0A1S3R3W6_SALSAendophilin-A2-likeisoformX1OS=SalmosalarOX=8030GN=LOC106600020PE=4…	tr|A0A1S3R395|A0A1S3R395_SALSAendophilin-A2-likeisoformX2OS=SalmosalarOX=8030GN=LOC106600020PE=4SV=1;tr|A0A1S3LZZ3|A0A1S3LZZ3_SALSAendophilin-A2-likeisoformX2OS=SalmosalarOX=8030GN=LOC106569519PE=4SV=1;tr|A0A1S3M0G3|A0A1S3M0G3_SALSAendophilin-A2-likeisoformX1OS=SalmosalarOX=8030GN=LOC106569519PE=4SV=1;tr|A0A1S3R3W6|A0A1S3R3W6_SALSAendophilin-A2-likeisoformX1OS=SalmosalarOX=8030GN=LOC106600020PE=4…
NaN	25,2232	25,209	24,7787	25,5756	24,6893	25,2985	24,7965	25,2419	24,9789	24,5863	25,1486	24,8386	25,0192	24,6869	24,7103	24,7417	24,3211	24,9595	25,2463	24,8644	tr|A0A1S3M0D9|A0A1S3M0D9_SALSAcold-inducibleRNA-bindingproteinB-likeisoformX3OS=SalmosalarOX=8030GN=LOC106569552PE=4SV=1;tr|A0A1S3M052|A0A1S3M052_SALSAcold-inducibleRNA-bindingproteinB-likeisoformX2OS=SalmosalarOX=8030GN=LOC106569552PE=4SV=1;tr|A0A1S3M0M4|A0A1S3M0M4_SALSAcold-inducibleRNA-bindingproteinB-likeisoformX1OS=SalmosalarOX=8030GN=LOC106569552PE=4SV=1	tr|A0A1S3M0D9|A0A1S3M0D9_SALSAcold-inducibleRNA-bindingproteinB-likeisoformX3OS=SalmosalarOX=8030GN=LOC106569552PE=4SV=1;tr|A0A1S3M052|A0A1S3M052_SALSAcold-inducibleRNA-bindingproteinB-likeisoformX2OS=SalmosalarOX=8030GN=LOC106569552PE=4SV=1;tr|A0A1S3M0M4|A0A1S3M0M4_SALSAcold-inducibleRNA-bindingproteinB-likeisoformX1OS=SalmosalarOX=8030GN=LOC106569552PE=4SV=1
NaN	NaN	NaN	24,0498	NaN	24,3407	NaN	NaN	NaN	NaN	NaN	NaN	NaN	NaN	NaN	NaN	NaN	NaN	NaN	NaN	NaN	tr|A0A1S3M078|A0A1S3M078_SALSAPurinenucleosidephosphorylaseOS=SalmosalarOX=8030GN=LOC106569594PE=3SV=1	tr|A0A1S3M078|A0A1S3M078_SALSAPurinenucleosidephosphorylaseOS=SalmosalarOX=8030GN=LOC106569594PE=3SV=1
NaN	NaN	22,3244	NaN	NaN	NaN	NaN	NaN	NaN	NaN	NaN	NaN	NaN	NaN	NaN	NaN	NaN	NaN	NaN	NaN	NaN	tr|A0A1S3R6B1|A0A1S3R6B1_SALSAProteinkinaseCOS=SalmosalarOX=8030GN=LOC106600503PE=3SV=1;tr|A0A1S3M084|A0A1S3M084_SALSAProteinkinaseCOS=SalmosalarOX=8030GN=LOC106569598PE=3SV=1;tr|A0A1S3R5G3|A0A1S3R5G3_SALSAProteinkinaseCOS=SalmosalarOX=8030GN=LOC106600503PE=3SV=1	tr|A0A1S3R6B1|A0A1S3R6B1_SALSAProteinkinaseCOS=SalmosalarOX=8030GN=LOC106600503PE=3SV=1;tr|A0A1S3M084|A0A1S3M084_SALSAProteinkinaseCOS=SalmosalarOX=8030GN=LOC106569598PE=3SV=1;tr|A0A1S3R5G3|A0A1S3R5G3_SALSAProteinkinaseCOS=SalmosalarOX=8030GN=LOC106600503PE=3SV=1
25,4775	25,0559	24,6057	24,6918	25,4449	24,686	25,1371	25,0041	25,479	25,3173	24,6519	25,2543	24,8272	NaN	24,9171	25,5239	24,5851	23,9092	25,2505	25,374	25,1674	tr|A0A1S3M0R0|A0A1S3M0R0_SALSAelongationfactor1-delta-likeisoformX3OS=SalmosalarOX=8030GN=LOC106569723PE=3SV=1;tr|B9EPP7|B9EPP7_SALSAElongationfactor1-deltaOS=SalmosalarOX=8030GN=EF1DPE=2SV=1;tr|A0A1S3M0W7|A0A1S3M0W7_SALSAelongationfactor1-delta-likeisoformX1OS=SalmosalarOX=8030GN=LOC106569723PE=3SV=1	tr|A0A1S3M0R0|A0A1S3M0R0_SALSAelongationfactor1-delta-likeisoformX3OS=SalmosalarOX=8030GN=LOC106569723PE=3SV=1;tr|B9EPP7|B9EPP7_SALSAElongationfactor1-deltaOS=SalmosalarOX=8030GN=EF1DPE=2SV=1;tr|A0A1S3M0W7|A0A1S3M0W7_SALSAelongationfactor1-delta-likeisoformX1OS=SalmosalarOX=8030GN=LOC106569723PE=3SV=1
NaN	NaN	23,3188	23,3538	NaN	NaN	NaN	NaN	24,2514	NaN	NaN	23,6113	NaN	NaN	NaN	NaN	NaN	23,4668	NaN	NaN	NaN	tr|A0A1S3M0T0|A0A1S3M0T0_SALSAEukaryotictranslationinitiationfactor3subunitFOS=SalmosalarOX=8030GN=LOC106569576PE=3SV=1;tr|A0A1S3R4P8|A0A1S3R4P8_SALSAEukaryotictranslationinitiationfactor3subunitFOS=SalmosalarOX=8030GN=LOC106600487PE=3SV=1;tr|A0A1S3R6H1|A0A1S3R6H1_SALSAEukaryotictranslationinitiationfactor3subunitFOS=SalmosalarOX=8030GN=LOC106600487PE=3SV=1	tr|A0A1S3M0T0|A0A1S3M0T0_SALSAEukaryotictranslationinitiationfactor3subunitFOS=SalmosalarOX=8030GN=LOC106569576PE=3SV=1;tr|A0A1S3R4P8|A0A1S3R4P8_SALSAEukaryotictranslationinitiationfactor3subunitFOS=SalmosalarOX=8030GN=LOC106600487PE=3SV=1;tr|A0A1S3R6H1|A0A1S3R6H1_SALSAEukaryotictranslationinitiationfactor3subunitFOS=SalmosalarOX=8030GN=LOC106600487PE=3SV=1
NaN	23,6218	NaN	NaN	NaN	NaN	23,7498	23,8206	NaN	NaN	24,1649	NaN	23,996	23,5694	24,3986	NaN	24,0152	23,8239	24,5076	NaN	NaN	tr|A0A1S3M132|A0A1S3M132_SALSApoly(U)-specificendoribonuclease-C-likeisoformX2OS=SalmosalarOX=8030GN=LOC106569697PE=4SV=1;tr|A0A1S3M0U2|A0A1S3M0U2_SALSApoly(U)-specificendoribonuclease-C-likeisoformX1OS=SalmosalarOX=8030GN=LOC106569697PE=4SV=1	tr|A0A1S3M132|A0A1S3M132_SALSApoly(U)-specificendoribonuclease-C-likeisoformX2OS=SalmosalarOX=8030GN=LOC106569697PE=4SV=1;tr|A0A1S3M0U2|A0A1S3M0U2_SALSApoly(U)-specificendoribonuclease-C-likeisoformX1OS=SalmosalarOX=8030GN=LOC106569697PE=4SV=1
26,0495	25,9085	26,0086	25,8265	25,8398	25,5419	25,7326	25,9805	25,6674	25,5861	25,9002	26,124	25,358	25,8151	25,8641	26,0759	25,7016	26,1237	25,8284	25,8006	26,1359	tr|A0A1S3M107|A0A1S3M107_SALSAfarupstreamelement-bindingprotein1-likeisoformX4OS=SalmosalarOX=8030GN=LOC106569753PE=4SV=1;tr|A0A1S3M1T5|A0A1S3M1T5_SALSAfarupstreamelement-bindingprotein1-likeisoformX3OS=SalmosalarOX=8030GN=LOC106569753PE=4SV=1;tr|A0A1S3M0U8|A0A1S3M0U8_SALSAfarupstreamelement-bindingprotein1-likeisoformX2OS=SalmosalarOX=8030GN=LOC106569753PE=4SV=1;tr|A0A1S3M0V1|A0A1S3M0V1_SALSAfar…	tr|A0A1S3M107|A0A1S3M107_SALSAfarupstreamelement-bindingprotein1-likeisoformX4OS=SalmosalarOX=8030GN=LOC106569753PE=4SV=1;tr|A0A1S3M1T5|A0A1S3M1T5_SALSAfarupstreamelement-bindingprotein1-likeisoformX3OS=SalmosalarOX=8030GN=LOC106569753PE=4SV=1;tr|A0A1S3M0U8|A0A1S3M0U8_SALSAfarupstreamelement-bindingprotein1-likeisoformX2OS=SalmosalarOX=8030GN=LOC106569753PE=4SV=1;tr|A0A1S3M0V1|A0A1S3M0V1_SALSAfar…
NaN	24,0015	24,1185	24,2482	24,2583	23,9143	24,3113	24,3804	24,3154	24,0992	24,004	24,1193	24,2341	24,2822	24,3298	24,2359	24,1697	24,3156	24,3886	24,2269	24,5526	tr|A0A1S3Q7T5|A0A1S3Q7T5_SALSAKinesin-likeproteinOS=SalmosalarOX=8030GN=LOC106590040PE=3SV=1;tr|A0A1S3NC39|A0A1S3NC39_SALSAKinesin-likeproteinOS=SalmosalarOX=8030GN=LOC106578560PE=3SV=1;tr|A0A1S3M0W0|A0A1S3M0W0_SALSAKinesin-likeproteinOS=SalmosalarOX=8030GN=LOC106569631PE=3SV=1;tr|A0A1S3R739|A0A1S3R739_SALSAKinesin-likeproteinOS=SalmosalarOX=8030GN=LOC106600599PE=3SV=1;tr|A0A1S3M1C9|A0A1S3M1C9_SA…	tr|A0A1S3Q7T5|A0A1S3Q7T5_SALSAKinesin-likeproteinOS=SalmosalarOX=8030GN=LOC106590040PE=3SV=1;tr|A0A1S3NC39|A0A1S3NC39_SALSAKinesin-likeproteinOS=SalmosalarOX=8030GN=LOC106578560PE=3SV=1;tr|A0A1S3M0W0|A0A1S3M0W0_SALSAKinesin-likeproteinOS=SalmosalarOX=8030GN=LOC106569631PE=3SV=1;tr|A0A1S3R739|A0A1S3R739_SALSAKinesin-likeproteinOS=SalmosalarOX=8030GN=LOC106600599PE=3SV=1;tr|A0A1S3M1C9|A0A1S3M1C9_SA…
NaN	NaN	26,3696	25,1899	25,9585	24,8043	26,3726	24,0672	26,1534	NaN	25,5424	25,9563	25,3872	NaN	25,3096	26,1874	25,2016	25,7609	25,9424	26,4618	NaN	tr|A0A1S3M134|A0A1S3M134_SALSAlamin-A-likeOS=SalmosalarOX=8030GN=LOC106569771PE=3SV=1	tr|A0A1S3M134|A0A1S3M134_SALSAlamin-A-likeOS=SalmosalarOX=8030GN=LOC106569771PE=3SV=1
NaN	NaN	NaN	NaN	25,354	24,6285	24,8882	24,5422	NaN	NaN	NaN	NaN	24,238	NaN	NaN	NaN	NaN	NaN	NaN	25,1771	NaN	tr|A0A1S3M181|A0A1S3M181_SALSAcalreticulin-likeOS=SalmosalarOX=8030GN=LOC106569608PE=3SV=1;tr|A0A1S3PBB6|A0A1S3PBB6_SALSAcalreticulin-likeOS=SalmosalarOX=8030GN=LOC106584323PE=3SV=1	tr|A0A1S3M181|A0A1S3M181_SALSAcalreticulin-likeOS=SalmosalarOX=8030GN=LOC106569608PE=3SV=1
28,9908	29,1627	28,8926	28,9898	29,1585	28,8376	28,8802	28,8592	28,989	28,8157	28,8199	28,947	29,094	29,0293	28,913	29,1976	28,683	29,0021	29,046	29,1273	29,0821	tr|A0A1S3M197|A0A1S3M197_SALSAAdenylylcyclase-associatedproteinOS=SalmosalarOX=8030GN=cap1PE=3SV=1;tr|B5X2E1|B5X2E1_SALSAAdenylylcyclase-associatedproteinOS=SalmosalarOX=8030GN=CAP1PE=2SV=1	tr|A0A1S3M197|A0A1S3M197_SALSAAdenylylcyclase-associatedproteinOS=SalmosalarOX=8030GN=cap1PE=3SV=1;tr|B5X2E1|B5X2E1_SALSAAdenylylcyclase-associatedproteinOS=SalmosalarOX=8030GN=CAP1PE=2SV=1
25,4521	25,829	26,3218	25,0138	25,5263	NaN	27,5114	26,7362	25,8116	24,185	25,0015	26,0248	24,6557	25,4401	25,1374	25,2104	24,6131	25,0309	26,84	25,7503	25,1762	tr|A0A1S3R0S5|A0A1S3R0S5_SALSAplectin-likeOS=SalmosalarOX=8030GN=LOC106598963PE=4SV=1;tr|A0A1S3R1U1|A0A1S3R1U1_SALSAplectin-likeOS=SalmosalarOX=8030GN=LOC106599131PE=4SV=1;tr|A0A1S3M1G1|A0A1S3M1G1_SALSALOWQUALITYPROTEIN:epiplakinOS=SalmosalarOX=8030GN=eppk1PE=4SV=1;tr|A0A1S3QY14|A0A1S3QY14_SALSAdesmoplakin-likeOS=SalmosalarOX=8030GN=LOC106598480PE=4SV=1	tr|A0A1S3R0S5|A0A1S3R0S5_SALSAplectin-likeOS=SalmosalarOX=8030GN=LOC106598963PE=4SV=1;tr|A0A1S3R1U1|A0A1S3R1U1_SALSAplectin-likeOS=SalmosalarOX=8030GN=LOC106599131PE=4SV=1;tr|A0A1S3M1G1|A0A1S3M1G1_SALSALOWQUALITYPROTEIN:epiplakinOS=SalmosalarOX=8030GN=eppk1PE=4SV=1;tr|A0A1S3QY14|A0A1S3QY14_SALSAdesmoplakin-likeOS=SalmosalarOX=8030GN=LOC106598480PE=4SV=1
24,7555	25,155	23,7284	24,9091	24,7317	25,1989	25,2229	24,8129	24,8081	24,84	24,8916	24,671	25,4889	25,4122	25,5532	24,3493	24,7952	NaN	25,1425	24,7021	24,3572	tr|A0A1S3M1R4|A0A1S3M1R4_SALSAacyl-proteinthioesterase2isoformX3OS=SalmosalarOX=8030GN=lypa2PE=4SV=1;tr|B5X0S8|B5X0S8_SALSAAcyl-proteinthioesterase2OS=SalmosalarOX=8030GN=LYPA2PE=2SV=1;tr|A0A1S3PZB2|A0A1S3PZB2_SALSAacyl-proteinthioesterase2-likeOS=SalmosalarOX=8030GN=LOC106588484PE=4SV=1;tr|A0A1S3M283|A0A1S3M283_SALSAacyl-proteinthioesterase2isoformX1OS=SalmosalarOX=8030GN=lypa2PE=4SV=1	tr|A0A1S3M1R4|A0A1S3M1R4_SALSAacyl-proteinthioesterase2isoformX3OS=SalmosalarOX=8030GN=lypa2PE=4SV=1;tr|B5X0S8|B5X0S8_SALSAAcyl-proteinthioesterase2OS=SalmosalarOX=8030GN=LYPA2PE=2SV=1;tr|A0A1S3PZB2|A0A1S3PZB2_SALSAacyl-proteinthioesterase2-likeOS=SalmosalarOX=8030GN=LOC106588484PE=4SV=1;tr|A0A1S3M283|A0A1S3M283_SALSAacyl-proteinthioesterase2isoformX1OS=SalmosalarOX=8030GN=lypa2PE=4SV=1
NaN	23,694	NaN	NaN	23,9711	NaN	NaN	NaN	24,0357	24,6565	NaN	NaN	NaN	NaN	NaN	NaN	NaN	NaN	23,2501	NaN	NaN	tr|A0A1S3M1S7|A0A1S3M1S7_SALSAcollagenalpha-1(XIV)chainisoformX3OS=SalmosalarOX=8030GN=col14a1PE=4SV=1;tr|A0A1S3M297|A0A1S3M297_SALSAcollagenalpha-1(XIV)chainisoformX2OS=SalmosalarOX=8030GN=col14a1PE=4SV=1;tr|A0A1S3M1Z6|A0A1S3M1Z6_SALSAcollagenalpha-1(XIV)chainisoformX1OS=SalmosalarOX=8030GN=col14a1PE=4SV=1	tr|A0A1S3M1S7|A0A1S3M1S7_SALSAcollagenalpha-1(XIV)chainisoformX3OS=SalmosalarOX=8030GN=col14a1PE=4SV=1;tr|A0A1S3M297|A0A1S3M297_SALSAcollagenalpha-1(XIV)chainisoformX2OS=SalmosalarOX=8030GN=col14a1PE=4SV=1;tr|A0A1S3M1Z6|A0A1S3M1Z6_SALSAcollagenalpha-1(XIV)chainisoformX1OS=SalmosalarOX=8030GN=col14a1PE=4SV=1
28,1074	28,5417	28,1736	28,5396	28,3359	28,3533	27,8842	28,1349	28,0221	28,6728	28,4379	28,2475	28,485	28,6407	28,6997	28,147	28,2293	28,8522	28,1317	28,1879	28,0153	tr|A0A1S3M1Y7|A0A1S3M1Y7_SALSAproteinS100-A13-likeOS=SalmosalarOX=8030GN=LOC106569874PE=3SV=1	tr|A0A1S3M1Y7|A0A1S3M1Y7_SALSAproteinS100-A13-likeOS=SalmosalarOX=8030GN=LOC106569874PE=3SV=1
NaN	NaN	NaN	NaN	NaN	NaN	NaN	NaN	NaN	23,7506	NaN	23,5687	NaN	NaN	NaN	NaN	NaN	NaN	NaN	NaN	NaN	tr|A0A1S3PY73|A0A1S3PY73_SALSAchromatintargetofPRMT1protein-likeisoformX2OS=SalmosalarOX=8030GN=LOC106588320PE=4SV=1;tr|A0A1S3PYE1|A0A1S3PYE1_SALSAchromatintargetofPRMT1protein-likeisoformX1OS=SalmosalarOX=8030GN=LOC106588320PE=4SV=1;tr|A0A1S3M207|A0A1S3M207_SALSAchromatintargetofPRMT1protein-likeOS=SalmosalarOX=8030GN=LOC106569886PE=4SV=1	tr|A0A1S3PY73|A0A1S3PY73_SALSAchromatintargetofPRMT1protein-likeisoformX2OS=SalmosalarOX=8030GN=LOC106588320PE=4SV=1;tr|A0A1S3PYE1|A0A1S3PYE1_SALSAchromatintargetofPRMT1protein-likeisoformX1OS=SalmosalarOX=8030GN=LOC106588320PE=4SV=1;tr|A0A1S3M207|A0A1S3M207_SALSAchromatintargetofPRMT1protein-likeOS=SalmosalarOX=8030GN=LOC106569886PE=4SV=1
26,4507	25,38	25,1424	25,4518	25,5583	24,9629	25,4417	25,642	25,913	25,647	25,4058	25,6148	25,5481	25,6557	25,4108	25,8934	25,4316	24,7425	25,9599	26,0242	25,9255	tr|A0A1S3M2P2|A0A1S3M2P2_SALSAAdenylatekinase2,mitochondrialOS=SalmosalarOX=8030GN=LOC106570014PE=3SV=1;tr|B9EQG9|B9EQG9_SALSAAdenylatekinase2,mitochondrialOS=SalmosalarOX=8030GN=KAD2PE=2SV=1	tr|A0A1S3M2P2|A0A1S3M2P2_SALSAAdenylatekinase2,mitochondrialOS=SalmosalarOX=8030GN=LOC106570014PE=3SV=1;tr|B9EQG9|B9EQG9_SALSAAdenylatekinase2,mitochondrialOS=SalmosalarOX=8030GN=KAD2PE=2SV=1
NaN	NaN	NaN	NaN	NaN	NaN	NaN	NaN	NaN	NaN	NaN	NaN	NaN	NaN	NaN	NaN	NaN	NaN	NaN	NaN	NaN	tr|A0A1S3M2U1|A0A1S3M2U1_SALSAheterogeneousnuclearribonucleoproteinR-likeisoformX2OS=SalmosalarOX=8030GN=LOC106570083PE=4SV=1;tr|A0A1S3SMP8|A0A1S3SMP8_SALSAheterogeneousnuclearribonucleoproteinR-likeisoformX3OS=SalmosalarOX=8030GN=LOC106610675PE=4SV=1;tr|C0HB71|C0HB71_SALSAHeterogeneousnuclearribonucleoproteinROS=SalmosalarOX=8030GN=HNRPRPE=2SV=1;tr|A0A1S3SMP3|A0A1S3SMP3_SALSAheterogeneousnuclear…	tr|A0A1S3M2U1|A0A1S3M2U1_SALSAheterogeneousnuclearribonucleoproteinR-likeisoformX2OS=SalmosalarOX=8030GN=LOC106570083PE=4SV=1;tr|A0A1S3SMP8|A0A1S3SMP8_SALSAheterogeneousnuclearribonucleoproteinR-likeisoformX3OS=SalmosalarOX=8030GN=LOC106610675PE=4SV=1;tr|C0HB71|C0HB71_SALSAHeterogeneousnuclearribonucleoproteinROS=SalmosalarOX=8030GN=HNRPRPE=2SV=1;tr|A0A1S3SMP3|A0A1S3SMP3_SALSAheterogeneousnuclear…
26,2962	24,7384	23,902	24,993	24,7272	24,9004	24,4854	25,4217	24,4468	25,1551	25,0226	24,6842	25,4635	25,5072	25,6684	25,9612	24,8434	NaN	25,6493	25,2582	24,826	tr|A0A1S3M2Z4|A0A1S3M2Z4_SALSAtranslationinitiationfactorIF-2-likeOS=SalmosalarOX=8030GN=LOC106570110PE=3SV=1	tr|A0A1S3M2Z4|A0A1S3M2Z4_SALSAtranslationinitiationfactorIF-2-likeOS=SalmosalarOX=8030GN=LOC106570110PE=3SV=1
NaN	NaN	23,6656	NaN	NaN	NaN	NaN	NaN	NaN	NaN	NaN	24,0141	NaN	NaN	23,798	NaN	NaN	NaN	NaN	NaN	NaN	tr|A0A1S3M313|A0A1S3M313_SALSAcarcinoembryonicantigen-relatedcelladhesionmolecule6-likeOS=SalmosalarOX=8030GN=LOC106569982PE=4SV=1	tr|A0A1S3M313|A0A1S3M313_SALSAcarcinoembryonicantigen-relatedcelladhesionmolecule6-likeOS=SalmosalarOX=8030GN=LOC106569982PE=4SV=1
28,8193	28,1503	27,9486	27,6972	28,5298	27,8377	28,0756	28,1301	28,668	28,2984	27,9022	28,4415	27,9751	27,96	27,7891	28,4527	27,9191	27,2506	27,8567	28,1935	28,4564	tr|B5XE05|B5XE05_SALSA60SribosomalproteinL11isoformX2OS=SalmosalarOX=8030GN=RL11PE=2SV=1;tr|A0A1S3M3B5|A0A1S3M3B5_SALSA60SribosomalproteinL11isoformX1OS=SalmosalarOX=8030GN=LOC106570028PE=3SV=1	tr|B5XE05|B5XE05_SALSA60SribosomalproteinL11isoformX2OS=SalmosalarOX=8030GN=RL11PE=2SV=1;tr|A0A1S3M3B5|A0A1S3M3B5_SALSA60SribosomalproteinL11isoformX1OS=SalmosalarOX=8030GN=LOC106570028PE=3SV=1
29,5031	29,5453	29,689	29,7021	29,4628	29,91	29,394	29,5905	29,2721	29,673	29,5759	29,4265	29,5461	29,1834	29,7045	29,5532	29,5686	29,9354	29,6239	29,4926	29,3706	tr|A0A1S3M3C2|A0A1S3M3C2_SALSAtropomyosinalpha-3chainisoformX9OS=SalmosalarOX=8030GN=LOC106570192PE=3SV=1;tr|A0A1S3M3E2|A0A1S3M3E2_SALSAtropomyosinalpha-4chainisoformX8OS=SalmosalarOX=8030GN=LOC106570192PE=3SV=1;tr|A0A1S3M3Y8|A0A1S3M3Y8_SALSAtropomyosinalpha-3chainisoformX7OS=SalmosalarOX=8030GN=LOC106570192PE=3SV=1;tr|A0A1S3M3T7|A0A1S3M3T7_SALSAtropomyosinalpha-3chainisoformX6OS=SalmosalarOX=803…	tr|A0A1S3M3C2|A0A1S3M3C2_SALSAtropomyosinalpha-3chainisoformX9OS=SalmosalarOX=8030GN=LOC106570192PE=3SV=1;tr|A0A1S3M3E2|A0A1S3M3E2_SALSAtropomyosinalpha-4chainisoformX8OS=SalmosalarOX=8030GN=LOC106570192PE=3SV=1;tr|A0A1S3M3Y8|A0A1S3M3Y8_SALSAtropomyosinalpha-3chainisoformX7OS=SalmosalarOX=8030GN=LOC106570192PE=3SV=1;tr|A0A1S3M3T7|A0A1S3M3T7_SALSAtropomyosinalpha-3chainisoformX6OS=SalmosalarOX=803…
NaN	NaN	NaN	NaN	NaN	23,8348	NaN	NaN	NaN	NaN	NaN	NaN	NaN	NaN	NaN	NaN	NaN	NaN	NaN	NaN	NaN	tr|A0A1S3M3J6|A0A1S3M3J6_SALSAProteinS100OS=SalmosalarOX=8030GN=LOC106570103PE=3SV=1;tr|B5XCA4|B5XCA4_SALSAProteinS100OS=SalmosalarOX=8030GN=S10A1PE=2SV=1;tr|A0A1S3M3C4|A0A1S3M3C4_SALSAproteinS100-A5-likeisoformX1OS=SalmosalarOX=8030GN=LOC106570103PE=4SV=1	tr|A0A1S3M3J6|A0A1S3M3J6_SALSAProteinS100OS=SalmosalarOX=8030GN=LOC106570103PE=3SV=1;tr|B5XCA4|B5XCA4_SALSAProteinS100OS=SalmosalarOX=8030GN=S10A1PE=2SV=1;tr|A0A1S3M3C4|A0A1S3M3C4_SALSAproteinS100-A5-likeisoformX1OS=SalmosalarOX=8030GN=LOC106570103PE=4SV=1
NaN	NaN	27,6628	NaN	NaN	NaN	NaN	NaN	NaN	NaN	NaN	NaN	NaN	NaN	NaN	NaN	NaN	NaN	NaN	NaN	NaN	tr|A0A1S3M3E7|A0A1S3M3E7_SALSArhoguaninenucleotideexchangefactor2-likeisoformX3OS=SalmosalarOX=8030GN=LOC106570193PE=4SV=1;tr|A0A1S3M3U3|A0A1S3M3U3_SALSArhoguaninenucleotideexchangefactor2-likeisoformX2OS=SalmosalarOX=8030GN=LOC106570193PE=4SV=1;tr|A0A1S3RXL2|A0A1S3RXL2_SALSArhoguaninenucleotideexchangefactor2-likeisoformX4OS=SalmosalarOX=8030GN=LOC106605464PE=4SV=1;tr|A0A1S3NNS1|A0A1S3NNS1_SALSA…	tr|A0A1S3M3E7|A0A1S3M3E7_SALSArhoguaninenucleotideexchangefactor2-likeisoformX3OS=SalmosalarOX=8030GN=LOC106570193PE=4SV=1;tr|A0A1S3M3U3|A0A1S3M3U3_SALSArhoguaninenucleotideexchangefactor2-likeisoformX2OS=SalmosalarOX=8030GN=LOC106570193PE=4SV=1;tr|A0A1S3RXL2|A0A1S3RXL2_SALSArhoguaninenucleotideexchangefactor2-likeisoformX4OS=SalmosalarOX=8030GN=LOC106605464PE=4SV=1;tr|A0A1S3NNS1|A0A1S3NNS1_SALSA…
NaN	NaN	NaN	NaN	NaN	22,0884	NaN	NaN	NaN	NaN	23,0576	22,3991	NaN	NaN	NaN	22,9644	NaN	NaN	NaN	NaN	22,8231	tr|A0A1S3PZ28|A0A1S3PZ28_SALSAchlorideintracellularchannelprotein1-likeOS=SalmosalarOX=8030GN=LOC106588213PE=4SV=1;tr|A0A1S3M3K8|A0A1S3M3K8_SALSAChlorideintracellularchannelproteinOS=SalmosalarOX=8030GN=LOC106570064PE=3SV=1	tr|A0A1S3PZ28|A0A1S3PZ28_SALSAchlorideintracellularchannelprotein1-likeOS=SalmosalarOX=8030GN=LOC106588213PE=4SV=1;tr|A0A1S3M3K8|A0A1S3M3K8_SALSAChlorideintracellularchannelproteinOS=SalmosalarOX=8030GN=LOC106570064PE=3SV=1
NaN	NaN	23,9966	NaN	23,5998	NaN	24,2299	24,432	24,4558	23,8613	NaN	24,3513	24,2638	25,236	24,6037	23,9724	23,735	23,486	24,5117	24,1287	23,7189	tr|A0A1S3M3Z0|A0A1S3M3Z0_SALSAasparaginesynthetase[glutamine-hydrolyzing]-likeOS=SalmosalarOX=8030GN=LOC106570297PE=4SV=1	tr|A0A1S3M3Z0|A0A1S3M3Z0_SALSAasparaginesynthetase[glutamine-hydrolyzing]-likeOS=SalmosalarOX=8030GN=LOC106570297PE=4SV=1
NaN	NaN	NaN	NaN	NaN	22,8552	NaN	NaN	NaN	NaN	NaN	NaN	NaN	NaN	NaN	NaN	NaN	NaN	NaN	NaN	NaN	tr|C0HBI3|C0HBI3_SALSASeptin-7OS=SalmosalarOX=8030GN=SEPT7PE=2SV=1;tr|B5X2M3|B5X2M3_SALSASeptin-7OS=SalmosalarOX=8030GN=SEPT7PE=2SV=1;tr|A0A1S3Q028|A0A1S3Q028_SALSAseptin-7isoformX1OS=SalmosalarOX=8030GN=sept7PE=3SV=1;tr|A0A1S3M3Z4|A0A1S3M3Z4_SALSAseptin-7isoformX1OS=SalmosalarOX=8030GN=LOC106570300PE=3SV=1;tr|A0A1S3M4Q9|A0A1S3M4Q9_SALSAseptin-7isoformX3OS=SalmosalarOX=8030GN=LOC106570300PE=3SV=1…	tr|C0HBI3|C0HBI3_SALSASeptin-7OS=SalmosalarOX=8030GN=SEPT7PE=2SV=1;tr|B5X2M3|B5X2M3_SALSASeptin-7OS=SalmosalarOX=8030GN=SEPT7PE=2SV=1;tr|A0A1S3Q028|A0A1S3Q028_SALSAseptin-7isoformX1OS=SalmosalarOX=8030GN=sept7PE=3SV=1;tr|A0A1S3M3Z4|A0A1S3M3Z4_SALSAseptin-7isoformX1OS=SalmosalarOX=8030GN=LOC106570300PE=3SV=1;tr|A0A1S3M4Q9|A0A1S3M4Q9_SALSAseptin-7isoformX3OS=SalmosalarOX=8030GN=LOC106570300PE=3SV=1…
NaN	NaN	21,9706	NaN	NaN	NaN	NaN	NaN	NaN	NaN	NaN	NaN	NaN	NaN	NaN	NaN	NaN	NaN	NaN	NaN	NaN	tr|B5X0X6|B5X0X6_SALSASuccinatedehydrogenase[ubiquinone]flavoproteinsubunit,mitochondrialOS=SalmosalarOX=8030GN=DHSAPE=2SV=1;tr|B5DFZ8|B5DFZ8_SALSASuccinatedehydrogenase[ubiquinone]flavoproteinsubunit,mitochondrialOS=SalmosalarOX=8030GN=sdhaPE=2SV=1;tr|A0A1S3M4E4|A0A1S3M4E4_SALSASuccinatedehydrogenase[ubiquinone]flavoproteinsubunit,mitochondrialOS=SalmosalarOX=8030GN=LOC106570380PE=3SV=1;tr|A0A1S…	tr|B5X0X6|B5X0X6_SALSASuccinatedehydrogenase[ubiquinone]flavoproteinsubunit,mitochondrialOS=SalmosalarOX=8030GN=DHSAPE=2SV=1;tr|B5DFZ8|B5DFZ8_SALSASuccinatedehydrogenase[ubiquinone]flavoproteinsubunit,mitochondrialOS=SalmosalarOX=8030GN=sdhaPE=2SV=1;tr|A0A1S3M4E4|A0A1S3M4E4_SALSASuccinatedehydrogenase[ubiquinone]flavoproteinsubunit,mitochondrialOS=SalmosalarOX=8030GN=LOC106570380PE=3SV=1;tr|A0A1S…
27,6192	27,3594	27,2462	27,1292	27,8507	27,091	27,6416	27,3887	27,8491	27,6258	27,2156	27,7192	27,0634	26,9737	27,0796	27,6059	27,0324	26,881	27,2233	27,591	27,725	tr|A0A1S3M4E5|A0A1S3M4E5_SALSA60SribosomalproteinL12isoformX2OS=SalmosalarOX=8030GN=rpl12PE=3SV=1;tr|B9ELY8|B9ELY8_SALSA60SribosomalproteinL12isoformX1OS=SalmosalarOX=8030GN=RL12PE=2SV=1;tr|B5XEC2|B5XEC2_SALSA60SribosomalproteinL12OS=SalmosalarOX=8030GN=RL12PE=2SV=1	tr|A0A1S3M4E5|A0A1S3M4E5_SALSA60SribosomalproteinL12isoformX2OS=SalmosalarOX=8030GN=rpl12PE=3SV=1;tr|B9ELY8|B9ELY8_SALSA60SribosomalproteinL12isoformX1OS=SalmosalarOX=8030GN=RL12PE=2SV=1;tr|B5XEC2|B5XEC2_SALSA60SribosomalproteinL12OS=SalmosalarOX=8030GN=RL12PE=2SV=1
NaN	22,5089	NaN	NaN	NaN	NaN	NaN	NaN	NaN	NaN	NaN	NaN	NaN	NaN	NaN	NaN	NaN	NaN	NaN	NaN	NaN	tr|B5XDS9|B5XDS9_SALSACaseinkinaseIIsubunitalphaOS=SalmosalarOX=8030GN=CSK21PE=2SV=1;tr|C0HB27|C0HB27_SALSACaseinkinaseIIsubunitalphaOS=SalmosalarOX=8030GN=CSK22PE=2SV=1;tr|B9EMZ5|B9EMZ5_SALSACaseinkinaseIIsubunitalphaOS=SalmosalarOX=8030GN=CSK21PE=2SV=1;tr|A0A1S3M4L7|A0A1S3M4L7_SALSAcaseinkinaseIIsubunitalphaisoformX1OS=SalmosalarOX=8030GN=csk21PE=3SV=1	tr|B5XDS9|B5XDS9_SALSACaseinkinaseIIsubunitalphaOS=SalmosalarOX=8030GN=CSK21PE=2SV=1;tr|C0HB27|C0HB27_SALSACaseinkinaseIIsubunitalphaOS=SalmosalarOX=8030GN=CSK22PE=2SV=1;tr|B9EMZ5|B9EMZ5_SALSACaseinkinaseIIsubunitalphaOS=SalmosalarOX=8030GN=CSK21PE=2SV=1;tr|A0A1S3M4L7|A0A1S3M4L7_SALSAcaseinkinaseIIsubunitalphaisoformX1OS=SalmosalarOX=8030GN=csk21PE=3SV=1
25,724	24,3094	24,4873	25,4176	24,5648	25,4136	24,5999	24,8421	24,1734	25,8959	26,1907	24,8456	25,2307	25,0121	25,477	25,2731	25,2148	26,2088	25,5262	24,2573	24,0148	tr|A0A1S3M4U3|A0A1S3M4U3_SALSAadseverin-likeisoformX1OS=SalmosalarOX=8030GN=LOC106570315PE=4SV=1;tr|A0A1S3M4J8|A0A1S3M4J8_SALSAadseverin-likeisoformX2OS=SalmosalarOX=8030GN=LOC106570315PE=4SV=1;tr|A0A1S3Q0Q9|A0A1S3Q0Q9_SALSAadseverin-likeOS=SalmosalarOX=8030GN=LOC106588714PE=4SV=1	tr|A0A1S3M4U3|A0A1S3M4U3_SALSAadseverin-likeisoformX1OS=SalmosalarOX=8030GN=LOC106570315PE=4SV=1
25,7411	26,7129	25,8957	25,6161	27,2662	26,1166	26,2087	25,9037	26,4345	27,0318	24,7236	26,3238	NaN	NaN	25,2403	25,5851	25,6879	NaN	25,3043	25,993	26,0548	tr|A0A1S3M5Q9|A0A1S3M5Q9_SALSAcollagenalpha-2(I)chainisoformX3OS=SalmosalarOX=8030GN=LOC106570460PE=4SV=1;tr|A0A1S3M4X1|A0A1S3M4X1_SALSAcollagenalpha-2(I)chainisoformX2OS=SalmosalarOX=8030GN=LOC106570460PE=4SV=1;tr|A0A1S3M538|A0A1S3M538_SALSAcollagenalpha-2(I)chainisoformX1OS=SalmosalarOX=8030GN=LOC106570460PE=4SV=1	tr|A0A1S3M5Q9|A0A1S3M5Q9_SALSAcollagenalpha-2(I)chainisoformX3OS=SalmosalarOX=8030GN=LOC106570460PE=4SV=1;tr|A0A1S3M4X1|A0A1S3M4X1_SALSAcollagenalpha-2(I)chainisoformX2OS=SalmosalarOX=8030GN=LOC106570460PE=4SV=1;tr|A0A1S3M538|A0A1S3M538_SALSAcollagenalpha-2(I)chainisoformX1OS=SalmosalarOX=8030GN=LOC106570460PE=4SV=1
NaN	NaN	22,2494	NaN	NaN	NaN	NaN	NaN	NaN	NaN	NaN	NaN	NaN	NaN	NaN	NaN	NaN	NaN	NaN	NaN	NaN	tr|A0A1S3Q3D9|A0A1S3Q3D9_SALSAputativeserine/threonine-proteinkinaseC05D10.2isoformX3OS=SalmosalarOX=8030GN=LOC106588901PE=4SV=1;tr|A0A1S3Q1T8|A0A1S3Q1T8_SALSAMitogen-activatedproteinkinaseOS=SalmosalarOX=8030GN=LOC106588901PE=4SV=1;tr|A0A1S3M5P0|A0A1S3M5P0_SALSAextracellularsignal-regulatedkinase2-likeisoformX3OS=SalmosalarOX=8030GN=LOC106570495PE=4SV=1;tr|A0A1S3Q1U6|A0A1S3Q1U6_SALSAMitogen-acti…	tr|A0A1S3Q3D9|A0A1S3Q3D9_SALSAputativeserine/threonine-proteinkinaseC05D10.2isoformX3OS=SalmosalarOX=8030GN=LOC106588901PE=4SV=1;tr|A0A1S3Q1T8|A0A1S3Q1T8_SALSAMitogen-activatedproteinkinaseOS=SalmosalarOX=8030GN=LOC106588901PE=4SV=1;tr|A0A1S3M5P0|A0A1S3M5P0_SALSAextracellularsignal-regulatedkinase2-likeisoformX3OS=SalmosalarOX=8030GN=LOC106570495PE=4SV=1;tr|A0A1S3Q1U6|A0A1S3Q1U6_SALSAMitogen-acti…
NaN	NaN	NaN	NaN	NaN	NaN	NaN	NaN	NaN	NaN	NaN	NaN	NaN	NaN	NaN	NaN	NaN	21,7355	NaN	NaN	NaN	tr|A0A1S3M557|A0A1S3M557_SALSAserine/arginine-richsplicingfactor10-likeisoformX1OS=SalmosalarOX=8030GN=LOC106570375PE=4SV=1;tr|B5X1S5|B5X1S5_SALSAFUS-interactingserine-arginine-richprotein1OS=SalmosalarOX=8030GN=FUSIPPE=2SV=1	tr|A0A1S3M557|A0A1S3M557_SALSAserine/arginine-richsplicingfactor10-likeisoformX1OS=SalmosalarOX=8030GN=LOC106570375PE=4SV=1;tr|B5X1S5|B5X1S5_SALSAFUS-interactingserine-arginine-richprotein1OS=SalmosalarOX=8030GN=FUSIPPE=2SV=1
NaN	NaN	22,231	NaN	NaN	NaN	NaN	NaN	NaN	NaN	NaN	NaN	NaN	NaN	NaN	NaN	NaN	NaN	NaN	NaN	NaN	tr|A0A1S3Q1W1|A0A1S3Q1W1_SALSAras-relatedproteinRab-5AOS=SalmosalarOX=8030GN=LOC106588886PE=4SV=1;tr|A0A1S3M5C7|A0A1S3M5C7_SALSAras-relatedproteinRab-5A-likeOS=SalmosalarOX=8030GN=LOC106570504PE=4SV=1	tr|A0A1S3Q1W1|A0A1S3Q1W1_SALSAras-relatedproteinRab-5AOS=SalmosalarOX=8030GN=LOC106588886PE=4SV=1;tr|A0A1S3M5C7|A0A1S3M5C7_SALSAras-relatedproteinRab-5A-likeOS=SalmosalarOX=8030GN=LOC106570504PE=4SV=1
NaN	24,6776	24,4823	23,8073	24,905	24,1568	24,7006	24,377	24,3957	24,3622	24,2023	25,0071	24,4894	24,0377	24,1594	24,1564	24,4301	24,1008	24,4324	25,1948	24,7453	tr|A0A1S3M658|A0A1S3M658_SALSAspectrinalphachain,non-erythrocytic1isoformX7OS=SalmosalarOX=8030GN=sptan1PE=4SV=1;tr|A0A1S3M5J8|A0A1S3M5J8_SALSAspectrinalphachain,non-erythrocytic1isoformX6OS=SalmosalarOX=8030GN=sptan1PE=4SV=1;tr|A0A1S3M5J3|A0A1S3M5J3_SALSAspectrinalphachain,non-erythrocytic1isoformX5OS=SalmosalarOX=8030GN=sptan1PE=4SV=1;tr|A0A1S3M5V9|A0A1S3M5V9_SALSAspectrinalphachain,non-erythro…	tr|A0A1S3M658|A0A1S3M658_SALSAspectrinalphachain,non-erythrocytic1isoformX7OS=SalmosalarOX=8030GN=sptan1PE=4SV=1;tr|A0A1S3M5J8|A0A1S3M5J8_SALSAspectrinalphachain,non-erythrocytic1isoformX6OS=SalmosalarOX=8030GN=sptan1PE=4SV=1;tr|A0A1S3M5J3|A0A1S3M5J3_SALSAspectrinalphachain,non-erythrocytic1isoformX5OS=SalmosalarOX=8030GN=sptan1PE=4SV=1;tr|A0A1S3M5V9|A0A1S3M5V9_SALSAspectrinalphachain,non-erythro…
26,1043	26,035	26,0082	25,6701	26,1073	25,6836	25,998	26,3365	26,4872	25,9679	25,773	25,952	26,1141	26,1171	25,7936	25,9962	25,7437	25,1774	25,935	26,2289	26,104	tr|B9ELS6|B9ELS6_SALSAChromoboxproteinhomolog3OS=SalmosalarOX=8030GN=CBX3PE=2SV=1;tr|B5XDB8|B5XDB8_SALSAChromoboxproteinhomolog3OS=SalmosalarOX=8030GN=CBX3PE=2SV=1;tr|B5X5R0|B5X5R0_SALSAChromoboxproteinhomolog3OS=SalmosalarOX=8030GN=CBX3PE=2SV=1;tr|A0A1S3Q1N9|A0A1S3Q1N9_SALSAchromoboxproteinhomolog3-likeisoformX1OS=SalmosalarOX=8030GN=LOC106588845PE=4SV=1;tr|A0A1S3M5R0|A0A1S3M5R0_SALSAchromoboxpr…	tr|B9ELS6|B9ELS6_SALSAChromoboxproteinhomolog3OS=SalmosalarOX=8030GN=CBX3PE=2SV=1;tr|B5XDB8|B5XDB8_SALSAChromoboxproteinhomolog3OS=SalmosalarOX=8030GN=CBX3PE=2SV=1;tr|B5X5R0|B5X5R0_SALSAChromoboxproteinhomolog3OS=SalmosalarOX=8030GN=CBX3PE=2SV=1;tr|A0A1S3Q1N9|A0A1S3Q1N9_SALSAchromoboxproteinhomolog3-likeisoformX1OS=SalmosalarOX=8030GN=LOC106588845PE=4SV=1;tr|A0A1S3M5R0|A0A1S3M5R0_SALSAchromoboxpr…
25,6112	25,6627	25,7978	25,0403	25,8254	24,9065	25,3304	25,1257	25,3306	25,4409	25,6449	25,8752	24,6253	25,703	25,0403	25,7849	25,538	26,0508	25,7473	25,8022	26,3821	tr|A0A1S3M5S2|A0A1S3M5S2_SALSAproteinSET-likeOS=SalmosalarOX=8030GN=LOC106570595PE=3SV=1;tr|A0A1S3NKX2|A0A1S3NKX2_SALSAproteinSETOS=SalmosalarOX=8030GN=LOC106579971PE=3SV=1;tr|A0A1S3PHK8|A0A1S3PHK8_SALSAproteinSET-likeOS=SalmosalarOX=8030GN=LOC106585454PE=3SV=1;tr|B9ELQ9|B9ELQ9_SALSASETproteinOS=SalmosalarOX=8030GN=SETPE=2SV=1	tr|A0A1S3M5S2|A0A1S3M5S2_SALSAproteinSET-likeOS=SalmosalarOX=8030GN=LOC106570595PE=3SV=1;tr|A0A1S3NKX2|A0A1S3NKX2_SALSAproteinSETOS=SalmosalarOX=8030GN=LOC106579971PE=3SV=1;tr|A0A1S3PHK8|A0A1S3PHK8_SALSAproteinSET-likeOS=SalmosalarOX=8030GN=LOC106585454PE=3SV=1;tr|B9ELQ9|B9ELQ9_SALSASETproteinOS=SalmosalarOX=8030GN=SETPE=2SV=1
NaN	NaN	23,7451	NaN	NaN	NaN	NaN	NaN	NaN	NaN	NaN	NaN	NaN	NaN	NaN	NaN	NaN	NaN	NaN	NaN	NaN	tr|A0A1S3M5W7|A0A1S3M5W7_SALSAprogrammedcelldeath6-interactingprotein-likeOS=SalmosalarOX=8030GN=LOC106570631PE=4SV=1	tr|A0A1S3M5W7|A0A1S3M5W7_SALSAprogrammedcelldeath6-interactingprotein-likeOS=SalmosalarOX=8030GN=LOC106570631PE=4SV=1
25,2863	26,2657	26,6264	26,7423	26,1824	27,0172	26,4038	26,7056	25,6416	26,695	27,3839	26,6501	27,0401	26,991	27,4288	26,6642	26,988	27,4108	26,8294	25,9003	26,0041	tr|A0A1S3M5Z1|A0A1S3M5Z1_SALSAUDP-N-acetylhexosaminepyrophosphorylase-likeprotein1isoformX1OS=SalmosalarOX=8030GN=uap1l1PE=4SV=1;tr|A0A1S3M5M6|A0A1S3M5M6_SALSAUDP-N-acetylhexosaminepyrophosphorylase-likeprotein1isoformX2OS=SalmosalarOX=8030GN=uap1l1PE=4SV=1;tr|A0A1S3R234|A0A1S3R234_SALSAUDP-N-acetylhexosaminepyrophosphorylase-likeprotein1OS=SalmosalarOX=8030GN=LOC106599663PE=4SV=1	tr|A0A1S3M5Z1|A0A1S3M5Z1_SALSAUDP-N-acetylhexosaminepyrophosphorylase-likeprotein1isoformX1OS=SalmosalarOX=8030GN=uap1l1PE=4SV=1;tr|A0A1S3M5M6|A0A1S3M5M6_SALSAUDP-N-acetylhexosaminepyrophosphorylase-likeprotein1isoformX2OS=SalmosalarOX=8030GN=uap1l1PE=4SV=1
NaN	23,0663	NaN	NaN	NaN	NaN	NaN	NaN	NaN	NaN	NaN	NaN	NaN	NaN	NaN	NaN	NaN	NaN	NaN	NaN	NaN	tr|A0A1S3M618|A0A1S3M618_SALSA3-hydroxyisobutyratedehydrogenaseOS=SalmosalarOX=8030GN=LOC106570522PE=3SV=1	tr|A0A1S3M618|A0A1S3M618_SALSA3-hydroxyisobutyratedehydrogenaseOS=SalmosalarOX=8030GN=LOC106570522PE=3SV=1
NaN	25,2785	25,474	24,9154	25,4382	24,993	25,6452	25,0764	25,3061	25,3282	24,8203	25,5325	24,5744	25,288	25,1112	25,308	25,0446	25,1878	25,5493	25,3851	25,4461	tr|A0A1S3M660|A0A1S3M660_SALSASmallnuclearribonucleoproteinSmD1OS=SalmosalarOX=8030GN=LOC106570608PE=3SV=1	tr|A0A1S3M660|A0A1S3M660_SALSASmallnuclearribonucleoproteinSmD1OS=SalmosalarOX=8030GN=LOC106570608PE=3SV=1
NaN	NaN	NaN	NaN	NaN	NaN	NaN	NaN	NaN	NaN	NaN	NaN	NaN	NaN	NaN	NaN	23,5218	NaN	NaN	NaN	NaN	tr|A0A1S3M688|A0A1S3M688_SALSAzincfingerandBTBdomain-containingprotein10-likeOS=SalmosalarOX=8030GN=LOC106570561PE=4SV=1;tr|A0A1S3Q1A8|A0A1S3Q1A8_SALSAzincfingerandBTBdomain-containingprotein10-likeOS=SalmosalarOX=8030GN=LOC106588817PE=4SV=1	tr|A0A1S3M688|A0A1S3M688_SALSAzincfingerandBTBdomain-containingprotein10-likeOS=SalmosalarOX=8030GN=LOC106570561PE=4SV=1;tr|A0A1S3Q1A8|A0A1S3Q1A8_SALSAzincfingerandBTBdomain-containingprotein10-likeOS=SalmosalarOX=8030GN=LOC106588817PE=4SV=1
NaN	NaN	NaN	22,9521	22,866	22,8014	NaN	NaN	NaN	23,4113	22,619	NaN	NaN	NaN	NaN	23,0008	NaN	NaN	NaN	NaN	22,7882	tr|A0A1S3M6D4|A0A1S3M6D4_SALSAtranscriptionalactivatorproteinPur-beta-likeOS=SalmosalarOX=8030GN=LOC106570810PE=4SV=1;tr|A0A1S3SVX6|A0A1S3SVX6_SALSAtranscriptionalactivatorproteinPur-alphaOS=SalmosalarOX=8030GN=puraPE=4SV=1;tr|A0A1S3RQC6|A0A1S3RQC6_SALSAtranscriptionalactivatorproteinPur-alpha-likeOS=SalmosalarOX=8030GN=LOC106604399PE=4SV=1;tr|A0A1S3RH74|A0A1S3RH74_SALSAtranscriptionalactivatorpr…	tr|A0A1S3M6D4|A0A1S3M6D4_SALSAtranscriptionalactivatorproteinPur-beta-likeOS=SalmosalarOX=8030GN=LOC106570810PE=4SV=1
NaN	NaN	NaN	NaN	NaN	NaN	NaN	NaN	NaN	24,4728	NaN	NaN	NaN	NaN	NaN	NaN	NaN	NaN	NaN	NaN	NaN	tr|A0A1S3M6F7|A0A1S3M6F7_SALSAPeptidylprolylisomeraseOS=SalmosalarOX=8030GN=LOC106570612PE=4SV=1	tr|A0A1S3M6F7|A0A1S3M6F7_SALSAPeptidylprolylisomeraseOS=SalmosalarOX=8030GN=LOC106570612PE=4SV=1
NaN	NaN	NaN	24,142	NaN	24,4276	NaN	24,0367	NaN	NaN	24,0378	NaN	24,1331	24,1745	24,1769	NaN	24,0976	NaN	24,2767	NaN	NaN	tr|A0A1S3M6H6|A0A1S3M6H6_SALSAprogrammedcelldeath6-interactingprotein-likeOS=SalmosalarOX=8030GN=LOC106570629PE=4SV=1	tr|A0A1S3M6H6|A0A1S3M6H6_SALSAprogrammedcelldeath6-interactingprotein-likeOS=SalmosalarOX=8030GN=LOC106570629PE=4SV=1
26,052	25,2531	25,3788	25,0718	25,6578	24,5847	25,215	24,7155	25,7362	25,3405	24,9026	25,5748	24,9418	25,2737	24,8796	25,6816	24,9465	24,4753	25,2831	24,4843	25,775	tr|A0A1S3M6K1|A0A1S3M6K1_SALSAserine/arginine-richsplicingfactor4-likeOS=SalmosalarOX=8030GN=LOC106570648PE=4SV=1;tr|A0A1S3Q2G7|A0A1S3Q2G7_SALSAserine/arginine-richsplicingfactor4-likeOS=SalmosalarOX=8030GN=LOC106589034PE=4SV=1	tr|A0A1S3M6K1|A0A1S3M6K1_SALSAserine/arginine-richsplicingfactor4-likeOS=SalmosalarOX=8030GN=LOC106570648PE=4SV=1;tr|A0A1S3Q2G7|A0A1S3Q2G7_SALSAserine/arginine-richsplicingfactor4-likeOS=SalmosalarOX=8030GN=LOC106589034PE=4SV=1
NaN	NaN	21,5717	NaN	NaN	NaN	NaN	NaN	NaN	NaN	NaN	NaN	NaN	NaN	NaN	NaN	NaN	NaN	NaN	NaN	NaN	tr|A0A1S3M6M3|A0A1S3M6M3_SALSAtightjunctionproteinZO-2-likeOS=SalmosalarOX=8030GN=LOC106570821PE=3SV=1	tr|A0A1S3M6M3|A0A1S3M6M3_SALSAtightjunctionproteinZO-2-likeOS=SalmosalarOX=8030GN=LOC106570821PE=3SV=1
26,4991	26,7316	26,4494	26,889	26,5183	27,2251	26,6847	27,0664	26,4033	26,7551	26,7402	26,1294	26,5868	27,2962	27,1108	26,5531	26,9702	27,2388	26,6796	26,5047	26,2997	tr|A0A1S3M6Z5|A0A1S3M6Z5_SALSAPhosphoserineaminotransferaseOS=SalmosalarOX=8030GN=psat1PE=3SV=1	tr|A0A1S3M6Z5|A0A1S3M6Z5_SALSAPhosphoserineaminotransferaseOS=SalmosalarOX=8030GN=psat1PE=3SV=1
NaN	NaN	22,6202	NaN	NaN	NaN	NaN	NaN	NaN	NaN	NaN	NaN	NaN	NaN	NaN	NaN	NaN	NaN	NaN	NaN	NaN	tr|B5XD14|B5XD14_SALSAStromalcell-derivedfactor2-likeprotein1precursorOS=SalmosalarOX=8030GN=SDF2LPE=2SV=1;tr|A0A1S3M776|A0A1S3M776_SALSAstromalcell-derivedfactor2-likeOS=SalmosalarOX=8030GN=LOC106570867PE=4SV=1	tr|B5XD14|B5XD14_SALSAStromalcell-derivedfactor2-likeprotein1precursorOS=SalmosalarOX=8030GN=SDF2LPE=2SV=1;tr|A0A1S3M776|A0A1S3M776_SALSAstromalcell-derivedfactor2-likeOS=SalmosalarOX=8030GN=LOC106570867PE=4SV=1
28,9238	27,8287	27,7847	28,8358	27,3889	28,8896	28,5009	29,096	27,3223	27,6893	28,4413	27,7594	28,8466	28,5129	28,5353	28,2756	28,7044	28,5959	28,5875	27,6923	27,1065	tr|A0A1S3M7G8|A0A1S3M7G8_SALSAAnnexinOS=SalmosalarOX=8030GN=LOC106570892PE=3SV=1	tr|A0A1S3M7G8|A0A1S3M7G8_SALSAAnnexinOS=SalmosalarOX=8030GN=LOC106570892PE=3SV=1
NaN	NaN	24,3124	NaN	24,7648	24,0965	NaN	NaN	24,256	24,0922	NaN	24,1228	NaN	NaN	NaN	NaN	NaN	NaN	NaN	NaN	24,1908	tr|A0A1S3M8B3|A0A1S3M8B3_SALSAserine/arginine-richsplicingfactor5-likeisoformX2OS=SalmosalarOX=8030GN=LOC106571090PE=4SV=1;tr|B5X3D2|B5X3D2_SALSASplicingfactor,arginine/serine-rich5OS=SalmosalarOX=8030GN=SFRS5PE=2SV=1;tr|A0A1S3M7M3|A0A1S3M7M3_SALSAserine/arginine-richsplicingfactor5-likeisoformX1OS=SalmosalarOX=8030GN=LOC106571090PE=4SV=1;tr|A0A1S3SAM5|A0A1S3SAM5_SALSAserine/arginine-richsplicing…	tr|A0A1S3M8B3|A0A1S3M8B3_SALSAserine/arginine-richsplicingfactor5-likeisoformX2OS=SalmosalarOX=8030GN=LOC106571090PE=4SV=1;tr|B5X3D2|B5X3D2_SALSASplicingfactor,arginine/serine-rich5OS=SalmosalarOX=8030GN=SFRS5PE=2SV=1;tr|A0A1S3M7M3|A0A1S3M7M3_SALSAserine/arginine-richsplicingfactor5-likeisoformX1OS=SalmosalarOX=8030GN=LOC106571090PE=4SV=1;tr|A0A1S3SAM5|A0A1S3SAM5_SALSAserine/arginine-richsplicing…
NaN	NaN	NaN	NaN	25,3693	25,1881	NaN	NaN	24,8264	25,0507	24,9651	25,8365	NaN	NaN	NaN	NaN	NaN	NaN	NaN	24,9444	NaN	tr|A0A1S3M7W8|A0A1S3M7W8_SALSAcerebellin-2-likeOS=SalmosalarOX=8030GN=LOC106571136PE=4SV=1	tr|A0A1S3M7W8|A0A1S3M7W8_SALSAcerebellin-2-likeOS=SalmosalarOX=8030GN=LOC106571136PE=4SV=1
NaN	NaN	22,0815	NaN	22,6244	NaN	NaN	NaN	NaN	NaN	NaN	NaN	NaN	NaN	NaN	NaN	NaN	NaN	NaN	NaN	NaN	tr|A0A1S3M854|A0A1S3M854_SALSAapolipoproteinB-100-likeOS=SalmosalarOX=8030GN=LOC106571178PE=4SV=1	tr|A0A1S3M854|A0A1S3M854_SALSAapolipoproteinB-100-likeOS=SalmosalarOX=8030GN=LOC106571178PE=4SV=1
25,4297	24,95	28,2213	25,7553	26,3073	26,0176	25,1271	25,4718	25,9606	25,7039	23,5309	25,0024	23,4089	NaN	24,2714	24,8304	24,0228	NaN	NaN	25,4866	24,5401	tr|A0A1S3M896|A0A1S3M896_SALSAapolipoproteinB-100isoformX4OS=SalmosalarOX=8030GN=LOC100136579PE=4SV=1;tr|A0A1S3M8X5|A0A1S3M8X5_SALSAapolipoproteinB-100isoformX3OS=SalmosalarOX=8030GN=LOC100136579PE=4SV=1;tr|A0A1S3M8I4|A0A1S3M8I4_SALSAapolipoproteinB-100isoformX2OS=SalmosalarOX=8030GN=LOC100136579PE=4SV=1;tr|A0A1S3M8S7|A0A1S3M8S7_SALSAapolipoproteinB-100isoformX1OS=SalmosalarOX=8030GN=LOC100136579…	tr|A0A1S3M896|A0A1S3M896_SALSAapolipoproteinB-100isoformX4OS=SalmosalarOX=8030GN=LOC100136579PE=4SV=1;tr|A0A1S3M8X5|A0A1S3M8X5_SALSAapolipoproteinB-100isoformX3OS=SalmosalarOX=8030GN=LOC100136579PE=4SV=1;tr|A0A1S3M8I4|A0A1S3M8I4_SALSAapolipoproteinB-100isoformX2OS=SalmosalarOX=8030GN=LOC100136579PE=4SV=1;tr|A0A1S3M8S7|A0A1S3M8S7_SALSAapolipoproteinB-100isoformX1OS=SalmosalarOX=8030GN=LOC100136579…
24,9401	24,2901	23,5847	NaN	25,3095	24,2204	24,8751	24,1209	24,8443	24,8139	NaN	24,7165	NaN	NaN	NaN	24,0387	NaN	NaN	NaN	24,8267	24,5582	tr|A0A1S3M8B9|A0A1S3M8B9_SALSApapilin-likeOS=SalmosalarOX=8030GN=LOC106571140PE=4SV=1;tr|A0A1S3S7D2|A0A1S3S7D2_SALSApapilin-likeisoformX2OS=SalmosalarOX=8030GN=LOC106607636PE=4SV=1;tr|A0A1S3S7E0|A0A1S3S7E0_SALSApapilin-likeisoformX1OS=SalmosalarOX=8030GN=LOC106607636PE=4SV=1	tr|A0A1S3M8B9|A0A1S3M8B9_SALSApapilin-likeOS=SalmosalarOX=8030GN=LOC106571140PE=4SV=1
25,4904	NaN	NaN	24,7456	NaN	24,7429	NaN	24,0206	NaN	NaN	24,0217	NaN	NaN	NaN	NaN	NaN	24,1402	NaN	23,8986	NaN	NaN	tr|A0A1S3M8I6|A0A1S3M8I6_SALSAGTPaseIMAPfamilymember4-likeOS=SalmosalarOX=8030GN=LOC106571108PE=4SV=1	tr|A0A1S3M8I6|A0A1S3M8I6_SALSAGTPaseIMAPfamilymember4-likeOS=SalmosalarOX=8030GN=LOC106571108PE=4SV=1
25,5736	25,4558	25,9089	25,6705	25,673	23,9137	26,2271	25,744	25,9398	25,6533	25,5587	25,9963	25,0242	25,5946	24,9126	25,6907	25,3061	25,1459	25,2097	26,0086	26,0073	tr|A0A1S3M8R8|A0A1S3M8R8_SALSAlamin-B1OS=SalmosalarOX=8030GN=lmnb1PE=3SV=1	tr|A0A1S3M8R8|A0A1S3M8R8_SALSAlamin-B1OS=SalmosalarOX=8030GN=lmnb1PE=3SV=1
NaN	NaN	NaN	NaN	NaN	22,6311	NaN	22,9702	NaN	NaN	NaN	NaN	NaN	NaN	22,6922	NaN	NaN	NaN	NaN	NaN	NaN	tr|A0A1S3S7U6|A0A1S3S7U6_SALSAunconventionalmyosin-VIisoformX7OS=SalmosalarOX=8030GN=myo6PE=3SV=1;tr|A0A1S3S7T7|A0A1S3S7T7_SALSAunconventionalmyosin-VIisoformX6OS=SalmosalarOX=8030GN=myo6PE=3SV=1;tr|A0A1S3S7T0|A0A1S3S7T0_SALSAunconventionalmyosin-VIisoformX5OS=SalmosalarOX=8030GN=myo6PE=3SV=1;tr|A0A1S3S7U4|A0A1S3S7U4_SALSAunconventionalmyosin-VIisoformX3OS=SalmosalarOX=8030GN=myo6PE=3SV=1;tr|A0A1…	tr|A0A1S3S7U6|A0A1S3S7U6_SALSAunconventionalmyosin-VIisoformX7OS=SalmosalarOX=8030GN=myo6PE=3SV=1;tr|A0A1S3S7T7|A0A1S3S7T7_SALSAunconventionalmyosin-VIisoformX6OS=SalmosalarOX=8030GN=myo6PE=3SV=1;tr|A0A1S3S7T0|A0A1S3S7T0_SALSAunconventionalmyosin-VIisoformX5OS=SalmosalarOX=8030GN=myo6PE=3SV=1;tr|A0A1S3S7U4|A0A1S3S7U4_SALSAunconventionalmyosin-VIisoformX3OS=SalmosalarOX=8030GN=myo6PE=3SV=1;tr|A0A1…
23,4746	23,4936	23,3962	22,9847	24,1728	23,4901	23,285	NaN	23,6389	23,4773	23,7439	23,7514	23,0588	NaN	23,149	23,5154	NaN	23,3834	23,0148	23,839	23,6273	tr|A0A1S3M8V0|A0A1S3M8V0_SALSAproteinPRRC1OS=SalmosalarOX=8030GN=prrc1PE=4SV=1	tr|A0A1S3M8V0|A0A1S3M8V0_SALSAproteinPRRC1OS=SalmosalarOX=8030GN=prrc1PE=4SV=1
26,4343	25,6558	25,674	26,6339	24,9464	26,4427	26,2237	26,5327	25,2024	25,9713	26,1665	25,1772	26,7424	26,4489	26,8229	26,2952	26,3341	26,8603	26,2339	25,8807	25,3845	tr|A0A1S3M923|A0A1S3M923_SALSAezrinOS=SalmosalarOX=8030GN=ezrPE=4SV=1;tr|A0A1S3QNG7|A0A1S3QNG7_SALSAezrin-likeOS=SalmosalarOX=8030GN=LOC106594079PE=4SV=1	tr|A0A1S3M923|A0A1S3M923_SALSAezrinOS=SalmosalarOX=8030GN=ezrPE=4SV=1
NaN	22,6378	NaN	NaN	NaN	NaN	NaN	NaN	NaN	NaN	NaN	NaN	NaN	NaN	NaN	NaN	NaN	NaN	NaN	NaN	NaN	tr|A0A1S3M973|A0A1S3M973_SALSAcollagenalpha-1(X)chain-likeOS=SalmosalarOX=8030GN=LOC106571324PE=4SV=1	tr|A0A1S3M973|A0A1S3M973_SALSAcollagenalpha-1(X)chain-likeOS=SalmosalarOX=8030GN=LOC106571324PE=4SV=1
24,6168	NaN	25,197	25,4172	24,188	25,1642	24,4465	25,2181	24,6109	24,5703	25,0997	24,424	25,4299	24,8259	NaN	25,0289	24,9155	24,8919	24,5717	24,5213	24,933	tr|A0A1S3M9T7|A0A1S3M9T7_SALSAvacuolarproteinsorting-associatedproteinVTA1homologOS=SalmosalarOX=8030GN=LOC106571414PE=4SV=1;tr|A0A1S3S757|A0A1S3S757_SALSAvps20-associated1like1isoformX2OS=SalmosalarOX=8030GN=LOC100194664PE=4SV=1;tr|B5DH22|B5DH22_SALSAVps20-associated1like1OS=SalmosalarOX=8030GN=LOC100194664PE=2SV=1;tr|A0A1S3S754|A0A1S3S754_SALSAvps20-associated1like1isoformX3OS=SalmosalarOX=8030…	tr|A0A1S3M9T7|A0A1S3M9T7_SALSAvacuolarproteinsorting-associatedproteinVTA1homologOS=SalmosalarOX=8030GN=LOC106571414PE=4SV=1;tr|A0A1S3S757|A0A1S3S757_SALSAvps20-associated1like1isoformX2OS=SalmosalarOX=8030GN=LOC100194664PE=4SV=1;tr|B5DH22|B5DH22_SALSAVps20-associated1like1OS=SalmosalarOX=8030GN=LOC100194664PE=2SV=1;tr|A0A1S3S754|A0A1S3S754_SALSAvps20-associated1like1isoformX3OS=SalmosalarOX=8030…
NaN	NaN	22,8809	NaN	NaN	NaN	NaN	NaN	NaN	NaN	NaN	NaN	NaN	NaN	NaN	NaN	NaN	NaN	NaN	NaN	NaN	tr|A0A1S3S8V0|A0A1S3S8V0_SALSACADprotein-likeisoformX3OS=SalmosalarOX=8030GN=LOC106607850PE=3SV=1;tr|A0A1S3MAM8|A0A1S3MAM8_SALSACADprotein-likeisoformX4OS=SalmosalarOX=8030GN=LOC106571444PE=3SV=1;tr|A0A1S3S8T6|A0A1S3S8T6_SALSACADprotein-likeisoformX2OS=SalmosalarOX=8030GN=LOC106607850PE=3SV=1;tr|A0A1S3MAD1|A0A1S3MAD1_SALSACADprotein-likeisoformX3OS=SalmosalarOX=8030GN=LOC106571444PE=3SV=1;tr|A0A1…	tr|A0A1S3S8V0|A0A1S3S8V0_SALSACADprotein-likeisoformX3OS=SalmosalarOX=8030GN=LOC106607850PE=3SV=1;tr|A0A1S3MAM8|A0A1S3MAM8_SALSACADprotein-likeisoformX4OS=SalmosalarOX=8030GN=LOC106571444PE=3SV=1;tr|A0A1S3S8T6|A0A1S3S8T6_SALSACADprotein-likeisoformX2OS=SalmosalarOX=8030GN=LOC106607850PE=3SV=1;tr|A0A1S3MAD1|A0A1S3MAD1_SALSACADprotein-likeisoformX3OS=SalmosalarOX=8030GN=LOC106571444PE=3SV=1;tr|A0A1…
NaN	NaN	NaN	NaN	NaN	NaN	NaN	NaN	NaN	NaN	NaN	NaN	NaN	NaN	NaN	NaN	21,7346	NaN	NaN	NaN	NaN	tr|A0A1S3R342|A0A1S3R342_SALSAadhesionGprotein-coupledreceptorF5-likeOS=SalmosalarOX=8030GN=LOC106599432PE=4SV=1;tr|A0A1S3R2P7|A0A1S3R2P7_SALSAuncharacterizedproteinLOC106599338OS=SalmosalarOX=8030GN=LOC106599338PE=4SV=1;tr|A0A1S3MAG4|A0A1S3MAG4_SALSAprobableG-proteincoupledreceptor116isoformX3OS=SalmosalarOX=8030GN=LOC106571458PE=3SV=1;tr|A0A1S3MAK9|A0A1S3MAK9_SALSAprobableG-proteincoupledrecept…	tr|A0A1S3R342|A0A1S3R342_SALSAadhesionGprotein-coupledreceptorF5-likeOS=SalmosalarOX=8030GN=LOC106599432PE=4SV=1;tr|A0A1S3R2P7|A0A1S3R2P7_SALSAuncharacterizedproteinLOC106599338OS=SalmosalarOX=8030GN=LOC106599338PE=4SV=1;tr|A0A1S3MAG4|A0A1S3MAG4_SALSAprobableG-proteincoupledreceptor116isoformX3OS=SalmosalarOX=8030GN=LOC106571458PE=3SV=1;tr|A0A1S3MAK9|A0A1S3MAK9_SALSAprobableG-proteincoupledrecept…
NaN	23,353	NaN	NaN	23,2404	23,3346	23,2272	NaN	NaN	NaN	23,4819	23,3437	23,3889	NaN	23,3369	NaN	23,8905	NaN	23,4371	NaN	23,4308	tr|A0A1S3S8Y8|A0A1S3S8Y8_SALSACD2-associatedprotein-likeisoformX6OS=SalmosalarOX=8030GN=LOC106607874PE=4SV=1;tr|A0A1S3S8Z5|A0A1S3S8Z5_SALSACD2-associatedprotein-likeisoformX5OS=SalmosalarOX=8030GN=LOC106607874PE=4SV=1;tr|A0A1S3S8Z1|A0A1S3S8Z1_SALSACD2-associatedprotein-likeisoformX4OS=SalmosalarOX=8030GN=LOC106607874PE=4SV=1;tr|A0A1S3S8Z2|A0A1S3S8Z2_SALSACD2-associatedprotein-likeisoformX3OS=Salm…	tr|A0A1S3S8Y8|A0A1S3S8Y8_SALSACD2-associatedprotein-likeisoformX6OS=SalmosalarOX=8030GN=LOC106607874PE=4SV=1;tr|A0A1S3S8Z5|A0A1S3S8Z5_SALSACD2-associatedprotein-likeisoformX5OS=SalmosalarOX=8030GN=LOC106607874PE=4SV=1;tr|A0A1S3S8Z1|A0A1S3S8Z1_SALSACD2-associatedprotein-likeisoformX4OS=SalmosalarOX=8030GN=LOC106607874PE=4SV=1;tr|A0A1S3S8Z2|A0A1S3S8Z2_SALSACD2-associatedprotein-likeisoformX3OS=Salm…
26,9897	27,3983	26,4465	26,0925	27,2667	25,9054	26,6877	26,2306	27,136	26,8425	25,8883	27,0281	26,196	26,3475	26,1186	26,6334	26,4033	23,4285	26,3814	27,0885	27,1563	tr|A0A1S3MB10|A0A1S3MB10_SALSAtalin-1isoformX4OS=SalmosalarOX=8030GN=LOC100380665PE=4SV=1;tr|A0A1S3MAJ2|A0A1S3MAJ2_SALSAtalin-1isoformX3OS=SalmosalarOX=8030GN=LOC100380665PE=4SV=1;tr|A0A1S3MAI4|A0A1S3MAI4_SALSAtalin-1isoformX2OS=SalmosalarOX=8030GN=LOC100380665PE=4SV=1;tr|A0A1S3MB54|A0A1S3MB54_SALSAtalin-1isoformX1OS=SalmosalarOX=8030GN=LOC100380665PE=4SV=1;tr|A0A1S3KVT5|A0A1S3KVT5_SALSAtalin-2-l…	tr|A0A1S3MB10|A0A1S3MB10_SALSAtalin-1isoformX4OS=SalmosalarOX=8030GN=LOC100380665PE=4SV=1;tr|A0A1S3MAJ2|A0A1S3MAJ2_SALSAtalin-1isoformX3OS=SalmosalarOX=8030GN=LOC100380665PE=4SV=1;tr|A0A1S3MAI4|A0A1S3MAI4_SALSAtalin-1isoformX2OS=SalmosalarOX=8030GN=LOC100380665PE=4SV=1;tr|A0A1S3MB54|A0A1S3MB54_SALSAtalin-1isoformX1OS=SalmosalarOX=8030GN=LOC100380665PE=4SV=1
24,7096	NaN	NaN	NaN	NaN	NaN	NaN	NaN	NaN	NaN	NaN	NaN	NaN	NaN	NaN	NaN	NaN	NaN	NaN	NaN	NaN	tr|A0A1S3MBL5|A0A1S3MBL5_SALSADNArepairproteinRAD51homolog2isoformX3OS=SalmosalarOX=8030GN=rad51bPE=4SV=1;tr|A0A1S3MB62|A0A1S3MB62_SALSADNArepairproteinRAD51homolog2isoformX2OS=SalmosalarOX=8030GN=rad51bPE=4SV=1;tr|A0A1S3MB86|A0A1S3MB86_SALSADNArepairproteinRAD51homolog2isoformX1OS=SalmosalarOX=8030GN=rad51bPE=4SV=1	tr|A0A1S3MBL5|A0A1S3MBL5_SALSADNArepairproteinRAD51homolog2isoformX3OS=SalmosalarOX=8030GN=rad51bPE=4SV=1;tr|A0A1S3MB62|A0A1S3MB62_SALSADNArepairproteinRAD51homolog2isoformX2OS=SalmosalarOX=8030GN=rad51bPE=4SV=1;tr|A0A1S3MB86|A0A1S3MB86_SALSADNArepairproteinRAD51homolog2isoformX1OS=SalmosalarOX=8030GN=rad51bPE=4SV=1
NaN	24,0926	23,7405	23,6901	24,4201	23,694	23,9143	24,2337	24,5382	24,2919	23,9888	24,2942	23,9426	24,0791	23,8864	24,0983	23,826	23,9205	23,9981	23,7931	24,5512	tr|A0A1S3MBG6|A0A1S3MBG6_SALSAheterogeneousnuclearribonucleoproteinU-likeOS=SalmosalarOX=8030GN=LOC106571586PE=4SV=1;tr|A0A1S3SAG0|A0A1S3SAG0_SALSAheterogeneousnuclearribonucleoproteinU-likeOS=SalmosalarOX=8030GN=LOC106608119PE=4SV=1;tr|A0A1S3LVG1|A0A1S3LVG1_SALSAheterogeneousnuclearribonucleoproteinUisoformX2OS=SalmosalarOX=8030GN=hnrnpuPE=4SV=1;tr|A0A1S3LWF9|A0A1S3LWF9_SALSAheterogeneousnuclear…	tr|A0A1S3MBG6|A0A1S3MBG6_SALSAheterogeneousnuclearribonucleoproteinU-likeOS=SalmosalarOX=8030GN=LOC106571586PE=4SV=1;tr|A0A1S3SAG0|A0A1S3SAG0_SALSAheterogeneousnuclearribonucleoproteinU-likeOS=SalmosalarOX=8030GN=LOC106608119PE=4SV=1
NaN	NaN	22,4044	NaN	NaN	NaN	NaN	NaN	NaN	NaN	NaN	NaN	NaN	NaN	NaN	NaN	NaN	NaN	NaN	NaN	NaN	tr|A0A1S3SAS8|A0A1S3SAS8_SALSASerine/threonine-proteinphosphataseOS=SalmosalarOX=8030GN=LOC100380634PE=3SV=1;tr|A0A1S3MBS7|A0A1S3MBS7_SALSASerine/threonine-proteinphosphataseOS=SalmosalarOX=8030GN=LOC106571634PE=3SV=1;tr|A0A1S3SCQ7|A0A1S3SCQ7_SALSASerine/threonine-proteinphosphataseOS=SalmosalarOX=8030GN=ppp1cbPE=3SV=1	tr|A0A1S3SAS8|A0A1S3SAS8_SALSASerine/threonine-proteinphosphataseOS=SalmosalarOX=8030GN=LOC100380634PE=3SV=1;tr|A0A1S3MBS7|A0A1S3MBS7_SALSASerine/threonine-proteinphosphataseOS=SalmosalarOX=8030GN=LOC106571634PE=3SV=1;tr|A0A1S3SCQ7|A0A1S3SCQ7_SALSASerine/threonine-proteinphosphataseOS=SalmosalarOX=8030GN=ppp1cbPE=3SV=1
25,7447	24,3089	NaN	24,096	24,8084	24,1621	24,4408	24,1601	24,6066	24,6485	23,7584	23,9836	25,0625	24,0802	24,4265	24,2596	24,1913	23,3861	24,3318	24,3382	24,2629	tr|A0A1S3MD55|A0A1S3MD55_SALSAprostaglandinEsynthase3-likeisoformX2OS=SalmosalarOX=8030GN=LOC106571940PE=4SV=1;tr|A0A1S3MD82|A0A1S3MD82_SALSAprostaglandinEsynthase3-likeisoformX1OS=SalmosalarOX=8030GN=LOC106571940PE=4SV=1;tr|B9EMM0|B9EMM0_SALSAProstaglandinEsynthase3OS=SalmosalarOX=8030GN=TEBPPE=2SV=1	tr|A0A1S3MD55|A0A1S3MD55_SALSAprostaglandinEsynthase3-likeisoformX2OS=SalmosalarOX=8030GN=LOC106571940PE=4SV=1;tr|A0A1S3MD82|A0A1S3MD82_SALSAprostaglandinEsynthase3-likeisoformX1OS=SalmosalarOX=8030GN=LOC106571940PE=4SV=1;tr|B9EMM0|B9EMM0_SALSAProstaglandinEsynthase3OS=SalmosalarOX=8030GN=TEBPPE=2SV=1
24,7912	25,0891	25,0914	25,1786	24,4391	24,7247	24,764	24,8541	24,6724	24,9847	25,5413	24,6974	25,2039	24,7069	25,6943	24,8641	24,785	24,7956	25,0109	24,9051	NaN	tr|A0A1S3MDK8|A0A1S3MDK8_SALSAGlucose-6-phosphate1-dehydrogenaseOS=SalmosalarOX=8030GN=LOC106571947PE=3SV=1;tr|A0A1S3MD70|A0A1S3MD70_SALSAGlucose-6-phosphate1-dehydrogenaseOS=SalmosalarOX=8030GN=LOC106571947PE=3SV=1;tr|B5X1I3|B5X1I3_SALSAGlucose-6-phosphate1-dehydrogenaseOS=SalmosalarOX=8030GN=G6PDPE=2SV=1;tr|A0A1S3LHL5|A0A1S3LHL5_SALSAGlucose-6-phosphate1-dehydrogenaseOS=SalmosalarOX=8030GN=g6pd…	tr|A0A1S3MDK8|A0A1S3MDK8_SALSAGlucose-6-phosphate1-dehydrogenaseOS=SalmosalarOX=8030GN=LOC106571947PE=3SV=1;tr|A0A1S3MD70|A0A1S3MD70_SALSAGlucose-6-phosphate1-dehydrogenaseOS=SalmosalarOX=8030GN=LOC106571947PE=3SV=1;tr|B5X1I3|B5X1I3_SALSAGlucose-6-phosphate1-dehydrogenaseOS=SalmosalarOX=8030GN=G6PDPE=2SV=1;tr|A0A1S3LHL5|A0A1S3LHL5_SALSAGlucose-6-phosphate1-dehydrogenaseOS=SalmosalarOX=8030GN=g6pd…
NaN	NaN	NaN	NaN	NaN	NaN	NaN	23,7582	NaN	NaN	NaN	NaN	NaN	NaN	NaN	NaN	NaN	NaN	NaN	NaN	NaN	tr|A0A1S3MDQ9|A0A1S3MDQ9_SALSAtransketolase-likeOS=SalmosalarOX=8030GN=LOC106571977PE=4SV=1;tr|C0HBD6|C0HBD6_SALSATransketolaseOS=SalmosalarOX=8030GN=TKTPE=2SV=1	tr|A0A1S3MDQ9|A0A1S3MDQ9_SALSAtransketolase-likeOS=SalmosalarOX=8030GN=LOC106571977PE=4SV=1;tr|C0HBD6|C0HBD6_SALSATransketolaseOS=SalmosalarOX=8030GN=TKTPE=2SV=1
24,3196	23,7473	NaN	24,0201	23,6371	NaN	24,0399	NaN	24,0419	23,8609	23,8429	23,6807	23,9248	23,8216	23,873	24,0987	NaN	NaN	NaN	23,3941	23,5317	tr|A0A1S3ME01|A0A1S3ME01_SALSADNAationfactorsubunitalphaisoformX1OS=SalmosalarOX=8030GN=dffaPE=4SV=1;tr|A0A1S3ME05|A0A1S3ME05_SALSADNAationfactorsubunitalphaisoformX2OS=SalmosalarOX=8030GN=dffaPE=4SV=1	tr|A0A1S3ME01|A0A1S3ME01_SALSADNAationfactorsubunitalphaisoformX1OS=SalmosalarOX=8030GN=dffaPE=4SV=1;tr|A0A1S3ME05|A0A1S3ME05_SALSADNAationfactorsubunitalphaisoformX2OS=SalmosalarOX=8030GN=dffaPE=4SV=1
25,5755	25,398	25,5202	25,6545	25,5005	25,88	25,6928	25,92	25,2426	25,773	25,9174	25,5923	26,1276	26,0029	26,1795	25,7562	25,9068	25,3461	25,6144	25,3832	25,4344	tr|A0A1S3ME06|A0A1S3ME06_SALSAspermidinesynthaseOS=SalmosalarOX=8030GN=srmPE=3SV=1	tr|A0A1S3ME06|A0A1S3ME06_SALSAspermidinesynthaseOS=SalmosalarOX=8030GN=srmPE=3SV=1
24,9688	23,9522	23,8198	24,4014	24,2888	24,7117	23,6671	24,5948	24,4988	24,327	24,4461	24,1	24,8577	24,8936	24,8644	24,6379	24,8285	24,8658	24,8205	23,6641	24,5633	tr|A0A1S3ME41|A0A1S3ME41_SALSAsyntenin-1-likeOS=SalmosalarOX=8030GN=LOC106572119PE=4SV=1	tr|A0A1S3ME41|A0A1S3ME41_SALSAsyntenin-1-likeOS=SalmosalarOX=8030GN=LOC106572119PE=4SV=1
NaN	23,1339	22,9284	23,161	NaN	23,2032	NaN	23,4377	NaN	23,4229	24,4481	23,034	NaN	23,2623	NaN	23,2987	23,4546	24,4165	23,2263	23,0461	22,995	tr|A0A1S3ME87|A0A1S3ME87_SALSAPhospholipid-transportingATPaseOS=SalmosalarOX=8030GN=LOC106572087PE=3SV=1;tr|A0A1S3LUB7|A0A1S3LUB7_SALSAPhospholipid-transportingATPaseOS=SalmosalarOX=8030GN=LOC106568528PE=3SV=1	tr|A0A1S3ME87|A0A1S3ME87_SALSAPhospholipid-transportingATPaseOS=SalmosalarOX=8030GN=LOC106572087PE=3SV=1
NaN	NaN	22,5246	NaN	22,5816	NaN	NaN	NaN	NaN	22,4392	22,9543	NaN	NaN	22,4673	22,3862	NaN	NaN	NaN	22,5761	NaN	22,5008	tr|A0A1S3MET4|A0A1S3MET4_SALSANSFL1cofactorp47-likeisoformX2OS=SalmosalarOX=8030GN=LOC106572118PE=4SV=1;tr|A0A1S3MEF0|A0A1S3MEF0_SALSANSFL1cofactorp47-likeisoformX1OS=SalmosalarOX=8030GN=LOC106572118PE=4SV=1;tr|A0A1S3LG77|A0A1S3LG77_SALSANSFL1cofactorp47-likeisoformX2OS=SalmosalarOX=8030GN=LOC106566439PE=4SV=1;tr|A0A1S3LG78|A0A1S3LG78_SALSANSFL1cofactorp47-likeisoformX1OS=SalmosalarOX=8030GN=LOC1…	tr|A0A1S3MET4|A0A1S3MET4_SALSANSFL1cofactorp47-likeisoformX2OS=SalmosalarOX=8030GN=LOC106572118PE=4SV=1;tr|A0A1S3MEF0|A0A1S3MEF0_SALSANSFL1cofactorp47-likeisoformX1OS=SalmosalarOX=8030GN=LOC106572118PE=4SV=1;tr|A0A1S3LG77|A0A1S3LG77_SALSANSFL1cofactorp47-likeisoformX2OS=SalmosalarOX=8030GN=LOC106566439PE=4SV=1;tr|A0A1S3LG78|A0A1S3LG78_SALSANSFL1cofactorp47-likeisoformX1OS=SalmosalarOX=8030GN=LOC1…
NaN	22,9239	22,4746	23,8322	22,5912	23,472	23,0988	23,3768	NaN	23,4891	NaN	22,925	23,0256	23,8519	24,0782	23,7244	23,5445	23,9871	23,0885	22,5519	NaN	tr|A0A1S3MEJ0|A0A1S3MEJ0_SALSAGlutathionesynthetaseOS=SalmosalarOX=8030GN=gssPE=3SV=1	tr|A0A1S3MEJ0|A0A1S3MEJ0_SALSAGlutathionesynthetaseOS=SalmosalarOX=8030GN=gssPE=3SV=1
NaN	NaN	NaN	NaN	24,4513	NaN	NaN	NaN	NaN	23,3314	NaN	NaN	NaN	NaN	NaN	NaN	NaN	NaN	NaN	23,3242	23,1083	tr|A0A1S3MEL7|A0A1S3MEL7_SALSAprocollagen-lysine,2-oxoglutarate5-dioxygenase1isoformX2OS=SalmosalarOX=8030GN=plod1PE=4SV=1;tr|A0A1S3MEJ7|A0A1S3MEJ7_SALSAprocollagen-lysine,2-oxoglutarate5-dioxygenase1isoformX3OS=SalmosalarOX=8030GN=plod1PE=4SV=1;tr|A0A1S3MFB6|A0A1S3MFB6_SALSAprocollagen-lysine,2-oxoglutarate5-dioxygenase1isoformX1OS=SalmosalarOX=8030GN=plod1PE=4SV=1	tr|A0A1S3MEL7|A0A1S3MEL7_SALSAprocollagen-lysine,2-oxoglutarate5-dioxygenase1isoformX2OS=SalmosalarOX=8030GN=plod1PE=4SV=1;tr|A0A1S3MEJ7|A0A1S3MEJ7_SALSAprocollagen-lysine,2-oxoglutarate5-dioxygenase1isoformX3OS=SalmosalarOX=8030GN=plod1PE=4SV=1;tr|A0A1S3MFB6|A0A1S3MFB6_SALSAprocollagen-lysine,2-oxoglutarate5-dioxygenase1isoformX1OS=SalmosalarOX=8030GN=plod1PE=4SV=1
NaN	NaN	21,8984	NaN	NaN	NaN	NaN	NaN	NaN	NaN	NaN	NaN	NaN	NaN	NaN	NaN	NaN	NaN	NaN	NaN	NaN	tr|A0A1S3MEQ8|A0A1S3MEQ8_SALSAnuclease-sensitiveelement-bindingprotein1-likeisoformX4OS=SalmosalarOX=8030GN=LOC106572208PE=4SV=1;tr|A0A1S3MFG2|A0A1S3MFG2_SALSAnuclease-sensitiveelement-bindingprotein1-likeisoformX3OS=SalmosalarOX=8030GN=LOC106572208PE=4SV=1;tr|A0A1S3MF06|A0A1S3MF06_SALSAnuclease-sensitiveelement-bindingprotein1-likeisoformX2OS=SalmosalarOX=8030GN=LOC106572208PE=4SV=1;tr|A0A1S3MF0…	tr|A0A1S3MEQ8|A0A1S3MEQ8_SALSAnuclease-sensitiveelement-bindingprotein1-likeisoformX4OS=SalmosalarOX=8030GN=LOC106572208PE=4SV=1;tr|A0A1S3MFG2|A0A1S3MFG2_SALSAnuclease-sensitiveelement-bindingprotein1-likeisoformX3OS=SalmosalarOX=8030GN=LOC106572208PE=4SV=1;tr|A0A1S3MF06|A0A1S3MF06_SALSAnuclease-sensitiveelement-bindingprotein1-likeisoformX2OS=SalmosalarOX=8030GN=LOC106572208PE=4SV=1;tr|A0A1S3MF0…
27,7995	27,5694	26,7434	27,241	27,0506	26,9378	27,1959	28,1477	27,4286	27,2385	27,0595	27,2031	27,7217	27,5541	27,9288	27,2542	27,0926	27,1596	27,3388	27,343	26,8472	tr|A0A1S3MET0|A0A1S3MET0_SALSAasparagine--tRNAligase,cytoplasmic-likeOS=SalmosalarOX=8030GN=LOC106572225PE=4SV=1;tr|B5X340|B5X340_SALSAAsparaginyl-tRNAsynthetase,cytoplasmicOS=SalmosalarOX=8030GN=SYNCPE=2SV=1;tr|A0A1S3MF84|A0A1S3MF84_SALSAasparagine--tRNAligase,cytoplasmic-likeOS=SalmosalarOX=8030GN=LOC106572236PE=4SV=1;tr|A0A1S3LTW7|A0A1S3LTW7_SALSAasparagine--tRNAligase,cytoplasmic-likeisoformX…	tr|A0A1S3MET0|A0A1S3MET0_SALSAasparagine--tRNAligase,cytoplasmic-likeOS=SalmosalarOX=8030GN=LOC106572225PE=4SV=1;tr|B5X340|B5X340_SALSAAsparaginyl-tRNAsynthetase,cytoplasmicOS=SalmosalarOX=8030GN=SYNCPE=2SV=1;tr|A0A1S3MF84|A0A1S3MF84_SALSAasparagine--tRNAligase,cytoplasmic-likeOS=SalmosalarOX=8030GN=LOC106572236PE=4SV=1;tr|A0A1S3LTW7|A0A1S3LTW7_SALSAasparagine--tRNAligase,cytoplasmic-likeisoformX…
24,4506	24,0725	24,0901	24,5859	23,9413	24,0802	24,1911	24,0197	23,9768	23,5059	23,8188	24,4659	23,738	23,836	24,2358	24,4846	23,9729	23,8667	23,9108	23,7476	24,3216	tr|A0A1S3MG52|A0A1S3MG52_SALSAcingulin-likeprotein1OS=SalmosalarOX=8030GN=LOC106572350PE=4SV=1;tr|A0A1S3LTX7|A0A1S3LTX7_SALSAcingulin-likeprotein1isoformX2OS=SalmosalarOX=8030GN=LOC106568538PE=4SV=1;tr|A0A1S3LUA4|A0A1S3LUA4_SALSAcingulin-likeprotein1isoformX1OS=SalmosalarOX=8030GN=LOC106568538PE=4SV=1	tr|A0A1S3MG52|A0A1S3MG52_SALSAcingulin-likeprotein1OS=SalmosalarOX=8030GN=LOC106572350PE=4SV=1
NaN	23,7373	NaN	23,7208	NaN	NaN	23,9201	NaN	NaN	NaN	NaN	23,7189	NaN	NaN	NaN	NaN	NaN	NaN	NaN	NaN	NaN	tr|A0A1S3MGG2|A0A1S3MGG2_SALSAmembranecofactorprotein-likeisoformX3OS=SalmosalarOX=8030GN=LOC106572544PE=4SV=1;tr|A0A1S3MHB4|A0A1S3MHB4_SALSACUBandsushidomain-containingprotein3-likeisoformX2OS=SalmosalarOX=8030GN=LOC106572544PE=4SV=1;tr|A0A1S3MGQ9|A0A1S3MGQ9_SALSAC4b-bindingproteinalphachain-likeisoformX1OS=SalmosalarOX=8030GN=LOC106572544PE=4SV=1	tr|A0A1S3MGG2|A0A1S3MGG2_SALSAmembranecofactorprotein-likeisoformX3OS=SalmosalarOX=8030GN=LOC106572544PE=4SV=1;tr|A0A1S3MHB4|A0A1S3MHB4_SALSACUBandsushidomain-containingprotein3-likeisoformX2OS=SalmosalarOX=8030GN=LOC106572544PE=4SV=1;tr|A0A1S3MGQ9|A0A1S3MGQ9_SALSAC4b-bindingproteinalphachain-likeisoformX1OS=SalmosalarOX=8030GN=LOC106572544PE=4SV=1
23,1738	NaN	NaN	NaN	22,8493	NaN	NaN	NaN	NaN	NaN	NaN	NaN	NaN	23,1929	NaN	NaN	NaN	NaN	NaN	NaN	NaN	tr|B5X8I8|B5X8I8_SALSAUbiquitin-conjugatingenzymeE2variant1OS=SalmosalarOX=8030GN=UB2V1PE=2SV=1;tr|A0A1S3MGI3|A0A1S3MGI3_SALSAubiquitin-conjugatingenzymeE2variant1isoformX1OS=SalmosalarOX=8030GN=LOC106572481PE=4SV=1;tr|A0A1S3MGH2|A0A1S3MGH2_SALSAubiquitin-conjugatingenzymeE2variant1isoformX2OS=SalmosalarOX=8030GN=LOC106572481PE=4SV=1	tr|B5X8I8|B5X8I8_SALSAUbiquitin-conjugatingenzymeE2variant1OS=SalmosalarOX=8030GN=UB2V1PE=2SV=1;tr|A0A1S3MGI3|A0A1S3MGI3_SALSAubiquitin-conjugatingenzymeE2variant1isoformX1OS=SalmosalarOX=8030GN=LOC106572481PE=4SV=1;tr|A0A1S3MGH2|A0A1S3MGH2_SALSAubiquitin-conjugatingenzymeE2variant1isoformX2OS=SalmosalarOX=8030GN=LOC106572481PE=4SV=1
NaN	28,7467	28,663	28,3255	28,9642	28,3589	28,7868	28,4661	28,5377	28,7724	28,5657	28,6152	28,2243	28,7048	28,2815	28,2526	28,1142	28,1593	28,6207	28,8437	28,7939	tr|C0H8N3|C0H8N3_SALSAHeterogeneousnuclearribonucleoproteinA1OS=SalmosalarOX=8030GN=ROA1PE=2SV=1;tr|A0A1S3MH19|A0A1S3MH19_SALSAheterogeneousnuclearribonucleoproteinA1-likeisoformX1OS=SalmosalarOX=8030GN=LOC106572585PE=4SV=1;tr|A0A1S3MH10|A0A1S3MH10_SALSAheterogeneousnuclearribonucleoproteinA1-likeisoformX2OS=SalmosalarOX=8030GN=LOC106572585PE=4SV=1	tr|C0H8N3|C0H8N3_SALSAHeterogeneousnuclearribonucleoproteinA1OS=SalmosalarOX=8030GN=ROA1PE=2SV=1;tr|A0A1S3MH19|A0A1S3MH19_SALSAheterogeneousnuclearribonucleoproteinA1-likeisoformX1OS=SalmosalarOX=8030GN=LOC106572585PE=4SV=1;tr|A0A1S3MH10|A0A1S3MH10_SALSAheterogeneousnuclearribonucleoproteinA1-likeisoformX2OS=SalmosalarOX=8030GN=LOC106572585PE=4SV=1
NaN	23,4871	NaN	23,9237	24,2524	NaN	23,744	NaN	23,8688	23,8879	23,6703	23,6931	NaN	23,8632	NaN	23,8365	23,4581	NaN	23,5745	23,6749	23,9778	tr|A0A1S3MH24|A0A1S3MH24_SALSAchromoboxproteinhomolog5-likeOS=SalmosalarOX=8030GN=LOC106572586PE=4SV=1;tr|A0A1S3R5G4|A0A1S3R5G4_SALSAchromoboxproteinhomolog5-likeOS=SalmosalarOX=8030GN=LOC106600303PE=4SV=1	tr|A0A1S3MH24|A0A1S3MH24_SALSAchromoboxproteinhomolog5-likeOS=SalmosalarOX=8030GN=LOC106572586PE=4SV=1;tr|A0A1S3R5G4|A0A1S3R5G4_SALSAchromoboxproteinhomolog5-likeOS=SalmosalarOX=8030GN=LOC106600303PE=4SV=1
NaN	NaN	25,2353	25,2059	NaN	NaN	NaN	24,8098	NaN	NaN	26,0999	24,5953	NaN	NaN	25,5194	25,0234	NaN	NaN	24,6868	NaN	NaN	tr|A0A1S3MHB3|A0A1S3MHB3_SALSAfibroussheathCABYR-bindingprotein-likeisoformX4OS=SalmosalarOX=8030GN=LOC106572634PE=4SV=1;tr|A0A1S3MGY3|A0A1S3MGY3_SALSAtranscriptionalregulatoryproteinAlgP-likeisoformX7OS=SalmosalarOX=8030GN=LOC106572634PE=4SV=1;tr|A0A1S3MH05|A0A1S3MH05_SALSAfibroussheathCABYR-bindingprotein-likeisoformX2OS=SalmosalarOX=8030GN=LOC106572634PE=4SV=1;tr|A0A1S3MHU9|A0A1S3MHU9_SALSAfib…	tr|A0A1S3MHB3|A0A1S3MHB3_SALSAfibroussheathCABYR-bindingprotein-likeisoformX4OS=SalmosalarOX=8030GN=LOC106572634PE=4SV=1;tr|A0A1S3MGY3|A0A1S3MGY3_SALSAtranscriptionalregulatoryproteinAlgP-likeisoformX7OS=SalmosalarOX=8030GN=LOC106572634PE=4SV=1;tr|A0A1S3MH05|A0A1S3MH05_SALSAfibroussheathCABYR-bindingprotein-likeisoformX2OS=SalmosalarOX=8030GN=LOC106572634PE=4SV=1;tr|A0A1S3MHU9|A0A1S3MHU9_SALSAfib…
26,0791	26,5657	25,6673	25,9619	26,1878	25,5362	25,9143	25,6989	26,373	25,9031	26,0384	25,5789	25,8634	25,7457	25,3066	25,5876	25,1762	25,2404	26,2277	25,9561	26,0074	tr|A0A1S3MHK7|A0A1S3MHK7_SALSAkeratin,typeIcytoskeletal18OS=SalmosalarOX=8030GN=LOC106572756PE=3SV=1	tr|A0A1S3MHK7|A0A1S3MHK7_SALSAkeratin,typeIcytoskeletal18OS=SalmosalarOX=8030GN=LOC106572756PE=3SV=1
27,0203	27,527	27,875	27,9721	27,2063	28,342	26,8723	27,5538	25,7941	28,3551	28,7158	27,4712	28,4092	27,7019	28,3024	28,1864	28,2936	28,9152	28,0003	26,9317	26,173	tr|A0A1S3MHV3|A0A1S3MHV3_SALSAfibroussheathCABYR-bindingprotein-likeisoformX5OS=SalmosalarOX=8030GN=LOC106572634PE=4SV=1	tr|A0A1S3MHV3|A0A1S3MHV3_SALSAfibroussheathCABYR-bindingprotein-likeisoformX5OS=SalmosalarOX=8030GN=LOC106572634PE=4SV=1
29,1618	30,4177	31,0641	30,0526	29,2157	28,7311	29,3021	28,9905	30,2807	29,1413	29,6958	30,6404	28,3498	29,3119	29,2071	29,7581	30,6931	31,0986	28,4042	29,9083	30,1137	tr|A0A1S3MHY1|A0A1S3MHY1_SALSAkeratin,typeIIcytoskeletalcochleal-likeOS=SalmosalarOX=8030GN=LOC106572750PE=3SV=1	tr|A0A1S3MHY1|A0A1S3MHY1_SALSAkeratin,typeIIcytoskeletalcochleal-likeOS=SalmosalarOX=8030GN=LOC106572750PE=3SV=1
25,4203	27,1142	26,7405	26,8137	26,824	27,3216	26,9999	26,9425	26,1412	27,2767	27,314	26,5808	26,8007	27,0428	26,9912	26,5607	27,1547	27,2112	27,3686	26,9687	26,9415	tr|B5XAX0|B5XAX0_SALSATumorproteinD54OS=SalmosalarOX=8030GN=TPD54PE=2SV=1;tr|A0A1S3MI92|A0A1S3MI92_SALSAtumorproteinD54-likeisoformX31OS=SalmosalarOX=8030GN=LOC106572880PE=4SV=1;tr|A0A1S3MJ73|A0A1S3MJ73_SALSAtumorproteinD54-likeisoformX25OS=SalmosalarOX=8030GN=LOC106572880PE=4SV=1;tr|A0A1S3MIK3|A0A1S3MIK3_SALSAtumorproteinD54-likeisoformX20OS=SalmosalarOX=8030GN=LOC106572880PE=4SV=1;tr|M4V005|M4V…	tr|B5XAX0|B5XAX0_SALSATumorproteinD54OS=SalmosalarOX=8030GN=TPD54PE=2SV=1;tr|A0A1S3MI92|A0A1S3MI92_SALSAtumorproteinD54-likeisoformX31OS=SalmosalarOX=8030GN=LOC106572880PE=4SV=1;tr|A0A1S3MJ73|A0A1S3MJ73_SALSAtumorproteinD54-likeisoformX25OS=SalmosalarOX=8030GN=LOC106572880PE=4SV=1;tr|A0A1S3MIK3|A0A1S3MIK3_SALSAtumorproteinD54-likeisoformX20OS=SalmosalarOX=8030GN=LOC106572880PE=4SV=1;tr|M4V005|M4V…
26,9072	26,3227	27,0349	26,2539	25,9379	26,3696	26,3814	26,4811	26,1319	26,2445	25,9814	26,2095	26,5538	26,9127	26,4857	25,9948	26,2957	26,166	26,7209	26,2521	26,1395	tr|A0A1S3MIL1|A0A1S3MIL1_SALSAtransketolase-likeprotein2OS=SalmosalarOX=8030GN=LOC100380727PE=4SV=1	tr|A0A1S3MIL1|A0A1S3MIL1_SALSAtransketolase-likeprotein2OS=SalmosalarOX=8030GN=LOC100380727PE=4SV=1
24,5505	24,3459	24,628	24,848	24,4086	25,0423	24,6202	24,7091	24,2005	24,7173	24,6081	24,8357	24,6778	24,6112	24,9553	24,8402	24,7362	25,3294	24,8897	24,5292	24,8354	tr|A0A1S3MIW8|A0A1S3MIW8_SALSAubiquitin-likemodifier-activatingenzyme1OS=SalmosalarOX=8030GN=LOC106572961PE=4SV=1	tr|A0A1S3MIW8|A0A1S3MIW8_SALSAubiquitin-likemodifier-activatingenzyme1OS=SalmosalarOX=8030GN=LOC106572961PE=4SV=1
NaN	NaN	24,6142	NaN	NaN	NaN	24,7706	NaN	NaN	24,5121	NaN	NaN	NaN	NaN	NaN	NaN	NaN	24,8078	NaN	NaN	NaN	tr|A0A1S3MIZ4|A0A1S3MIZ4_SALSAubiquitin-likemodifier-activatingenzyme1OS=SalmosalarOX=8030GN=LOC106572971PE=4SV=1	tr|A0A1S3MIZ4|A0A1S3MIZ4_SALSAubiquitin-likemodifier-activatingenzyme1OS=SalmosalarOX=8030GN=LOC106572971PE=4SV=1
25,5432	25,1286	25,8825	25,3934	24,7699	25,4681	25,0786	25,4218	24,8326	25,3205	24,9369	25,3038	25,1958	25,911	25,2489	25,2293	NaN	26,0175	25,2069	25,229	25,3579	tr|A0A1S3MJH4|A0A1S3MJH4_SALSAtransketolase-likeOS=SalmosalarOX=8030GN=LOC106572957PE=4SV=1	tr|A0A1S3MJH4|A0A1S3MJH4_SALSAtransketolase-likeOS=SalmosalarOX=8030GN=LOC106572957PE=4SV=1
NaN	24,1129	NaN	NaN	NaN	NaN	NaN	NaN	NaN	NaN	23,7972	NaN	NaN	24,4726	NaN	NaN	24,2685	NaN	NaN	23,9288	NaN	tr|A0A1S3MJJ1|A0A1S3MJJ1_SALSAubiquitin-likemodifier-activatingenzyme1OS=SalmosalarOX=8030GN=LOC106572968PE=4SV=1	tr|A0A1S3MJJ1|A0A1S3MJJ1_SALSAubiquitin-likemodifier-activatingenzyme1OS=SalmosalarOX=8030GN=LOC106572968PE=4SV=1
28,9395	29,9878	29,9585	30,6338	30,2821	30,5333	30,2031	30,1336	30,8503	29,9649	30,1153	29,5174	30,5419	30,9792	30,4747	30,5606	30,0966	29,8308	29,7333	29,5429	29,4599	tr|A0A1S3MJL1|A0A1S3MJL1_SALSAactin,alphacardiacmuscle1-likeOS=SalmosalarOX=8030GN=LOC106573099PE=3SV=1	tr|A0A1S3MJL1|A0A1S3MJL1_SALSAactin,alphacardiacmuscle1-likeOS=SalmosalarOX=8030GN=LOC106573099PE=3SV=1
25,5047	24,357	23,4338	24,5272	24,2651	24,7809	24,2301	24,8291	24,6528	24,4785	24,5872	24,2626	25,1831	24,4999	24,9844	24,6609	24,7867	24,9391	24,676	24,4174	23,7061	tr|A0A1S3MK47|A0A1S3MK47_SALSARabGDPdissociationinhibitorOS=SalmosalarOX=8030GN=LOC106573065PE=3SV=1	tr|A0A1S3MK47|A0A1S3MK47_SALSARabGDPdissociationinhibitorOS=SalmosalarOX=8030GN=LOC106573065PE=3SV=1
26,037	25,5862	25,2871	25,7407	25,8429	25,8321	26,4077	25,9829	25,0212	25,6968	25,6157	25,3054	26,0304	26,1987	25,7984	25,5261	25,6515	25,7105	26,236	25,7627	25,2408	tr|A0A1S3MKT9|A0A1S3MKT9_SALSAubiquitin-conjugatingenzymeE2NOS=SalmosalarOX=8030GN=LOC106573305PE=3SV=1;tr|B5XC59|B5XC59_SALSAUbiquitin-conjugatingenzymeE2NOS=SalmosalarOX=8030GN=UBE2NPE=2SV=1	tr|A0A1S3MKT9|A0A1S3MKT9_SALSAubiquitin-conjugatingenzymeE2NOS=SalmosalarOX=8030GN=LOC106573305PE=3SV=1;tr|B5XC59|B5XC59_SALSAUbiquitin-conjugatingenzymeE2NOS=SalmosalarOX=8030GN=UBE2NPE=2SV=1
NaN	24,5839	24,7847	24,7677	24,7299	24,0612	24,5186	24,9189	24,87	24,4828	24,5539	24,5231	24,5515	24,8466	24,66	NaN	23,9515	24,5955	NaN	24,276	24,2454	tr|C0HA78|C0HA78_SALSASelenide,waterdikinase1OS=SalmosalarOX=8030GN=SPS1PE=2SV=1;tr|A0A1S3ML50|A0A1S3ML50_SALSAselenide,waterdikinase1-likeOS=SalmosalarOX=8030GN=LOC106573416PE=4SV=1	tr|C0HA78|C0HA78_SALSASelenide,waterdikinase1OS=SalmosalarOX=8030GN=SPS1PE=2SV=1;tr|A0A1S3ML50|A0A1S3ML50_SALSAselenide,waterdikinase1-likeOS=SalmosalarOX=8030GN=LOC106573416PE=4SV=1
NaN	NaN	22,315	NaN	NaN	NaN	NaN	NaN	NaN	NaN	NaN	NaN	NaN	NaN	NaN	NaN	NaN	NaN	NaN	NaN	NaN	tr|A0A1S3S165|A0A1S3S165_SALSAGTPaseHRas-likeisoformX1OS=SalmosalarOX=8030GN=LOC106606379PE=4SV=1;tr|A0A1S3MLG4|A0A1S3MLG4_SALSAGTPaseKRasisoformX1OS=SalmosalarOX=8030GN=raskPE=4SV=1;tr|C0HAH5|C0HAH5_SALSAGTPaseKRasisoformX1OS=SalmosalarOX=8030GN=RASKPE=2SV=1;tr|B5X1B6|B5X1B6_SALSAGTPaseHRasisoformX1OS=SalmosalarOX=8030GN=RASHPE=2SV=1;tr|A0A1S3ML54|A0A1S3ML54_SALSAGTPaseHRas-likeOS=SalmosalarOX=8…	tr|A0A1S3S165|A0A1S3S165_SALSAGTPaseHRas-likeisoformX1OS=SalmosalarOX=8030GN=LOC106606379PE=4SV=1;tr|A0A1S3MLG4|A0A1S3MLG4_SALSAGTPaseKRasisoformX1OS=SalmosalarOX=8030GN=raskPE=4SV=1;tr|C0HAH5|C0HAH5_SALSAGTPaseKRasisoformX1OS=SalmosalarOX=8030GN=RASKPE=2SV=1;tr|B5X1B6|B5X1B6_SALSAGTPaseHRasisoformX1OS=SalmosalarOX=8030GN=RASHPE=2SV=1;tr|A0A1S3ML54|A0A1S3ML54_SALSAGTPaseHRas-likeOS=SalmosalarOX=8…
25,4754	25,3866	25,5589	25,2934	26,6668	25,2233	25,0351	NaN	25,6403	25,5133	25,1969	24,73	24,4665	NaN	24,3941	25,0113	24,0953	NaN	23,5541	25,0362	24,7223	tr|A0A1S3MLN9|A0A1S3MLN9_SALSAuncharacterizedproteinLOC106573538OS=SalmosalarOX=8030GN=LOC106573538PE=4SV=1	tr|A0A1S3MLN9|A0A1S3MLN9_SALSAuncharacterizedproteinLOC106573538OS=SalmosalarOX=8030GN=LOC106573538PE=4SV=1
25,2256	25,021	25,0053	25,2413	24,4994	25,5642	25,2296	25,4369	24,5743	25,4006	25,2416	24,2643	25,3405	25,5437	25,4814	24,5972	25,0809	25,2549	25,5237	24,6707	24,4198	tr|A0A1S3MLP2|A0A1S3MLP2_SALSAuncharacterizedproteinLOC106573462OS=SalmosalarOX=8030GN=LOC106573462PE=4SV=1;tr|A0A1S3MLD2|A0A1S3MLD2_SALSAuncharacterizedproteinLOC106573458OS=SalmosalarOX=8030GN=LOC106573458PE=4SV=1;tr|A0A1S3MLL4|A0A1S3MLL4_SALSAapoptosis-associatedspeck-likeproteincontainingaCARDOS=SalmosalarOX=8030GN=LOC106573461PE=4SV=1;tr|A0A1S3MLV6|A0A1S3MLV6_SALSALOWQUALITYPROTEIN:uncharact…	tr|A0A1S3MLP2|A0A1S3MLP2_SALSAuncharacterizedproteinLOC106573462OS=SalmosalarOX=8030GN=LOC106573462PE=4SV=1
NaN	21,707	NaN	NaN	NaN	NaN	NaN	NaN	NaN	NaN	NaN	NaN	NaN	NaN	NaN	NaN	NaN	NaN	NaN	NaN	NaN	tr|A0A1S3MMW5|A0A1S3MMW5_SALSAtropomyosinalpha-4chain-likeisoformX2OS=SalmosalarOX=8030GN=LOC106573547PE=3SV=1;tr|A0A1S3MLQ8|A0A1S3MLQ8_SALSAtropomyosinalpha-4chain-likeisoformX4OS=SalmosalarOX=8030GN=LOC106573547PE=3SV=1	tr|A0A1S3MMW5|A0A1S3MMW5_SALSAtropomyosinalpha-4chain-likeisoformX2OS=SalmosalarOX=8030GN=LOC106573547PE=3SV=1;tr|A0A1S3MLQ8|A0A1S3MLQ8_SALSAtropomyosinalpha-4chain-likeisoformX4OS=SalmosalarOX=8030GN=LOC106573547PE=3SV=1
NaN	23,5818	23,601	NaN	23,5455	23,2886	23,6585	23,4819	23,7458	23,4884	23,4234	23,9062	NaN	23,6846	23,5006	23,6437	NaN	23,3649	23,5362	23,5725	23,7832	tr|A0A1S3MLT4|A0A1S3MLT4_SALSAscaffoldattachmentfactorB2-likeisoformX2OS=SalmosalarOX=8030GN=LOC106573542PE=4SV=1;tr|A0A1S3MMV4|A0A1S3MMV4_SALSAscaffoldattachmentfactorB2-likeisoformX1OS=SalmosalarOX=8030GN=LOC106573542PE=4SV=1	tr|A0A1S3MLT4|A0A1S3MLT4_SALSAscaffoldattachmentfactorB2-likeisoformX2OS=SalmosalarOX=8030GN=LOC106573542PE=4SV=1;tr|A0A1S3MMV4|A0A1S3MMV4_SALSAscaffoldattachmentfactorB2-likeisoformX1OS=SalmosalarOX=8030GN=LOC106573542PE=4SV=1
25,5453	24,773	25,2416	25,289	25,1585	24,974	24,6971	25,0923	25,0822	25,2831	25,0068	25,5813	24,7621	25,4207	25,0423	25,2178	24,4135	24,4879	24,9722	25,2297	25,3581	tr|A0A1S3MM80|A0A1S3MM80_SALSAheterogeneousnuclearribonucleoproteinM-likeisoformX1OS=SalmosalarOX=8030GN=LOC106573572PE=4SV=1;tr|A0A1S3MN10|A0A1S3MN10_SALSAheterogeneousnuclearribonucleoproteinM-likeisoformX2OS=SalmosalarOX=8030GN=LOC106573572PE=4SV=1;tr|A0A1S3T3M9|A0A1S3T3M9_SALSAheterogeneousnuclearribonucleoproteinMisoformX4OS=SalmosalarOX=8030GN=hnrpmPE=4SV=1;tr|A0A1S3T3M7|A0A1S3T3M7_SALSAhet…	tr|A0A1S3MM80|A0A1S3MM80_SALSAheterogeneousnuclearribonucleoproteinM-likeisoformX1OS=SalmosalarOX=8030GN=LOC106573572PE=4SV=1;tr|A0A1S3MN10|A0A1S3MN10_SALSAheterogeneousnuclearribonucleoproteinM-likeisoformX2OS=SalmosalarOX=8030GN=LOC106573572PE=4SV=1;tr|A0A1S3T3M9|A0A1S3T3M9_SALSAheterogeneousnuclearribonucleoproteinMisoformX4OS=SalmosalarOX=8030GN=hnrpmPE=4SV=1;tr|A0A1S3T3M7|A0A1S3T3M7_SALSAhet…
NaN	NaN	23,4002	NaN	NaN	NaN	NaN	NaN	NaN	NaN	NaN	NaN	NaN	NaN	NaN	NaN	NaN	NaN	NaN	NaN	NaN	tr|A0A1S3MMU4|A0A1S3MMU4_SALSAtwinfilin-1isoformX1OS=SalmosalarOX=8030GN=twf1PE=4SV=1;tr|C0HBN3|C0HBN3_SALSATwinfilin-1OS=SalmosalarOX=8030GN=TWF1PE=2SV=1;tr|A0A1S3P248|A0A1S3P248_SALSAtwinfilin-2-likeisoformX2OS=SalmosalarOX=8030GN=LOC106582800PE=4SV=1;tr|B5DG25|B5DG25_SALSAWDrepeatdomaincontaining82isoform1OS=SalmosalarOX=8030GN=wdr82PE=2SV=1	tr|A0A1S3MMU4|A0A1S3MMU4_SALSAtwinfilin-1isoformX1OS=SalmosalarOX=8030GN=twf1PE=4SV=1
NaN	24,9921	NaN	NaN	NaN	25,0595	NaN	NaN	NaN	NaN	NaN	NaN	NaN	24,9518	NaN	NaN	NaN	NaN	NaN	NaN	NaN	tr|A0A1S3MND7|A0A1S3MND7_SALSAcystathioninegamma-lyase-likeisoformX1OS=SalmosalarOX=8030GN=LOC106573862PE=3SV=1;tr|A0A1S3MNQ5|A0A1S3MNQ5_SALSAcystathioninegamma-lyase-likeisoformX2OS=SalmosalarOX=8030GN=LOC106573862PE=3SV=1	tr|A0A1S3MND7|A0A1S3MND7_SALSAcystathioninegamma-lyase-likeisoformX1OS=SalmosalarOX=8030GN=LOC106573862PE=3SV=1
23,4276	NaN	NaN	NaN	NaN	NaN	NaN	NaN	NaN	NaN	NaN	NaN	NaN	NaN	NaN	NaN	NaN	NaN	NaN	NaN	NaN	tr|B5XFE9|B5XFE9_SALSATubulinalphachainOS=SalmosalarOX=8030GN=TBA1APE=2SV=1;tr|A0A1S3MNF1|A0A1S3MNF1_SALSATubulinalphachainOS=SalmosalarOX=8030GN=tba1aPE=3SV=1;tr|A0A1S3QX55|A0A1S3QX55_SALSATubulinalphachainOS=SalmosalarOX=8030GN=LOC106598125PE=3SV=1;tr|A0A1S3MWG7|A0A1S3MWG7_SALSATubulinalphachainOS=SalmosalarOX=8030GN=LOC106575536PE=3SV=1	tr|B5XFE9|B5XFE9_SALSATubulinalphachainOS=SalmosalarOX=8030GN=TBA1APE=2SV=1;tr|A0A1S3MNF1|A0A1S3MNF1_SALSATubulinalphachainOS=SalmosalarOX=8030GN=tba1aPE=3SV=1;tr|A0A1S3QX55|A0A1S3QX55_SALSATubulinalphachainOS=SalmosalarOX=8030GN=LOC106598125PE=3SV=1;tr|A0A1S3MWG7|A0A1S3MWG7_SALSATubulinalphachainOS=SalmosalarOX=8030GN=LOC106575536PE=3SV=1
NaN	24,3813	NaN	24,151	23,8207	23,8424	24,218	24,1272	NaN	NaN	23,8045	23,9021	24,2425	24,3924	23,9898	NaN	23,8853	23,9831	24,0422	NaN	23,7161	tr|A0A1S3MNH0|A0A1S3MNH0_SALSAaspartylaminopeptidase-likeisoformX2OS=SalmosalarOX=8030GN=LOC106573845PE=3SV=1;tr|B5X1S2|B5X1S2_SALSAAspartylaminopeptidaseOS=SalmosalarOX=8030GN=DNPEPPE=2SV=1;tr|A0A1S3MPH1|A0A1S3MPH1_SALSAaspartylaminopeptidase-likeisoformX1OS=SalmosalarOX=8030GN=LOC106573845PE=3SV=1;tr|A0A1S3MXR5|A0A1S3MXR5_SALSAaspartylaminopeptidase-likeisoformX2OS=SalmosalarOX=8030GN=LOC106575…	tr|A0A1S3MNH0|A0A1S3MNH0_SALSAaspartylaminopeptidase-likeisoformX2OS=SalmosalarOX=8030GN=LOC106573845PE=3SV=1;tr|B5X1S2|B5X1S2_SALSAAspartylaminopeptidaseOS=SalmosalarOX=8030GN=DNPEPPE=2SV=1;tr|A0A1S3MPH1|A0A1S3MPH1_SALSAaspartylaminopeptidase-likeisoformX1OS=SalmosalarOX=8030GN=LOC106573845PE=3SV=1
27,6551	27,9612	27,8404	27,3063	28,0977	27,3376	27,8052	27,1662	27,5627	27,5866	27,6048	27,5896	27,3497	27,6395	27,4703	26,931	27,4808	27,0402	27,6963	27,284	27,6184	tr|A0A1S3MNM7|A0A1S3MNM7_SALSAcoactosin-likeproteinOS=SalmosalarOX=8030GN=cotl1PE=4SV=1;tr|B9ENI2|B9ENI2_SALSACoactosin-likeproteinOS=SalmosalarOX=8030GN=COTL1PE=2SV=1	tr|A0A1S3MNM7|A0A1S3MNM7_SALSAcoactosin-likeproteinOS=SalmosalarOX=8030GN=cotl1PE=4SV=1
NaN	NaN	22,7902	NaN	NaN	NaN	NaN	NaN	NaN	NaN	NaN	NaN	NaN	NaN	NaN	NaN	NaN	NaN	NaN	NaN	NaN	tr|A0A1S3MNT9|A0A1S3MNT9_SALSAinterferon-inducedprotein44-likeisoformX4OS=SalmosalarOX=8030GN=LOC106573916PE=4SV=1;tr|A0A1S3MPU8|A0A1S3MPU8_SALSAinterferon-inducedprotein44-likeisoformX3OS=SalmosalarOX=8030GN=LOC106573916PE=4SV=1;tr|A0A1S3MP37|A0A1S3MP37_SALSAinterferon-inducedprotein44-likeisoformX2OS=SalmosalarOX=8030GN=LOC106573916PE=4SV=1;tr|A0A1S3MP02|A0A1S3MP02_SALSAinterferon-inducedprotei…	tr|A0A1S3MNT9|A0A1S3MNT9_SALSAinterferon-inducedprotein44-likeisoformX4OS=SalmosalarOX=8030GN=LOC106573916PE=4SV=1;tr|A0A1S3MPU8|A0A1S3MPU8_SALSAinterferon-inducedprotein44-likeisoformX3OS=SalmosalarOX=8030GN=LOC106573916PE=4SV=1;tr|A0A1S3MP37|A0A1S3MP37_SALSAinterferon-inducedprotein44-likeisoformX2OS=SalmosalarOX=8030GN=LOC106573916PE=4SV=1;tr|A0A1S3MP02|A0A1S3MP02_SALSAinterferon-inducedprotei…
NaN	NaN	22,4194	NaN	NaN	NaN	NaN	NaN	NaN	NaN	NaN	NaN	NaN	NaN	NaN	NaN	NaN	NaN	NaN	NaN	NaN	tr|A0A1S3MP33|A0A1S3MP33_SALSAmultidrugresistanceprotein1-likeOS=SalmosalarOX=8030GN=LOC106574003PE=4SV=1	tr|A0A1S3MP33|A0A1S3MP33_SALSAmultidrugresistanceprotein1-likeOS=SalmosalarOX=8030GN=LOC106574003PE=4SV=1
NaN	24,6334	23,8979	24,0198	24,0366	NaN	23,7112	24,1824	NaN	NaN	23,8828	NaN	NaN	NaN	NaN	NaN	23,852	NaN	23,8764	24,0607	23,5991	tr|A0A1S3T3T5|A0A1S3T3T5_SALSA26Sproteasomenon-ATPaseregulatorysubunit1OS=SalmosalarOX=8030GN=LOC106613492PE=3SV=1;tr|A0A1S3MQ75|A0A1S3MQ75_SALSA26Sproteasomenon-ATPaseregulatorysubunit1OS=SalmosalarOX=8030GN=psmd1PE=3SV=1;tr|A0A1S3MQ29|A0A1S3MQ29_SALSA26Sproteasomenon-ATPaseregulatorysubunit1OS=SalmosalarOX=8030GN=psmd1PE=3SV=1;tr|A0A1S3MPT7|A0A1S3MPT7_SALSA26Sproteasomenon-ATPaseregulatorysubun…	tr|A0A1S3T3T5|A0A1S3T3T5_SALSA26Sproteasomenon-ATPaseregulatorysubunit1OS=SalmosalarOX=8030GN=LOC106613492PE=3SV=1;tr|A0A1S3MQ75|A0A1S3MQ75_SALSA26Sproteasomenon-ATPaseregulatorysubunit1OS=SalmosalarOX=8030GN=psmd1PE=3SV=1;tr|A0A1S3MQ29|A0A1S3MQ29_SALSA26Sproteasomenon-ATPaseregulatorysubunit1OS=SalmosalarOX=8030GN=psmd1PE=3SV=1;tr|A0A1S3MPT7|A0A1S3MPT7_SALSA26Sproteasomenon-ATPaseregulatorysubun…
NaN	NaN	NaN	NaN	NaN	NaN	NaN	24,0256	NaN	NaN	NaN	NaN	NaN	NaN	NaN	NaN	NaN	NaN	NaN	NaN	NaN	tr|A0A1S3MPV5|A0A1S3MPV5_SALSAguaninenucleotide-bindingproteinsubunitbeta-4OS=SalmosalarOX=8030GN=LOC106574143PE=4SV=1	tr|A0A1S3MPV5|A0A1S3MPV5_SALSAguaninenucleotide-bindingproteinsubunitbeta-4OS=SalmosalarOX=8030GN=LOC106574143PE=4SV=1
NaN	NaN	23,4732	NaN	NaN	NaN	NaN	NaN	NaN	NaN	NaN	NaN	NaN	NaN	NaN	NaN	NaN	NaN	NaN	NaN	NaN	tr|A0A1S3MQ34|A0A1S3MQ34_SALSAUncharacterizedproteinOS=SalmosalarOX=8030GN=LOC106574136PE=4SV=1	tr|A0A1S3MQ34|A0A1S3MQ34_SALSAUncharacterizedproteinOS=SalmosalarOX=8030GN=LOC106574136PE=4SV=1
NaN	NaN	NaN	23,7408	NaN	23,6747	NaN	23,8729	NaN	23,5818	23,7789	NaN	23,8904	24,0296	23,7306	23,9614	23,543	NaN	24,0398	23,6871	23,6347	tr|A0A1S3MQ71|A0A1S3MQ71_SALSASignaltransducerandactivatoroftranscriptionOS=SalmosalarOX=8030GN=LOC100136558PE=3SV=1;tr|A7LH49|A7LH49_SALSASignaltransducerandactivatoroftranscriptionOS=SalmosalarOX=8030GN=LOC100136558PE=2SV=1;tr|C7EY83|C7EY83_SALSASignaltransducerandactivatoroftranscriptionOS=SalmosalarOX=8030GN=STAT1aPE=2SV=1;tr|B5X3E8|B5X3E8_SALSASignaltransducerandactivatoroftranscriptionOS=Sa…	tr|A0A1S3MQ71|A0A1S3MQ71_SALSASignaltransducerandactivatoroftranscriptionOS=SalmosalarOX=8030GN=LOC100136558PE=3SV=1;tr|A7LH49|A7LH49_SALSASignaltransducerandactivatoroftranscriptionOS=SalmosalarOX=8030GN=LOC100136558PE=2SV=1;tr|C7EY83|C7EY83_SALSASignaltransducerandactivatoroftranscriptionOS=SalmosalarOX=8030GN=STAT1aPE=2SV=1;tr|B5X3E8|B5X3E8_SALSASignaltransducerandactivatoroftranscriptionOS=Sa…
28,064	27,8535	27,6062	27,5707	28,185	27,4999	27,931	27,6528	28,1435	27,9454	27,7125	28,0468	27,4666	27,734	27,3815	27,9976	27,3613	27,1733	27,7184	27,8336	27,9264	tr|A0A1S3MQ74|A0A1S3MQ74_SALSAnucleolinOS=SalmosalarOX=8030GN=nclPE=4SV=1	tr|A0A1S3MQ74|A0A1S3MQ74_SALSAnucleolinOS=SalmosalarOX=8030GN=nclPE=4SV=1
27,8118	27,5112	26,1738	25,89	28,6401	26,3932	27,2667	28,4995	28,9559	27,9344	26,0803	27,9658	25,9731	23,8936	24,1756	26,2645	23,7114	NaN	26,3074	28,0785	27,8155	tr|A0A1S3MQD0|A0A1S3MQD0_SALSAfourandahalfLIMdomainsprotein2-likeOS=SalmosalarOX=8030GN=LOC106574225PE=4SV=1	tr|A0A1S3MQD0|A0A1S3MQD0_SALSAfourandahalfLIMdomainsprotein2-likeOS=SalmosalarOX=8030GN=LOC106574225PE=4SV=1
NaN	NaN	23,3084	23,5284	23,4895	23,2707	23,6743	23,6172	23,3797	23,4476	23,3831	23,7149	23,4717	23,3961	23,5438	23,605	23,5169	23,8148	23,4992	23,3198	23,8152	tr|A0A1S3MQX3|A0A1S3MQX3_SALSAseptin-10-likeisoformX3OS=SalmosalarOX=8030GN=LOC106574278PE=3SV=1;tr|A0A1S3MWA1|A0A1S3MWA1_SALSAseptin-10-likeOS=SalmosalarOX=8030GN=LOC106575209PE=3SV=1;tr|A0A1S3MQN4|A0A1S3MQN4_SALSAseptin-10-likeisoformX2OS=SalmosalarOX=8030GN=LOC106574278PE=3SV=1;tr|A0A1S3MQS4|A0A1S3MQS4_SALSAseptin-10-likeisoformX1OS=SalmosalarOX=8030GN=LOC106574278PE=3SV=1	tr|A0A1S3MQX3|A0A1S3MQX3_SALSAseptin-10-likeisoformX3OS=SalmosalarOX=8030GN=LOC106574278PE=3SV=1;tr|A0A1S3MWA1|A0A1S3MWA1_SALSAseptin-10-likeOS=SalmosalarOX=8030GN=LOC106575209PE=3SV=1;tr|A0A1S3MQN4|A0A1S3MQN4_SALSAseptin-10-likeisoformX2OS=SalmosalarOX=8030GN=LOC106574278PE=3SV=1;tr|A0A1S3MQS4|A0A1S3MQS4_SALSAseptin-10-likeisoformX1OS=SalmosalarOX=8030GN=LOC106574278PE=3SV=1
NaN	NaN	NaN	NaN	21,689	NaN	NaN	NaN	NaN	NaN	NaN	NaN	NaN	NaN	NaN	NaN	NaN	NaN	NaN	NaN	NaN	tr|A0A1S3MVB5|A0A1S3MVB5_SALSAglutaminasekidneyisoform,mitochondrial-likeisoformX2OS=SalmosalarOX=8030GN=LOC106575215PE=3SV=1;tr|A0A1S3MR42|A0A1S3MR42_SALSAglutaminasekidneyisoform,mitochondrial-likeisoformX2OS=SalmosalarOX=8030GN=LOC106574285PE=3SV=1;tr|A0A1S3MV41|A0A1S3MV41_SALSAglutaminasekidneyisoform,mitochondrial-likeisoformX1OS=SalmosalarOX=8030GN=LOC106575215PE=3SV=1;tr|A0A1S3MQY3|A0A1S3M…	tr|A0A1S3MVB5|A0A1S3MVB5_SALSAglutaminasekidneyisoform,mitochondrial-likeisoformX2OS=SalmosalarOX=8030GN=LOC106575215PE=3SV=1;tr|A0A1S3MR42|A0A1S3MR42_SALSAglutaminasekidneyisoform,mitochondrial-likeisoformX2OS=SalmosalarOX=8030GN=LOC106574285PE=3SV=1;tr|A0A1S3MV41|A0A1S3MV41_SALSAglutaminasekidneyisoform,mitochondrial-likeisoformX1OS=SalmosalarOX=8030GN=LOC106575215PE=3SV=1;tr|A0A1S3MQY3|A0A1S3M…
23,5328	NaN	NaN	NaN	NaN	NaN	NaN	NaN	NaN	NaN	NaN	NaN	NaN	NaN	NaN	NaN	NaN	NaN	NaN	NaN	NaN	tr|A0A1S3MR72|A0A1S3MR72_SALSA5'-AMP-activatedproteinkinasesubunitgamma-3-likeisoformX4OS=SalmosalarOX=8030GN=LOC106574322PE=4SV=1;tr|A0A1S3MQY7|A0A1S3MQY7_SALSA5'-AMP-activatedproteinkinasesubunitgamma-2-likeisoformX3OS=SalmosalarOX=8030GN=LOC106574322PE=4SV=1;tr|A0A1S3MS69|A0A1S3MS69_SALSA5'-AMP-activatedproteinkinasesubunitgamma-1-likeisoformX2OS=SalmosalarOX=8030GN=LOC106574322PE=4SV=1;tr|A0A…	tr|A0A1S3MR72|A0A1S3MR72_SALSA5'-AMP-activatedproteinkinasesubunitgamma-3-likeisoformX4OS=SalmosalarOX=8030GN=LOC106574322PE=4SV=1;tr|A0A1S3MQY7|A0A1S3MQY7_SALSA5'-AMP-activatedproteinkinasesubunitgamma-2-likeisoformX3OS=SalmosalarOX=8030GN=LOC106574322PE=4SV=1;tr|A0A1S3MS69|A0A1S3MS69_SALSA5'-AMP-activatedproteinkinasesubunitgamma-1-likeisoformX2OS=SalmosalarOX=8030GN=LOC106574322PE=4SV=1;tr|A0A…
NaN	23,4087	23,4987	23,3331	23,1451	23,0643	23,6253	NaN	NaN	NaN	23,4419	23,5101	23,3472	NaN	23,4038	NaN	NaN	NaN	NaN	23,3441	NaN	tr|A0A1S3PND2|A0A1S3PND2_SALSAbasicleucinezipperandW2domain-containingprotein1-A-likeOS=SalmosalarOX=8030GN=LOC106586437PE=4SV=1;tr|A0A1S3MWE2|A0A1S3MWE2_SALSAbasicleucinezipperandW2domain-containingprotein1-AOS=SalmosalarOX=8030GN=LOC106575225PE=4SV=1;tr|A0A1S3MQZ8|A0A1S3MQZ8_SALSAbasicleucinezipperandW2domain-containingprotein1-A-likeOS=SalmosalarOX=8030GN=LOC106574295PE=4SV=1;tr|A0A1S3NZC2|A0A…	tr|A0A1S3PND2|A0A1S3PND2_SALSAbasicleucinezipperandW2domain-containingprotein1-A-likeOS=SalmosalarOX=8030GN=LOC106586437PE=4SV=1;tr|A0A1S3MWE2|A0A1S3MWE2_SALSAbasicleucinezipperandW2domain-containingprotein1-AOS=SalmosalarOX=8030GN=LOC106575225PE=4SV=1;tr|A0A1S3MQZ8|A0A1S3MQZ8_SALSAbasicleucinezipperandW2domain-containingprotein1-A-likeOS=SalmosalarOX=8030GN=LOC106574295PE=4SV=1;tr|A0A1S3NZC2|A0A…
NaN	24,0996	23,9271	24,1526	24,0331	NaN	24,5065	24,1472	24,5185	NaN	23,9032	24,147	NaN	24,0746	NaN	24,1849	NaN	NaN	NaN	24,2101	24,3164	tr|A0A1S3RYW0|A0A1S3RYW0_SALSA26Sproteasomenon-ATPaseregulatorysubunit4OS=SalmosalarOX=8030GN=LOC106605937PE=4SV=1;tr|B5XDF9|B5XDF9_SALSA26Sproteasomenon-ATPaseregulatorysubunit4isoformX2OS=SalmosalarOX=8030GN=PSD4PE=2SV=1;tr|A0A1S3MR79|A0A1S3MR79_SALSA26Sproteasomenon-ATPaseregulatorysubunit4isoformX1OS=SalmosalarOX=8030GN=LOC100194679PE=4SV=1;tr|A0A1S3MVB9|A0A1S3MVB9_SALSA26Sproteasomenon-ATPas…	tr|A0A1S3RYW0|A0A1S3RYW0_SALSA26Sproteasomenon-ATPaseregulatorysubunit4OS=SalmosalarOX=8030GN=LOC106605937PE=4SV=1;tr|B5XDF9|B5XDF9_SALSA26Sproteasomenon-ATPaseregulatorysubunit4isoformX2OS=SalmosalarOX=8030GN=PSD4PE=2SV=1;tr|A0A1S3MR79|A0A1S3MR79_SALSA26Sproteasomenon-ATPaseregulatorysubunit4isoformX1OS=SalmosalarOX=8030GN=LOC100194679PE=4SV=1;tr|A0A1S3MVB9|A0A1S3MVB9_SALSA26Sproteasomenon-ATPas…
NaN	NaN	NaN	NaN	NaN	NaN	NaN	NaN	NaN	NaN	NaN	NaN	NaN	NaN	NaN	23,8298	NaN	NaN	NaN	NaN	NaN	tr|A0A1S3MXD3|A0A1S3MXD3_SALSAELAV-likeprotein1isoformX3OS=SalmosalarOX=8030GN=LOC106575430PE=4SV=1;tr|A0A1S3MRY5|A0A1S3MRY5_SALSAELAV-likeprotein1isoformX3OS=SalmosalarOX=8030GN=LOC106574475PE=4SV=1;tr|B5X3T2|B5X3T2_SALSAELAV-likeproteinOS=SalmosalarOX=8030GN=ELAV1PE=2SV=1;tr|A0A1S3MWB9|A0A1S3MWB9_SALSAELAV-likeproteinOS=SalmosalarOX=8030GN=LOC106575430PE=3SV=1;tr|A0A1S3MW49|A0A1S3MW49_SALSAELAV…	tr|A0A1S3MXD3|A0A1S3MXD3_SALSAELAV-likeprotein1isoformX3OS=SalmosalarOX=8030GN=LOC106575430PE=4SV=1;tr|A0A1S3MRY5|A0A1S3MRY5_SALSAELAV-likeprotein1isoformX3OS=SalmosalarOX=8030GN=LOC106574475PE=4SV=1;tr|B5X3T2|B5X3T2_SALSAELAV-likeproteinOS=SalmosalarOX=8030GN=ELAV1PE=2SV=1;tr|A0A1S3MWB9|A0A1S3MWB9_SALSAELAV-likeproteinOS=SalmosalarOX=8030GN=LOC106575430PE=3SV=1;tr|A0A1S3MW49|A0A1S3MW49_SALSAELAV…
27,183	27,4341	27,1105	27,141	27,19	27,0664	27,2427	27,1789	27,3613	27,2172	26,7348	27,1866	27,1767	27,1252	27,6125	26,7964	27,1811	26,603	27,0488	27,6125	27,2158	tr|A0A1S3MRU2|A0A1S3MRU2_SALSAglycerol-3-phosphatedehydrogenase1-likeproteinisoformX2OS=SalmosalarOX=8030GN=LOC106574437PE=4SV=1;tr|A0A1S3MRP2|A0A1S3MRP2_SALSAGlycerol-3-phosphatedehydrogenase[NAD(+)]OS=SalmosalarOX=8030GN=LOC106574437PE=3SV=1	tr|A0A1S3MRU2|A0A1S3MRU2_SALSAglycerol-3-phosphatedehydrogenase1-likeproteinisoformX2OS=SalmosalarOX=8030GN=LOC106574437PE=4SV=1;tr|A0A1S3MRP2|A0A1S3MRP2_SALSAGlycerol-3-phosphatedehydrogenase[NAD(+)]OS=SalmosalarOX=8030GN=LOC106574437PE=3SV=1
NaN	NaN	24,6092	NaN	NaN	24,1631	NaN	NaN	NaN	NaN	24,5941	24,4399	NaN	NaN	NaN	24,4243	NaN	24,4022	24,475	NaN	NaN	tr|A0A1S3MVZ4|A0A1S3MVZ4_SALSAUDP-glucose:glycoproteinglucosyltransferase1-likeisoformX2OS=SalmosalarOX=8030GN=LOC106575376PE=4SV=1;tr|A0A1S3MS47|A0A1S3MS47_SALSAUDP-glucose:glycoproteinglucosyltransferase1-likeisoformX2OS=SalmosalarOX=8030GN=LOC106574515PE=4SV=1;tr|A0A1S3MVV2|A0A1S3MVV2_SALSAUDP-glucose:glycoproteinglucosyltransferase1-likeisoformX1OS=SalmosalarOX=8030GN=LOC106575376PE=4SV=1;tr|…	tr|A0A1S3MVZ4|A0A1S3MVZ4_SALSAUDP-glucose:glycoproteinglucosyltransferase1-likeisoformX2OS=SalmosalarOX=8030GN=LOC106575376PE=4SV=1;tr|A0A1S3MS47|A0A1S3MS47_SALSAUDP-glucose:glycoproteinglucosyltransferase1-likeisoformX2OS=SalmosalarOX=8030GN=LOC106574515PE=4SV=1;tr|A0A1S3MVV2|A0A1S3MVV2_SALSAUDP-glucose:glycoproteinglucosyltransferase1-likeisoformX1OS=SalmosalarOX=8030GN=LOC106575376PE=4SV=1;tr|…
NaN	25,5595	25,3743	25,4593	25,818	25,0857	25,7839	25,8126	26,3011	25,7063	25,0676	26,0176	25,0346	25,1389	25,2806	25,8206	25,3193	NaN	25,4034	25,522	25,8032	tr|A0A1S3MWN0|A0A1S3MWN0_SALSASodium/potassium-transportingATPasesubunitalphaOS=SalmosalarOX=8030GN=LOC100380633PE=3SV=1;tr|A0A1S3MSS7|A0A1S3MSS7_SALSASodium/potassium-transportingATPasesubunitalphaOS=SalmosalarOX=8030GN=LOC106574724PE=3SV=1;tr|A0A1S3SLV8|A0A1S3SLV8_SALSASodium/potassium-transportingATPasesubunitalphaOS=SalmosalarOX=8030GN=LOC106610479PE=3SV=1;tr|A0A1S3RCL7|A0A1S3RCL7_SALSASodium…	tr|A0A1S3MWN0|A0A1S3MWN0_SALSASodium/potassium-transportingATPasesubunitalphaOS=SalmosalarOX=8030GN=LOC100380633PE=3SV=1;tr|A0A1S3MSS7|A0A1S3MSS7_SALSASodium/potassium-transportingATPasesubunitalphaOS=SalmosalarOX=8030GN=LOC106574724PE=3SV=1;tr|A0A1S3SLV8|A0A1S3SLV8_SALSASodium/potassium-transportingATPasesubunitalphaOS=SalmosalarOX=8030GN=LOC106610479PE=3SV=1;tr|A0A1S3RCL7|A0A1S3RCL7_SALSASodium…
NaN	NaN	23,204	NaN	NaN	NaN	NaN	NaN	NaN	NaN	NaN	NaN	NaN	NaN	NaN	NaN	NaN	NaN	NaN	NaN	NaN	tr|A0A1S3MWX3|A0A1S3MWX3_SALSApoly(RC)-bindingprotein3-likeOS=SalmosalarOX=8030GN=LOC106575608PE=4SV=1;tr|A0A1S3MSX9|A0A1S3MSX9_SALSApoly(RC)-bindingprotein3-likeOS=SalmosalarOX=8030GN=LOC106574715PE=4SV=1;tr|A0A1S3MWI9|A0A1S3MWI9_SALSApoly(RC)-bindingprotein3-likeisoformX16OS=SalmosalarOX=8030GN=LOC106575524PE=4SV=1;tr|A0A1S3MWQ9|A0A1S3MWQ9_SALSApoly(RC)-bindingprotein3-likeisoformX15OS=Salmosal…	tr|A0A1S3MWX3|A0A1S3MWX3_SALSApoly(RC)-bindingprotein3-likeOS=SalmosalarOX=8030GN=LOC106575608PE=4SV=1;tr|A0A1S3MSX9|A0A1S3MSX9_SALSApoly(RC)-bindingprotein3-likeOS=SalmosalarOX=8030GN=LOC106574715PE=4SV=1;tr|A0A1S3MWI9|A0A1S3MWI9_SALSApoly(RC)-bindingprotein3-likeisoformX16OS=SalmosalarOX=8030GN=LOC106575524PE=4SV=1;tr|A0A1S3MWQ9|A0A1S3MWQ9_SALSApoly(RC)-bindingprotein3-likeisoformX15OS=Salmosal…
NaN	NaN	21,6559	NaN	NaN	NaN	NaN	NaN	NaN	NaN	NaN	NaN	NaN	NaN	NaN	NaN	NaN	NaN	NaN	NaN	NaN	tr|A0A1S3MT37|A0A1S3MT37_SALSANADH-ubiquinoneoxidoreductase75kDasubunit,mitochondrial-likeOS=SalmosalarOX=8030GN=LOC106574822PE=3SV=1;tr|A0A1S3MXP5|A0A1S3MXP5_SALSANADH-ubiquinoneoxidoreductase75kDasubunit,mitochondrial-likeOS=SalmosalarOX=8030GN=LOC106575725PE=3SV=1;tr|B5X3P9|B5X3P9_SALSANADH-ubiquinoneoxidoreductase75kDasubunit,mitochondrial-likeOS=SalmosalarOX=8030GN=NDUS1PE=2SV=1	tr|A0A1S3MT37|A0A1S3MT37_SALSANADH-ubiquinoneoxidoreductase75kDasubunit,mitochondrial-likeOS=SalmosalarOX=8030GN=LOC106574822PE=3SV=1;tr|A0A1S3MXP5|A0A1S3MXP5_SALSANADH-ubiquinoneoxidoreductase75kDasubunit,mitochondrial-likeOS=SalmosalarOX=8030GN=LOC106575725PE=3SV=1;tr|B5X3P9|B5X3P9_SALSANADH-ubiquinoneoxidoreductase75kDasubunit,mitochondrial-likeOS=SalmosalarOX=8030GN=NDUS1PE=2SV=1
NaN	NaN	23,2237	NaN	NaN	NaN	NaN	NaN	NaN	NaN	NaN	NaN	NaN	NaN	NaN	NaN	NaN	NaN	NaN	NaN	NaN	tr|A0A1S3MTC0|A0A1S3MTC0_SALSAglycerol-3-phosphatedehydrogenase,mitochondrial-likeisoformX2OS=SalmosalarOX=8030GN=LOC106574870PE=4SV=1;tr|A0A1S3MTG8|A0A1S3MTG8_SALSAglycerol-3-phosphatedehydrogenase,mitochondrial-likeisoformX1OS=SalmosalarOX=8030GN=LOC106574870PE=4SV=1;tr|A0A1S3MYV5|A0A1S3MYV5_SALSAglycerol-3-phosphatedehydrogenase,mitochondrial-likeisoformX2OS=SalmosalarOX=8030GN=LOC106575774PE=…	tr|A0A1S3MTC0|A0A1S3MTC0_SALSAglycerol-3-phosphatedehydrogenase,mitochondrial-likeisoformX2OS=SalmosalarOX=8030GN=LOC106574870PE=4SV=1;tr|A0A1S3MTG8|A0A1S3MTG8_SALSAglycerol-3-phosphatedehydrogenase,mitochondrial-likeisoformX1OS=SalmosalarOX=8030GN=LOC106574870PE=4SV=1;tr|A0A1S3MYV5|A0A1S3MYV5_SALSAglycerol-3-phosphatedehydrogenase,mitochondrial-likeisoformX2OS=SalmosalarOX=8030GN=LOC106575774PE=…
30,2363	29,9981	29,7295	30,0458	29,2848	30,0079	29,8088	29,6967	28,7651	30,1029	30,1456	29,2481	30,4101	30,6053	30,4501	29,6747	29,7287	30,8458	30,6342	29,0806	28,5925	tr|A0A1S3MTC5|A0A1S3MTC5_SALSAuncharacterizedproteinLOC106574835OS=SalmosalarOX=8030GN=LOC106574835PE=4SV=1	tr|A0A1S3MTC5|A0A1S3MTC5_SALSAuncharacterizedproteinLOC106574835OS=SalmosalarOX=8030GN=LOC106574835PE=4SV=1
23,7466	24,3894	24,2728	23,2975	24,2666	23,2873	23,6861	23,6939	23,8412	23,9324	23,6551	24,1278	NaN	23,2347	23,646	23,6861	23,786	NaN	23,4102	24,5131	24,2158	tr|A0A1S3MTJ6|A0A1S3MTJ6_SALSAcellsurfaceA33antigen-likeOS=SalmosalarOX=8030GN=LOC106574896PE=4SV=1	tr|A0A1S3MTJ6|A0A1S3MTJ6_SALSAcellsurfaceA33antigen-likeOS=SalmosalarOX=8030GN=LOC106574896PE=4SV=1
NaN	NaN	23,0181	NaN	NaN	NaN	NaN	NaN	NaN	NaN	NaN	NaN	NaN	NaN	NaN	NaN	NaN	NaN	NaN	NaN	NaN	tr|A0A1S3MZQ7|A0A1S3MZQ7_SALSAsynapse-associatedprotein1isoformX1OS=SalmosalarOX=8030GN=syap1PE=4SV=1;tr|A0A1S3MTM3|A0A1S3MTM3_SALSAsynapse-associatedprotein1-likeisoformX2OS=SalmosalarOX=8030GN=LOC106574862PE=4SV=1;tr|C0H803|C0H803_SALSASynapse-associatedprotein1OS=SalmosalarOX=8030GN=SYAP1PE=2SV=1;tr|B5DFU4|B5DFU4_SALSASynapse-associatedprotein1OS=SalmosalarOX=8030GN=syap1PE=2SV=1	tr|A0A1S3MZQ7|A0A1S3MZQ7_SALSAsynapse-associatedprotein1isoformX1OS=SalmosalarOX=8030GN=syap1PE=4SV=1;tr|A0A1S3MTM3|A0A1S3MTM3_SALSAsynapse-associatedprotein1-likeisoformX2OS=SalmosalarOX=8030GN=LOC106574862PE=4SV=1;tr|C0H803|C0H803_SALSASynapse-associatedprotein1OS=SalmosalarOX=8030GN=SYAP1PE=2SV=1;tr|B5DFU4|B5DFU4_SALSASynapse-associatedprotein1OS=SalmosalarOX=8030GN=syap1PE=2SV=1
25,0814	25,4902	25,2589	NaN	26,1718	24,5578	25,1202	24,8069	26,0272	25,4108	NaN	25,877	24,5492	NaN	NaN	24,5853	NaN	NaN	24,498	25,4382	25,8627	tr|A0A1S3MUM9|A0A1S3MUM9_SALSATrifunctionalpurinebiosyntheticproteinadenosine-3OS=SalmosalarOX=8030GN=gartPE=3SV=1	tr|A0A1S3MUM9|A0A1S3MUM9_SALSATrifunctionalpurinebiosyntheticproteinadenosine-3OS=SalmosalarOX=8030GN=gartPE=3SV=1
NaN	24,4612	24,9452	24,7776	24,3286	24,729	24,6711	24,7044	NaN	24,7857	24,6503	24,217	25,0717	25,1367	25,143	25,0597	25,3023	25,233	24,8861	24,246	24,5587	tr|B5XEV0|B5XEV0_SALSATroponinC-akin-1proteinprecursorOS=SalmosalarOX=8030GN=TINA1PE=2SV=1;tr|A0A1S3MV83|A0A1S3MV83_SALSAtroponinC-akin-1proteinisoformX1OS=SalmosalarOX=8030GN=tina1PE=4SV=1;tr|A0A1S3QC46|A0A1S3QC46_SALSAgamma-glutamylaminecyclotransferase-likeOS=SalmosalarOX=8030GN=LOC106590875PE=4SV=1	tr|B5XEV0|B5XEV0_SALSATroponinC-akin-1proteinprecursorOS=SalmosalarOX=8030GN=TINA1PE=2SV=1;tr|A0A1S3MV83|A0A1S3MV83_SALSAtroponinC-akin-1proteinisoformX1OS=SalmosalarOX=8030GN=tina1PE=4SV=1
NaN	NaN	21,0873	NaN	NaN	NaN	NaN	NaN	NaN	NaN	NaN	NaN	NaN	NaN	NaN	NaN	NaN	NaN	NaN	NaN	NaN	tr|A0A1S3MVC1|A0A1S3MVC1_SALSAGlycerol-3-phosphatedehydrogenase[NAD(+)]OS=SalmosalarOX=8030GN=LOC106575257PE=3SV=1	tr|A0A1S3MVC1|A0A1S3MVC1_SALSAGlycerol-3-phosphatedehydrogenase[NAD(+)]OS=SalmosalarOX=8030GN=LOC106575257PE=3SV=1
29,8067	29,7871	29,7682	29,7232	29,7695	29,2185	29,845	29,675	29,6943	29,6477	29,5007	29,8705	29,57	29,7719	29,5877	29,5129	29,2475	29,653	29,5002	29,7948	29,6935	tr|A0A1S3MVJ3|A0A1S3MVJ3_SALSAATPsynthasesubunitbetaOS=SalmosalarOX=8030GN=LOC100196679PE=3SV=1	tr|A0A1S3MVJ3|A0A1S3MVJ3_SALSAATPsynthasesubunitbetaOS=SalmosalarOX=8030GN=LOC100196679PE=3SV=1
27,697	27,5474	27,8019	26,7809	28,7435	27,6831	27,3992	27,2851	27,6141	27,5534	27,2171	27,4822	26,3443	25,8625	26,0893	27,6362	27,0808	25,7007	26,7607	27,5636	27,544	tr|A0A1S3MVQ2|A0A1S3MVQ2_SALSAHemopexinOS=SalmosalarOX=8030GN=LOC106575321PE=3SV=1	tr|A0A1S3MVQ2|A0A1S3MVQ2_SALSAHemopexinOS=SalmosalarOX=8030GN=LOC106575321PE=3SV=1
25,7551	25,4617	25,1538	24,7851	26,1097	24,8774	25,4553	25,212	25,1303	25,4213	25,1573	25,4564	24,6091	25,6363	25,0423	25,6369	25,1507	25,1691	25,412	25,3349	25,4879	tr|C0H8X4|C0H8X4_SALSAPolypyrimidinetract-bindingprotein1OS=SalmosalarOX=8030GN=PTBP1PE=2SV=1;tr|B5X3H0|B5X3H0_SALSAPolypyrimidinetract-bindingprotein1OS=SalmosalarOX=8030GN=PTBP1PE=2SV=1;tr|A0A1S3MW76|A0A1S3MW76_SALSApolypyrimidinetract-bindingprotein1-likeisoformX1OS=SalmosalarOX=8030GN=LOC106575485PE=4SV=1	tr|C0H8X4|C0H8X4_SALSAPolypyrimidinetract-bindingprotein1OS=SalmosalarOX=8030GN=PTBP1PE=2SV=1;tr|B5X3H0|B5X3H0_SALSAPolypyrimidinetract-bindingprotein1OS=SalmosalarOX=8030GN=PTBP1PE=2SV=1;tr|A0A1S3MW76|A0A1S3MW76_SALSApolypyrimidinetract-bindingprotein1-likeisoformX1OS=SalmosalarOX=8030GN=LOC106575485PE=4SV=1
NaN	23,5589	NaN	23,5757	23,9776	NaN	23,8174	NaN	24,0115	NaN	NaN	23,5845	NaN	NaN	NaN	23,7712	NaN	NaN	23,5373	NaN	23,5736	tr|A0A1S3MXW0|A0A1S3MXW0_SALSAATP-dependentRNAhelicaseDDX3Y-likeisoformX3OS=SalmosalarOX=8030GN=LOC106575545PE=3SV=1;tr|A0A1S3MWT6|A0A1S3MWT6_SALSAATP-dependentRNAhelicaseDDX3Y-likeisoformX2OS=SalmosalarOX=8030GN=LOC106575545PE=3SV=1;tr|A0A1S3MWM1|A0A1S3MWM1_SALSAATP-dependentRNAhelicaseDDX3Y-likeisoformX1OS=SalmosalarOX=8030GN=LOC106575545PE=3SV=1;tr|A0A1S3NXK1|A0A1S3NXK1_SALSAATP-dependentRNAhe…	tr|A0A1S3MXW0|A0A1S3MXW0_SALSAATP-dependentRNAhelicaseDDX3Y-likeisoformX3OS=SalmosalarOX=8030GN=LOC106575545PE=3SV=1;tr|A0A1S3MWT6|A0A1S3MWT6_SALSAATP-dependentRNAhelicaseDDX3Y-likeisoformX2OS=SalmosalarOX=8030GN=LOC106575545PE=3SV=1;tr|A0A1S3MWM1|A0A1S3MWM1_SALSAATP-dependentRNAhelicaseDDX3Y-likeisoformX1OS=SalmosalarOX=8030GN=LOC106575545PE=3SV=1;tr|A0A1S3NXK1|A0A1S3NXK1_SALSAATP-dependentRNAhe…
25,635	26,223	25,456	26,053	25,9179	25,8398	25,995	26,5222	25,9352	26,0844	25,8118	25,6606	26,4684	26,3312	26,1942	25,7449	25,5644	26,1807	25,9934	25,965	25,243	tr|A0A1S3MX88|A0A1S3MX88_SALSAArp2/3complex34kDasubunitOS=SalmosalarOX=8030GN=LOC106575630PE=3SV=1;tr|B5DGD5|B5DGD5_SALSAArp2/3complex34kDasubunitOS=SalmosalarOX=8030GN=arpc2PE=2SV=1	tr|A0A1S3MX88|A0A1S3MX88_SALSAArp2/3complex34kDasubunitOS=SalmosalarOX=8030GN=LOC106575630PE=3SV=1;tr|B5DGD5|B5DGD5_SALSAArp2/3complex34kDasubunitOS=SalmosalarOX=8030GN=arpc2PE=2SV=1
NaN	24,1124	NaN	NaN	24,1255	NaN	23,5588	NaN	NaN	23,9963	NaN	NaN	NaN	NaN	NaN	NaN	NaN	NaN	NaN	23,734	23,8018	tr|A0A1S3MXA3|A0A1S3MXA3_SALSAbifunctionalpurinebiosynthesisproteinPURH-likeOS=SalmosalarOX=8030GN=LOC106575709PE=3SV=1	tr|A0A1S3MXA3|A0A1S3MXA3_SALSAbifunctionalpurinebiosynthesisproteinPURH-likeOS=SalmosalarOX=8030GN=LOC106575709PE=3SV=1
NaN	24,4497	25,4302	24,7702	25,4234	24,7499	24,3166	24,504	NaN	24,782	24,4492	24,4869	NaN	23,6621	NaN	NaN	23,8553	23,0716	NaN	24,2831	24,0228	tr|A0A1S3MXK4|A0A1S3MXK4_SALSAcoagulationfactorVII-likeOS=SalmosalarOX=8030GN=LOC106575751PE=3SV=1	tr|A0A1S3MXK4|A0A1S3MXK4_SALSAcoagulationfactorVII-likeOS=SalmosalarOX=8030GN=LOC106575751PE=3SV=1
NaN	NaN	NaN	NaN	NaN	NaN	NaN	NaN	NaN	NaN	NaN	NaN	NaN	NaN	NaN	NaN	23,5567	NaN	NaN	NaN	NaN	tr|A0A1S3MXP7|A0A1S3MXP7_SALSAlong-chainspecificacyl-CoAdehydrogenase,mitochondrialOS=SalmosalarOX=8030GN=acadlPE=3SV=1	tr|A0A1S3MXP7|A0A1S3MXP7_SALSAlong-chainspecificacyl-CoAdehydrogenase,mitochondrialOS=SalmosalarOX=8030GN=acadlPE=3SV=1
NaN	NaN	29,387	NaN	NaN	NaN	NaN	NaN	NaN	NaN	NaN	NaN	NaN	NaN	NaN	NaN	NaN	NaN	NaN	NaN	NaN	tr|A0A1S3SF53|A0A1S3SF53_SALSAlysine-specificdemethylase5A-likeOS=SalmosalarOX=8030GN=LOC106609087PE=4SV=1;tr|A0A1S3MY88|A0A1S3MY88_SALSAlysine-specificdemethylase5AisoformX6OS=SalmosalarOX=8030GN=kdm5aPE=4SV=1;tr|A0A1S3MYF9|A0A1S3MYF9_SALSAlysine-specificdemethylase5AisoformX5OS=SalmosalarOX=8030GN=kdm5aPE=4SV=1;tr|A0A1S3MZN7|A0A1S3MZN7_SALSAlysine-specificdemethylase5AisoformX4OS=SalmosalarOX=8…	tr|A0A1S3SF53|A0A1S3SF53_SALSAlysine-specificdemethylase5A-likeOS=SalmosalarOX=8030GN=LOC106609087PE=4SV=1;tr|A0A1S3MY88|A0A1S3MY88_SALSAlysine-specificdemethylase5AisoformX6OS=SalmosalarOX=8030GN=kdm5aPE=4SV=1;tr|A0A1S3MYF9|A0A1S3MYF9_SALSAlysine-specificdemethylase5AisoformX5OS=SalmosalarOX=8030GN=kdm5aPE=4SV=1;tr|A0A1S3MZN7|A0A1S3MZN7_SALSAlysine-specificdemethylase5AisoformX4OS=SalmosalarOX=8…
NaN	NaN	NaN	NaN	NaN	NaN	23,7256	NaN	NaN	NaN	NaN	24,55	NaN	NaN	NaN	NaN	NaN	NaN	NaN	NaN	NaN	tr|B5X3G4|B5X3G4_SALSAHistone-bindingproteinRBBP7OS=SalmosalarOX=8030GN=RBBP7PE=2SV=1;tr|A0A1S3MYD7|A0A1S3MYD7_SALSAhistone-bindingproteinRBBP7isoformX1OS=SalmosalarOX=8030GN=rbbp7PE=4SV=1;tr|A0A1S3QTH4|A0A1S3QTH4_SALSAhistone-bindingproteinRBBP7-likeOS=SalmosalarOX=8030GN=LOC106596532PE=4SV=1;tr|A0A1S3M6T7|A0A1S3M6T7_SALSAhistone-bindingproteinRBBP4-likeOS=SalmosalarOX=8030GN=LOC106570721PE=4SV=…	tr|B5X3G4|B5X3G4_SALSAHistone-bindingproteinRBBP7OS=SalmosalarOX=8030GN=RBBP7PE=2SV=1;tr|A0A1S3MYD7|A0A1S3MYD7_SALSAhistone-bindingproteinRBBP7isoformX1OS=SalmosalarOX=8030GN=rbbp7PE=4SV=1;tr|A0A1S3QTH4|A0A1S3QTH4_SALSAhistone-bindingproteinRBBP7-likeOS=SalmosalarOX=8030GN=LOC106596532PE=4SV=1;tr|A0A1S3M6T7|A0A1S3M6T7_SALSAhistone-bindingproteinRBBP4-likeOS=SalmosalarOX=8030GN=LOC106570721PE=4SV=1
NaN	NaN	21,4304	NaN	NaN	NaN	NaN	NaN	NaN	NaN	NaN	NaN	NaN	NaN	NaN	NaN	NaN	NaN	NaN	NaN	NaN	tr|A0A1S3SFX2|A0A1S3SFX2_SALSAnon-musclecaldesmon-likeisoformX2OS=SalmosalarOX=8030GN=LOC106609224PE=4SV=1;tr|A0A1S3MZ14|A0A1S3MZ14_SALSAnon-musclecaldesmon-likeisoformX7OS=SalmosalarOX=8030GN=LOC106576070PE=4SV=1;tr|A0A1S3SFX8|A0A1S3SFX8_SALSAnon-musclecaldesmon-likeisoformX1OS=SalmosalarOX=8030GN=LOC106609224PE=4SV=1;tr|A0A1S3N096|A0A1S3N096_SALSAnon-musclecaldesmon-likeisoformX6OS=SalmosalarOX…	tr|A0A1S3SFX2|A0A1S3SFX2_SALSAnon-musclecaldesmon-likeisoformX2OS=SalmosalarOX=8030GN=LOC106609224PE=4SV=1;tr|A0A1S3MZ14|A0A1S3MZ14_SALSAnon-musclecaldesmon-likeisoformX7OS=SalmosalarOX=8030GN=LOC106576070PE=4SV=1;tr|A0A1S3SFX8|A0A1S3SFX8_SALSAnon-musclecaldesmon-likeisoformX1OS=SalmosalarOX=8030GN=LOC106609224PE=4SV=1;tr|A0A1S3N096|A0A1S3N096_SALSAnon-musclecaldesmon-likeisoformX6OS=SalmosalarOX…
NaN	24,9039	NaN	NaN	NaN	NaN	25,312	NaN	NaN	NaN	NaN	NaN	NaN	NaN	25,1297	NaN	NaN	NaN	NaN	NaN	NaN	tr|A0A1S3MYX2|A0A1S3MYX2_SALSAAutophagy-relatedprotein3OS=SalmosalarOX=8030GN=LOC106575786PE=3SV=1;tr|B9EN22|B9EN22_SALSAAutophagy-relatedprotein3OS=SalmosalarOX=8030GN=ATG3PE=2SV=1	tr|A0A1S3MYX2|A0A1S3MYX2_SALSAAutophagy-relatedprotein3OS=SalmosalarOX=8030GN=LOC106575786PE=3SV=1;tr|B9EN22|B9EN22_SALSAAutophagy-relatedprotein3OS=SalmosalarOX=8030GN=ATG3PE=2SV=1
NaN	24,4826	24,3182	25,0857	24,4559	24,5494	24,3389	24,548	24,4103	24,5	24,508	24,4328	24,957	24,6108	24,9888	24,5904	24,6306	24,7397	24,6222	24,4486	24,7144	tr|B9ENC1|B9ENC1_SALSAADP-sugarpyrophosphatase-likeisoformX2OS=SalmosalarOX=8030GN=NUDT5PE=2SV=1;tr|B5XAK9|B5XAK9_SALSAADP-sugarpyrophosphataseisoformX2OS=SalmosalarOX=8030GN=NUDT5PE=2SV=1;tr|A0A1S3MZ82|A0A1S3MZ82_SALSAADP-sugarpyrophosphataseisoformX1OS=SalmosalarOX=8030GN=nudt5PE=4SV=1;tr|A0A1S3SGB9|A0A1S3SGB9_SALSAADP-sugarpyrophosphatase-likeisoformX1OS=SalmosalarOX=8030GN=LOC106609278PE=3SV=1	tr|B9ENC1|B9ENC1_SALSAADP-sugarpyrophosphatase-likeisoformX2OS=SalmosalarOX=8030GN=NUDT5PE=2SV=1;tr|B5XAK9|B5XAK9_SALSAADP-sugarpyrophosphataseisoformX2OS=SalmosalarOX=8030GN=NUDT5PE=2SV=1;tr|A0A1S3MZ82|A0A1S3MZ82_SALSAADP-sugarpyrophosphataseisoformX1OS=SalmosalarOX=8030GN=nudt5PE=4SV=1;tr|A0A1S3SGB9|A0A1S3SGB9_SALSAADP-sugarpyrophosphatase-likeisoformX1OS=SalmosalarOX=8030GN=LOC106609278PE=3SV=1
NaN	NaN	21,2877	NaN	NaN	NaN	NaN	NaN	NaN	NaN	NaN	NaN	NaN	NaN	NaN	NaN	NaN	NaN	NaN	NaN	NaN	tr|A0A1S3SGZ7|A0A1S3SGZ7_SALSAserine/threonine-proteinphosphatase6regulatorysubunit2-likeisoformX2OS=SalmosalarOX=8030GN=LOC106609365PE=4SV=1;tr|A0A1S3SGZ5|A0A1S3SGZ5_SALSAserine/threonine-proteinphosphatase6regulatorysubunit2-likeisoformX1OS=SalmosalarOX=8030GN=LOC106609365PE=4SV=1;tr|A0A1S3MZV7|A0A1S3MZV7_SALSAserine/threonine-proteinphosphatase6regulatorysubunit2-likeisoformX2OS=SalmosalarOX=8…	tr|A0A1S3SGZ7|A0A1S3SGZ7_SALSAserine/threonine-proteinphosphatase6regulatorysubunit2-likeisoformX2OS=SalmosalarOX=8030GN=LOC106609365PE=4SV=1;tr|A0A1S3SGZ5|A0A1S3SGZ5_SALSAserine/threonine-proteinphosphatase6regulatorysubunit2-likeisoformX1OS=SalmosalarOX=8030GN=LOC106609365PE=4SV=1;tr|A0A1S3MZV7|A0A1S3MZV7_SALSAserine/threonine-proteinphosphatase6regulatorysubunit2-likeisoformX2OS=SalmosalarOX=8…
NaN	24,0662	24,302	23,8583	25,923	24,0604	23,978	24,0577	24,6319	24,0433	NaN	24,2133	NaN	NaN	NaN	24,3946	NaN	23,7921	NaN	24,1165	24,0182	tr|A0A1S3N022|A0A1S3N022_SALSAinter-alpha-trypsininhibitorheavychainH2-likeOS=SalmosalarOX=8030GN=LOC106576198PE=4SV=1;tr|A0A1S3SG78|A0A1S3SG78_SALSAinter-alpha-trypsininhibitorheavychainH2OS=SalmosalarOX=8030GN=itih2PE=4SV=1	tr|A0A1S3N022|A0A1S3N022_SALSAinter-alpha-trypsininhibitorheavychainH2-likeOS=SalmosalarOX=8030GN=LOC106576198PE=4SV=1;tr|A0A1S3SG78|A0A1S3SG78_SALSAinter-alpha-trypsininhibitorheavychainH2OS=SalmosalarOX=8030GN=itih2PE=4SV=1
26,8202	27,1841	26,9892	27,3246	26,8283	27,5675	27,1357	27,4218	26,6417	26,9745	27,0743	26,6301	27,5393	27,2927	27,4363	27,0834	27,2564	27,094	27,0492	27,0238	26,6576	tr|A0A1S3N0W7|A0A1S3N0W7_SALSAmyotrophinOS=SalmosalarOX=8030GN=LOC106576424PE=4SV=1;tr|C0H9A4|C0H9A4_SALSAMyotrophinOS=SalmosalarOX=8030GN=MTPNPE=2SV=1	tr|A0A1S3N0W7|A0A1S3N0W7_SALSAmyotrophinOS=SalmosalarOX=8030GN=LOC106576424PE=4SV=1;tr|C0H9A4|C0H9A4_SALSAMyotrophinOS=SalmosalarOX=8030GN=MTPNPE=2SV=1
24,1197	26,4329	25,6527	24,3492	26,8266	25,6508	25,3403	24,995	25,6181	26,3717	24,582	26,1638	NaN	23,8573	24,1225	24,8175	24,965	NaN	24,2594	26,4825	25,5933	tr|B5X293|B5X293_SALSALumicanOS=SalmosalarOX=8030GN=LUMPE=2SV=1;tr|A0A1S3N0X4|A0A1S3N0X4_SALSAlumican-likeisoformX2OS=SalmosalarOX=8030GN=LOC106576454PE=4SV=1;tr|A0A1S3SET5|A0A1S3SET5_SALSAlumican-likeisoformX1OS=SalmosalarOX=8030GN=LOC106609037PE=4SV=1;tr|A0A1S3N0Y4|A0A1S3N0Y4_SALSAlumicanisoformX1OS=SalmosalarOX=8030GN=lumPE=4SV=1	tr|B5X293|B5X293_SALSALumicanOS=SalmosalarOX=8030GN=LUMPE=2SV=1;tr|A0A1S3N0X4|A0A1S3N0X4_SALSAlumican-likeisoformX2OS=SalmosalarOX=8030GN=LOC106576454PE=4SV=1;tr|A0A1S3SET5|A0A1S3SET5_SALSAlumican-likeisoformX1OS=SalmosalarOX=8030GN=LOC106609037PE=4SV=1;tr|A0A1S3N0Y4|A0A1S3N0Y4_SALSAlumicanisoformX1OS=SalmosalarOX=8030GN=lumPE=4SV=1
NaN	22,8795	NaN	NaN	NaN	NaN	NaN	NaN	NaN	NaN	NaN	NaN	NaN	NaN	NaN	NaN	NaN	NaN	NaN	NaN	NaN	tr|A0A1S3N134|A0A1S3N134_SALSAInosine-5'-monophosphatedehydrogenaseOS=SalmosalarOX=8030GN=LOC106576497PE=3SV=1;tr|A0A1S3N1J0|A0A1S3N1J0_SALSAInosine-5'-monophosphatedehydrogenaseOS=SalmosalarOX=8030GN=LOC106576497PE=3SV=1	tr|A0A1S3N134|A0A1S3N134_SALSAInosine-5'-monophosphatedehydrogenaseOS=SalmosalarOX=8030GN=LOC106576497PE=3SV=1;tr|A0A1S3N1J0|A0A1S3N1J0_SALSAInosine-5'-monophosphatedehydrogenaseOS=SalmosalarOX=8030GN=LOC106576497PE=3SV=1
NaN	NaN	NaN	NaN	NaN	NaN	NaN	NaN	NaN	NaN	NaN	NaN	NaN	NaN	NaN	NaN	22,9629	NaN	NaN	NaN	NaN	tr|A0A1S3N182|A0A1S3N182_SALSAcytoskeleton-associatedprotein4-likeOS=SalmosalarOX=8030GN=LOC106576430PE=4SV=1;tr|A0A1S3SI13|A0A1S3SI13_SALSAcytoskeleton-associatedprotein4-likeOS=SalmosalarOX=8030GN=LOC106609562PE=4SV=1	tr|A0A1S3N182|A0A1S3N182_SALSAcytoskeleton-associatedprotein4-likeOS=SalmosalarOX=8030GN=LOC106576430PE=4SV=1;tr|A0A1S3SI13|A0A1S3SI13_SALSAcytoskeleton-associatedprotein4-likeOS=SalmosalarOX=8030GN=LOC106609562PE=4SV=1
26,1289	25,828	27,2473	27,0028	24,9116	26,1714	26,4639	26,8395	25,9758	25,8359	27,1373	26,4213	27,0639	26,9461	27,1457	26,6591	25,5476	27,5072	26,442	26,4731	26,2568	tr|A0A1S3N1F6|A0A1S3N1F6_SALSAN-acylneuraminatecytidylyltransferaseisoformX1OS=SalmosalarOX=8030GN=LOC106576595PE=4SV=1;tr|A0A1S3N1F9|A0A1S3N1F9_SALSAN-acylneuraminatecytidylyltransferaseisoformX2OS=SalmosalarOX=8030GN=LOC106576595PE=4SV=1;tr|A0A1S3QJW7|A0A1S3QJW7_SALSAN-acylneuraminatecytidylyltransferase-likeOS=SalmosalarOX=8030GN=LOC106593487PE=4SV=1;tr|A0A1S3QCB5|A0A1S3QCB5_SALSAN-acylneurami…	tr|A0A1S3N1F6|A0A1S3N1F6_SALSAN-acylneuraminatecytidylyltransferaseisoformX1OS=SalmosalarOX=8030GN=LOC106576595PE=4SV=1;tr|A0A1S3N1F9|A0A1S3N1F9_SALSAN-acylneuraminatecytidylyltransferaseisoformX2OS=SalmosalarOX=8030GN=LOC106576595PE=4SV=1;tr|A0A1S3QJW7|A0A1S3QJW7_SALSAN-acylneuraminatecytidylyltransferase-likeOS=SalmosalarOX=8030GN=LOC106593487PE=4SV=1;tr|A0A1S3QCB5|A0A1S3QCB5_SALSAN-acylneurami…
25,4124	25,4381	25,3468	25,0699	25,9068	25,2149	25,6188	25,1682	25,5587	25,5964	25,1217	25,7123	24,8828	24,9707	24,6804	25,458	25,1762	25,2395	25,1495	25,577	25,3851	tr|A0A1S3N1G0|A0A1S3N1G0_SALSAStaphylococcalnucleasedomain-containingproteinOS=SalmosalarOX=8030GN=snd1PE=4SV=1;tr|A0A1S3N2H9|A0A1S3N2H9_SALSAstaphylococcalnucleasedomain-containingprotein1-likeOS=SalmosalarOX=8030GN=LOC106576529PE=4SV=1;tr|A0A1S3SID8|A0A1S3SID8_SALSAstaphylococcalnucleasedomain-containingprotein1-likeOS=SalmosalarOX=8030GN=LOC106609656PE=4SV=1;tr|A0A1S3SIC0|A0A1S3SIC0_SALSAstaph…	tr|A0A1S3N1G0|A0A1S3N1G0_SALSAStaphylococcalnucleasedomain-containingproteinOS=SalmosalarOX=8030GN=snd1PE=4SV=1
24,9277	24,8081	24,2252	24,745	24,6776	24,5394	24,7401	24,628	24,9284	24,9485	25,0028	24,6228	24,9386	24,9449	25,2064	24,8226	24,7768	23,8526	25,049	25,2831	24,9459	tr|A0A1S3N1P8|A0A1S3N1P8_SALSAadenosinekinaseaisoformX1OS=SalmosalarOX=8030GN=LOC100196663PE=4SV=1;tr|B5DGF0|B5DGF0_SALSAAdenosinekinaseAOS=SalmosalarOX=8030GN=LOC100196663PE=2SV=1;tr|C0H8Q7|C0H8Q7_SALSAAdenosinekinaseOS=SalmosalarOX=8030GN=ADKPE=2SV=1	tr|A0A1S3N1P8|A0A1S3N1P8_SALSAadenosinekinaseaisoformX1OS=SalmosalarOX=8030GN=LOC100196663PE=4SV=1;tr|B5DGF0|B5DGF0_SALSAAdenosinekinaseAOS=SalmosalarOX=8030GN=LOC100196663PE=2SV=1
27,5635	26,5227	27,2531	27,6212	25,9805	28,3127	26,7239	27,0678	NaN	27,0773	27,1945	26,4486	26,9	27,4069	27,7538	26,6902	27,5101	27,5923	27,2608	25,7551	26,1803	tr|A0A1S3N213|A0A1S3N213_SALSAuncharacterizedproteinLOC106576710OS=SalmosalarOX=8030GN=LOC106576710PE=4SV=1	tr|A0A1S3N213|A0A1S3N213_SALSAuncharacterizedproteinLOC106576710OS=SalmosalarOX=8030GN=LOC106576710PE=4SV=1
26,9654	26,1911	27,143	26,6836	25,8478	26,3824	26,0958	26,0528	26,1133	25,9591	26,9556	25,8873	26,7962	25,7829	26,5213	26,8854	26,5653	26,6256	26,5353	26,3318	25,8974	tr|A0A1S3SJ25|A0A1S3SJ25_SALSABeta-2-microglobulinOS=SalmosalarOX=8030GN=LOC106609846PE=3SV=1;tr|A0A1S3QZW7|A0A1S3QZW7_SALSABeta-2-microglobulinOS=SalmosalarOX=8030GN=LOC106599112PE=3SV=1;tr|Q9DD81|Q9DD81_SALSABeta-2-microglobulinOS=SalmosalarOX=8030GN=B2mPE=2SV=1;tr|Q9DD37|Q9DD37_SALSABeta-2-microglobulinOS=SalmosalarOX=8030GN=B2mPE=2SV=1;tr|A0A1S3QU83|A0A1S3QU83_SALSABeta-2-microglobulinOS=Salm…	tr|A0A1S3SJ25|A0A1S3SJ25_SALSABeta-2-microglobulinOS=SalmosalarOX=8030GN=LOC106609846PE=3SV=1;tr|A0A1S3QZW7|A0A1S3QZW7_SALSABeta-2-microglobulinOS=SalmosalarOX=8030GN=LOC106599112PE=3SV=1;tr|Q9DD81|Q9DD81_SALSABeta-2-microglobulinOS=SalmosalarOX=8030GN=B2mPE=2SV=1;tr|Q9DD37|Q9DD37_SALSABeta-2-microglobulinOS=SalmosalarOX=8030GN=B2mPE=2SV=1;tr|A0A1S3QU83|A0A1S3QU83_SALSABeta-2-microglobulinOS=Salm…
25,5574	25,127	25,4175	25,3388	25,2566	24,7668	25,3658	25,4271	25,4919	25,2107	25,0354	25,7082	24,8407	24,9	25,084	24,9545	24,7907	25,1023	25,24	25,7562	25,6538	tr|A0A1S3N2A0|A0A1S3N2A0_SALSAepithelialcelladhesionmoleculeisoformX3OS=SalmosalarOX=8030GN=epcamPE=4SV=1;tr|A0A1S3N3K3|A0A1S3N3K3_SALSAepithelialcelladhesionmoleculeisoformX2OS=SalmosalarOX=8030GN=epcamPE=4SV=1;tr|A0A1S3N2R2|A0A1S3N2R2_SALSAepithelialcelladhesionmoleculeisoformX1OS=SalmosalarOX=8030GN=epcamPE=4SV=1	tr|A0A1S3N2A0|A0A1S3N2A0_SALSAepithelialcelladhesionmoleculeisoformX3OS=SalmosalarOX=8030GN=epcamPE=4SV=1;tr|A0A1S3N3K3|A0A1S3N3K3_SALSAepithelialcelladhesionmoleculeisoformX2OS=SalmosalarOX=8030GN=epcamPE=4SV=1;tr|A0A1S3N2R2|A0A1S3N2R2_SALSAepithelialcelladhesionmoleculeisoformX1OS=SalmosalarOX=8030GN=epcamPE=4SV=1
NaN	NaN	23,6018	23,564	23,3711	23,374	23,57	23,4721	23,1094	23,2935	23,5845	NaN	NaN	23,4957	23,5518	23,5765	NaN	23,3178	NaN	23,5561	NaN	tr|A0A1S3RR91|A0A1S3RR91_SALSASEC23-interactingprotein-likeisoformX2OS=SalmosalarOX=8030GN=LOC106604541PE=4SV=1;tr|A0A1S3RSE1|A0A1S3RSE1_SALSASEC23-interactingprotein-likeisoformX1OS=SalmosalarOX=8030GN=LOC106604541PE=4SV=1;tr|A0A1S3N340|A0A1S3N340_SALSASEC23-interactingprotein-likeisoformX2OS=SalmosalarOX=8030GN=LOC106576824PE=4SV=1;tr|A0A1S3N2P0|A0A1S3N2P0_SALSASEC23-interactingprotein-likeisof…	tr|A0A1S3RR91|A0A1S3RR91_SALSASEC23-interactingprotein-likeisoformX2OS=SalmosalarOX=8030GN=LOC106604541PE=4SV=1;tr|A0A1S3RSE1|A0A1S3RSE1_SALSASEC23-interactingprotein-likeisoformX1OS=SalmosalarOX=8030GN=LOC106604541PE=4SV=1;tr|A0A1S3N340|A0A1S3N340_SALSASEC23-interactingprotein-likeisoformX2OS=SalmosalarOX=8030GN=LOC106576824PE=4SV=1;tr|A0A1S3N2P0|A0A1S3N2P0_SALSASEC23-interactingprotein-likeisof…
NaN	NaN	23,8289	22,4475	24,1021	22,5117	22,5124	NaN	22,8195	22,4642	NaN	22,6084	NaN	NaN	NaN	22,6601	NaN	NaN	NaN	22,9267	22,6077	tr|A0A1S3N344|A0A1S3N344_SALSAhyaluronan-bindingprotein2isoformX2OS=SalmosalarOX=8030GN=habp2PE=3SV=1;tr|A0A1S3N3C0|A0A1S3N3C0_SALSAhyaluronan-bindingprotein2isoformX1OS=SalmosalarOX=8030GN=habp2PE=3SV=1	tr|A0A1S3N344|A0A1S3N344_SALSAhyaluronan-bindingprotein2isoformX2OS=SalmosalarOX=8030GN=habp2PE=3SV=1;tr|A0A1S3N3C0|A0A1S3N3C0_SALSAhyaluronan-bindingprotein2isoformX1OS=SalmosalarOX=8030GN=habp2PE=3SV=1
25,7961	24,6599	25,5732	25,9241	23,8814	25,6462	24,9041	25,7103	23,8669	24,4891	24,807	24,5364	25,8009	24,767	25,749	24,5793	25,4655	25,159	25,0875	NaN	24,5269	tr|A0A1S3N3B7|A0A1S3N3B7_SALSAneuroblastdifferentiation-associatedproteinAHNAK-likeOS=SalmosalarOX=8030GN=LOC106576941PE=4SV=1	tr|A0A1S3N3B7|A0A1S3N3B7_SALSAneuroblastdifferentiation-associatedproteinAHNAK-likeOS=SalmosalarOX=8030GN=LOC106576941PE=4SV=1
NaN	NaN	NaN	NaN	24,6136	NaN	24,3574	NaN	NaN	NaN	24,3211	24,4227	24,2972	NaN	24,2213	NaN	NaN	NaN	24,5732	24,4243	24,7432	tr|A0A1S3N3Q9|A0A1S3N3Q9_SALSAsplicingfactorU2AF65kDasubunit-likeOS=SalmosalarOX=8030GN=LOC106576943PE=4SV=1;tr|A0A1S3N3M9|A0A1S3N3M9_SALSAU2snRNPauxiliaryfactorlargesubunitOS=SalmosalarOX=8030GN=u2af2PE=3SV=1;tr|A0A1S3N3G4|A0A1S3N3G4_SALSAU2snRNPauxiliaryfactorlargesubunitOS=SalmosalarOX=8030GN=u2af2PE=3SV=1;tr|A0A1S3RYF5|A0A1S3RYF5_SALSAU2snRNPauxiliaryfactorlargesubunitOS=SalmosalarOX=8030GN=L…	tr|A0A1S3N3Q9|A0A1S3N3Q9_SALSAsplicingfactorU2AF65kDasubunit-likeOS=SalmosalarOX=8030GN=LOC106576943PE=4SV=1;tr|A0A1S3N3M9|A0A1S3N3M9_SALSAU2snRNPauxiliaryfactorlargesubunitOS=SalmosalarOX=8030GN=u2af2PE=3SV=1;tr|A0A1S3N3G4|A0A1S3N3G4_SALSAU2snRNPauxiliaryfactorlargesubunitOS=SalmosalarOX=8030GN=u2af2PE=3SV=1;tr|A0A1S3RYF5|A0A1S3RYF5_SALSAU2snRNPauxiliaryfactorlargesubunitOS=SalmosalarOX=8030GN=L…
NaN	NaN	21,8981	NaN	NaN	NaN	NaN	NaN	NaN	NaN	NaN	NaN	NaN	NaN	NaN	NaN	NaN	NaN	NaN	NaN	NaN	tr|A0A1S3N3K4|A0A1S3N3K4_SALSAEukaryotictranslationinitiationfactor3subunitLOS=SalmosalarOX=8030GN=LOC106576896PE=3SV=1;tr|A0A1S3NHJ9|A0A1S3NHJ9_SALSAEukaryotictranslationinitiationfactor3subunitLOS=SalmosalarOX=8030GN=if3eiPE=3SV=1;tr|C0HAF2|C0HAF2_SALSAEukaryotictranslationinitiationfactor3subunitLOS=SalmosalarOX=8030GN=IF3EIPE=2SV=1	tr|A0A1S3N3K4|A0A1S3N3K4_SALSAEukaryotictranslationinitiationfactor3subunitLOS=SalmosalarOX=8030GN=LOC106576896PE=3SV=1;tr|A0A1S3NHJ9|A0A1S3NHJ9_SALSAEukaryotictranslationinitiationfactor3subunitLOS=SalmosalarOX=8030GN=if3eiPE=3SV=1;tr|C0HAF2|C0HAF2_SALSAEukaryotictranslationinitiationfactor3subunitLOS=SalmosalarOX=8030GN=IF3EIPE=2SV=1
NaN	NaN	NaN	NaN	23,9479	NaN	23,5743	NaN	NaN	NaN	NaN	NaN	NaN	23,5987	23,4931	NaN	23,3408	NaN	NaN	NaN	NaN	tr|A0A1S3RTA3|A0A1S3RTA3_SALSAC-terminal-bindingprotein2isoformX3OS=SalmosalarOX=8030GN=LOC106604922PE=3SV=1;tr|A0A1S3SUT0|A0A1S3SUT0_SALSAC-terminal-bindingprotein1-likeisoformX3OS=SalmosalarOX=8030GN=LOC106611936PE=3SV=1;tr|A0A1S3RTD3|A0A1S3RTD3_SALSAC-terminal-bindingprotein1isoformX2OS=SalmosalarOX=8030GN=LOC106604922PE=3SV=1;tr|A0A1S3S6A8|A0A1S3S6A8_SALSAC-terminal-bindingprotein2isoformX5OS…	tr|A0A1S3RTA3|A0A1S3RTA3_SALSAC-terminal-bindingprotein2isoformX3OS=SalmosalarOX=8030GN=LOC106604922PE=3SV=1;tr|A0A1S3SUT0|A0A1S3SUT0_SALSAC-terminal-bindingprotein1-likeisoformX3OS=SalmosalarOX=8030GN=LOC106611936PE=3SV=1;tr|A0A1S3RTD3|A0A1S3RTD3_SALSAC-terminal-bindingprotein1isoformX2OS=SalmosalarOX=8030GN=LOC106604922PE=3SV=1;tr|A0A1S3S6A8|A0A1S3S6A8_SALSAC-terminal-bindingprotein2isoformX5OS…
NaN	NaN	22,6284	NaN	NaN	NaN	NaN	NaN	NaN	NaN	NaN	NaN	NaN	NaN	NaN	NaN	NaN	NaN	NaN	NaN	NaN	tr|A0A1S3N4C3|A0A1S3N4C3_SALSAReticulonOS=SalmosalarOX=8030GN=rtn4PE=4SV=1;tr|A0A1S3N476|A0A1S3N476_SALSAReticulonOS=SalmosalarOX=8030GN=rtn4PE=4SV=1;tr|A0A1S3N4I6|A0A1S3N4I6_SALSAReticulonOS=SalmosalarOX=8030GN=rtn4PE=4SV=1;tr|A0A1S3N5F5|A0A1S3N5F5_SALSAReticulonOS=SalmosalarOX=8030GN=rtn4PE=4SV=1;tr|A0A1S3N4P5|A0A1S3N4P5_SALSAReticulonOS=SalmosalarOX=8030GN=rtn4PE=4SV=1	tr|A0A1S3N4C3|A0A1S3N4C3_SALSAReticulonOS=SalmosalarOX=8030GN=rtn4PE=4SV=1;tr|A0A1S3N476|A0A1S3N476_SALSAReticulonOS=SalmosalarOX=8030GN=rtn4PE=4SV=1;tr|A0A1S3N4I6|A0A1S3N4I6_SALSAReticulonOS=SalmosalarOX=8030GN=rtn4PE=4SV=1;tr|A0A1S3N5F5|A0A1S3N5F5_SALSAReticulonOS=SalmosalarOX=8030GN=rtn4PE=4SV=1;tr|A0A1S3N4P5|A0A1S3N4P5_SALSAReticulonOS=SalmosalarOX=8030GN=rtn4PE=4SV=1
28,2997	28,2038	26,7862	27,7653	28,3712	27,7017	28,0671	27,9891	28,6336	28,0461	27,3452	27,6181	27,7949	27,446	27,6513	28,0209	27,7214	27,0265	26,8085	26,9956	27,644	tr|A0A1S3S445|A0A1S3S445_SALSAElongationfactor1-alphaOS=SalmosalarOX=8030GN=LOC106607006PE=3SV=1;tr|A0A1S3N4T8|A0A1S3N4T8_SALSAElongationfactor1-alphaOS=SalmosalarOX=8030GN=LOC106576970PE=3SV=1;tr|C0HBS1|C0HBS1_SALSAElongationfactor1-alphaOS=SalmosalarOX=8030GN=EF1A1PE=2SV=1	tr|A0A1S3S445|A0A1S3S445_SALSAElongationfactor1-alphaOS=SalmosalarOX=8030GN=LOC106607006PE=3SV=1;tr|A0A1S3N4T8|A0A1S3N4T8_SALSAElongationfactor1-alphaOS=SalmosalarOX=8030GN=LOC106576970PE=3SV=1;tr|C0HBS1|C0HBS1_SALSAElongationfactor1-alphaOS=SalmosalarOX=8030GN=EF1A1PE=2SV=1
27,9507	27,5243	27,5097	27,6041	27,5091	27,5916	27,6056	27,4583	27,4836	27,4462	27,7327	27,6055	27,5497	27,7221	27,6357	27,7321	27,3414	27,2685	27,6375	27,642	27,5424	tr|A0A1S3N514|A0A1S3N514_SALSAAnnexinOS=SalmosalarOX=8030GN=anx11PE=3SV=1;tr|B5X1W5|B5X1W5_SALSAAnnexinOS=SalmosalarOX=8030GN=ANX11PE=2SV=1;tr|A0A1S3T2N8|A0A1S3T2N8_SALSAAnnexinOS=SalmosalarOX=8030GN=LOC106613295PE=3SV=1	tr|A0A1S3N514|A0A1S3N514_SALSAAnnexinOS=SalmosalarOX=8030GN=anx11PE=3SV=1;tr|B5X1W5|B5X1W5_SALSAAnnexinOS=SalmosalarOX=8030GN=ANX11PE=2SV=1;tr|A0A1S3T2N8|A0A1S3T2N8_SALSAAnnexinOS=SalmosalarOX=8030GN=LOC106613295PE=3SV=1
NaN	NaN	NaN	NaN	24,6056	NaN	NaN	23,0321	23,5371	NaN	NaN	23,5283	NaN	NaN	NaN	NaN	NaN	NaN	NaN	23,7242	23,7285	tr|A0A1S3N5A9|A0A1S3N5A9_SALSAprolyl4-hydroxylasesubunitalpha-1-likeOS=SalmosalarOX=8030GN=LOC106577060PE=4SV=1	tr|A0A1S3N5A9|A0A1S3N5A9_SALSAprolyl4-hydroxylasesubunitalpha-1-likeOS=SalmosalarOX=8030GN=LOC106577060PE=4SV=1
NaN	24,3761	NaN	NaN	23,812	NaN	24,4242	24,6408	NaN	24,3477	NaN	24,5194	24,269	NaN	NaN	NaN	NaN	NaN	24,0156	24,1456	24,2197	tr|A0A1S3N5R0|A0A1S3N5R0_SALSASidoreflexinOS=SalmosalarOX=8030GN=LOC106577244PE=3SV=1;tr|A0A1S3SSP1|A0A1S3SSP1_SALSAsideroflexin-3-likeOS=SalmosalarOX=8030GN=LOC106611551PE=4SV=1;tr|A0A1S3SRY4|A0A1S3SRY4_SALSAsideroflexin-2isoformX1OS=SalmosalarOX=8030GN=sfxn2PE=4SV=1;tr|B5X5M1|B5X5M1_SALSASidoreflexinOS=SalmosalarOX=8030GN=SFXN2PE=2SV=1	tr|A0A1S3N5R0|A0A1S3N5R0_SALSASidoreflexinOS=SalmosalarOX=8030GN=LOC106577244PE=3SV=1;tr|A0A1S3SSP1|A0A1S3SSP1_SALSAsideroflexin-3-likeOS=SalmosalarOX=8030GN=LOC106611551PE=4SV=1
27,2816	26,9385	26,8606	27,0825	26,6374	27,2452	27,0228	27,1594	26,4568	26,6747	26,9933	26,7903	27,2968	27,2185	27,3549	26,833	26,9482	26,7951	27,4143	26,7572	26,9269	tr|C0H9H2|C0H9H2_SALSAActin-relatedprotein2OS=SalmosalarOX=8030GN=ARP2APE=2SV=1;tr|C0H939|C0H939_SALSAActin-relatedprotein2OS=SalmosalarOX=8030GN=ARP2APE=2SV=1;tr|A0A1S3N5U5|A0A1S3N5U5_SALSAActin-relatedprotein2OS=SalmosalarOX=8030GN=LOC106577324PE=3SV=1;tr|A0A1S3T5Q8|A0A1S3T5Q8_SALSAActin-relatedprotein2OS=SalmosalarOX=8030GN=LOC106613810PE=3SV=1;tr|A0A1S3N627|A0A1S3N627_SALSAActin-relatedprotei…	tr|C0H9H2|C0H9H2_SALSAActin-relatedprotein2OS=SalmosalarOX=8030GN=ARP2APE=2SV=1;tr|C0H939|C0H939_SALSAActin-relatedprotein2OS=SalmosalarOX=8030GN=ARP2APE=2SV=1;tr|A0A1S3N5U5|A0A1S3N5U5_SALSAActin-relatedprotein2OS=SalmosalarOX=8030GN=LOC106577324PE=3SV=1;tr|A0A1S3T5Q8|A0A1S3T5Q8_SALSAActin-relatedprotein2OS=SalmosalarOX=8030GN=LOC106613810PE=3SV=1;tr|A0A1S3N627|A0A1S3N627_SALSAActin-relatedprotei…
29,3285	28,7522	28,7115	29,5342	28,582	29,4525	29,0951	29,377	28,3882	28,8363	29,1117	28,5075	29,3944	29,0785	29,4168	28,9987	29,3331	29,0041	29,1481	28,7094	28,7379	tr|A0A1S3N5V4|A0A1S3N5V4_SALSAMalatedehydrogenaseOS=SalmosalarOX=8030GN=LOC106577388PE=3SV=1	tr|A0A1S3N5V4|A0A1S3N5V4_SALSAMalatedehydrogenaseOS=SalmosalarOX=8030GN=LOC106577388PE=3SV=1
27,711	28,097	27,7977	27,6868	28,2997	27,4787	28,0772	27,9316	28,3903	28,0967	27,7447	28,2826	27,6828	27,645	27,6224	28,0856	27,6935	27,0385	27,6356	28,0534	28,2432	tr|A0A1S3N5Z7|A0A1S3N5Z7_SALSA60SribosomalproteinL18-likeOS=SalmosalarOX=8030GN=LOC106577306PE=4SV=1;tr|B5XCY0|B5XCY0_SALSA60SribosomalproteinL18OS=SalmosalarOX=8030GN=RL18PE=2SV=1;sp|P24558|RL18_SALSA60SribosomalproteinL18OS=SalmosalarOX=8030GN=rpl18PE=2SV=1	tr|A0A1S3N5Z7|A0A1S3N5Z7_SALSA60SribosomalproteinL18-likeOS=SalmosalarOX=8030GN=LOC106577306PE=4SV=1;tr|B5XCY0|B5XCY0_SALSA60SribosomalproteinL18OS=SalmosalarOX=8030GN=RL18PE=2SV=1
26,6484	24,7775	24,4615	26,0936	24,4903	26,2896	25,2257	25,2968	NaN	24,771	24,972	25,1978	25,4653	25,2512	25,6672	25,1294	25,8438	NaN	25,2442	24,8711	25,09	tr|A0A1S3N608|A0A1S3N608_SALSAMalatedehydrogenaseOS=SalmosalarOX=8030GN=LOC106577387PE=3SV=1;tr|A0A1S3N5R1|A0A1S3N5R1_SALSAMalatedehydrogenaseOS=SalmosalarOX=8030GN=LOC106577387PE=3SV=1;tr|B5X2Q1|B5X2Q1_SALSAMalatedehydrogenaseOS=SalmosalarOX=8030GN=MDHCPE=2SV=1;tr|A0A1S3QUX5|A0A1S3QUX5_SALSAMalatedehydrogenaseOS=SalmosalarOX=8030GN=LOC106596468PE=3SV=1	tr|A0A1S3N608|A0A1S3N608_SALSAMalatedehydrogenaseOS=SalmosalarOX=8030GN=LOC106577387PE=3SV=1;tr|A0A1S3N5R1|A0A1S3N5R1_SALSAMalatedehydrogenaseOS=SalmosalarOX=8030GN=LOC106577387PE=3SV=1;tr|B5X2Q1|B5X2Q1_SALSAMalatedehydrogenaseOS=SalmosalarOX=8030GN=MDHCPE=2SV=1;tr|A0A1S3QUX5|A0A1S3QUX5_SALSAMalatedehydrogenaseOS=SalmosalarOX=8030GN=LOC106596468PE=3SV=1
NaN	23,5226	23,4753	NaN	23,4025	24,1081	23,764	23,8835	23,4134	23,6389	23,6561	NaN	23,8991	23,7668	23,9223	23,5546	23,9115	23,9089	23,5522	NaN	23,3581	tr|A0A1S3N6B2|A0A1S3N6B2_SALSAinorganicpyrophosphataseOS=SalmosalarOX=8030GN=ppa1PE=4SV=1	tr|A0A1S3N6B2|A0A1S3N6B2_SALSAinorganicpyrophosphataseOS=SalmosalarOX=8030GN=ppa1PE=4SV=1
25,4195	24,9778	24,8069	24,9494	25,5737	24,7727	25,2501	24,8131	25,3725	25,2391	24,6844	25,3102	24,7663	24,8305	24,9205	25,2085	24,9674	24,4831	24,8086	25,0741	25,1021	tr|B5DG95|B5DG95_SALSA40SribosomalproteinS24OS=SalmosalarOX=8030GN=rps24PE=2SV=1;tr|A0A1S3SBV8|A0A1S3SBV8_SALSA40SribosomalproteinS24OS=SalmosalarOX=8030GN=LOC106608423PE=3SV=1;tr|B5X6X8|B5X6X8_SALSA40SribosomalproteinS24OS=SalmosalarOX=8030GN=RS24PE=2SV=1;tr|A0A1S3N6B7|A0A1S3N6B7_SALSA40SribosomalproteinS24OS=SalmosalarOX=8030GN=LOC106577218PE=3SV=1;tr|C0H8V9|C0H8V9_SALSA40SribosomalproteinS24OS…	tr|B5DG95|B5DG95_SALSA40SribosomalproteinS24OS=SalmosalarOX=8030GN=rps24PE=2SV=1;tr|A0A1S3SBV8|A0A1S3SBV8_SALSA40SribosomalproteinS24OS=SalmosalarOX=8030GN=LOC106608423PE=3SV=1;tr|B5X6X8|B5X6X8_SALSA40SribosomalproteinS24OS=SalmosalarOX=8030GN=RS24PE=2SV=1;tr|A0A1S3N6B7|A0A1S3N6B7_SALSA40SribosomalproteinS24OS=SalmosalarOX=8030GN=LOC106577218PE=3SV=1;tr|C0H8V9|C0H8V9_SALSA40SribosomalproteinS24OS…
NaN	NaN	22,7758	NaN	NaN	NaN	NaN	NaN	NaN	NaN	NaN	NaN	NaN	NaN	NaN	NaN	NaN	NaN	NaN	NaN	NaN	tr|A0A1S3N6C0|A0A1S3N6C0_SALSAfumaratehydratase,mitochondrialOS=SalmosalarOX=8030GN=LOC106577413PE=3SV=1;tr|A0A1S3SQ25|A0A1S3SQ25_SALSAfumaratehydratase,mitochondrial-likeOS=SalmosalarOX=8030GN=LOC106611092PE=3SV=1;tr|A0A1S3L7P1|A0A1S3L7P1_SALSAfumaratehydratase,mitochondrial-likeisoformX2OS=SalmosalarOX=8030GN=LOC106564874PE=4SV=1;tr|A0A1S3L8M9|A0A1S3L8M9_SALSAuncharacterizedproteinLOC106564874i…	tr|A0A1S3N6C0|A0A1S3N6C0_SALSAfumaratehydratase,mitochondrialOS=SalmosalarOX=8030GN=LOC106577413PE=3SV=1;tr|A0A1S3SQ25|A0A1S3SQ25_SALSAfumaratehydratase,mitochondrial-likeOS=SalmosalarOX=8030GN=LOC106611092PE=3SV=1;tr|A0A1S3L7P1|A0A1S3L7P1_SALSAfumaratehydratase,mitochondrial-likeisoformX2OS=SalmosalarOX=8030GN=LOC106564874PE=4SV=1;tr|A0A1S3L8M9|A0A1S3L8M9_SALSAuncharacterizedproteinLOC106564874i…
NaN	NaN	22,7433	NaN	NaN	NaN	NaN	NaN	NaN	NaN	NaN	NaN	NaN	NaN	NaN	NaN	NaN	NaN	NaN	NaN	NaN	tr|A0A1S3N6I0|A0A1S3N6I0_SALSAReticulonOS=SalmosalarOX=8030GN=rtn3PE=4SV=1	tr|A0A1S3N6I0|A0A1S3N6I0_SALSAReticulonOS=SalmosalarOX=8030GN=rtn3PE=4SV=1
28,8054	28,159	27,9458	28,8162	29,3121	28,9846	28,2114	28,5735	28,7433	29,5254	27,9501	28,7667	26,7282	26,5	27,399	28,8288	27,5143	24,8549	27,1987	28,2061	27,6473	tr|A0A1S3N6L4|A0A1S3N6L4_SALSAapolipoproteinC-I-likeOS=SalmosalarOX=8030GN=LOC106577511PE=4SV=1;tr|A0A1S3RYY8|A0A1S3RYY8_SALSAapolipoproteinC-IisoformX1OS=SalmosalarOX=8030GN=apoc1PE=4SV=1;tr|B5XE16|B5XE16_SALSAApolipoproteinC-IprecursorOS=SalmosalarOX=8030GN=APOC1PE=2SV=1	tr|A0A1S3N6L4|A0A1S3N6L4_SALSAapolipoproteinC-I-likeOS=SalmosalarOX=8030GN=LOC106577511PE=4SV=1
NaN	NaN	NaN	NaN	NaN	NaN	NaN	NaN	NaN	24,375	NaN	NaN	NaN	NaN	NaN	NaN	NaN	NaN	NaN	NaN	NaN	tr|B5DG88|B5DG88_SALSASerine/threonine-proteinphosphataseOS=SalmosalarOX=8030GN=ppp1cbPE=2SV=1;tr|A0A1S3N6S5|A0A1S3N6S5_SALSASerine/threonine-proteinphosphataseOS=SalmosalarOX=8030GN=LOC106577544PE=3SV=1	tr|B5DG88|B5DG88_SALSASerine/threonine-proteinphosphataseOS=SalmosalarOX=8030GN=ppp1cbPE=2SV=1;tr|A0A1S3N6S5|A0A1S3N6S5_SALSASerine/threonine-proteinphosphataseOS=SalmosalarOX=8030GN=LOC106577544PE=3SV=1
NaN	24,3595	NaN	24,1284	24,4827	NaN	24,1697	NaN	NaN	24,1135	24,0929	24,1297	24,4097	NaN	24,2699	NaN	24,1254	NaN	24,0996	24,2739	23,9271	tr|A0A1S3N774|A0A1S3N774_SALSAmacrophage-cappingprotein-likeisoformX2OS=SalmosalarOX=8030GN=LOC106577552PE=4SV=1;tr|A0A1S3N6U5|A0A1S3N6U5_SALSAmacrophage-cappingprotein-likeisoformX1OS=SalmosalarOX=8030GN=LOC106577552PE=4SV=1	tr|A0A1S3N774|A0A1S3N774_SALSAmacrophage-cappingprotein-likeisoformX2OS=SalmosalarOX=8030GN=LOC106577552PE=4SV=1;tr|A0A1S3N6U5|A0A1S3N6U5_SALSAmacrophage-cappingprotein-likeisoformX1OS=SalmosalarOX=8030GN=LOC106577552PE=4SV=1
25,308	24,7242	25,6114	25,136	26,067	25,1778	24,9663	25,1145	25,2018	25,6925	24,6683	25,3327	NaN	NaN	NaN	25,0469	23,854	NaN	24,4807	24,601	24,4212	tr|A0A1S3N6U9|A0A1S3N6U9_SALSAapolipoproteinA-I-likeOS=SalmosalarOX=8030GN=LOC106577499PE=3SV=1	tr|A0A1S3N6U9|A0A1S3N6U9_SALSAapolipoproteinA-I-likeOS=SalmosalarOX=8030GN=LOC106577499PE=3SV=1
NaN	NaN	22,5016	NaN	NaN	NaN	NaN	NaN	NaN	NaN	NaN	NaN	NaN	NaN	NaN	NaN	NaN	NaN	NaN	NaN	NaN	tr|A0A1S3N6W1|A0A1S3N6W1_SALSAsexhormone-bindingglobulin-likeOS=SalmosalarOX=8030GN=LOC106577549PE=4SV=1	tr|A0A1S3N6W1|A0A1S3N6W1_SALSAsexhormone-bindingglobulin-likeOS=SalmosalarOX=8030GN=LOC106577549PE=4SV=1
NaN	NaN	NaN	NaN	23,6307	22,3229	NaN	22,4632	NaN	NaN	NaN	NaN	NaN	NaN	NaN	NaN	NaN	NaN	NaN	NaN	NaN	tr|A0A1S3N6W3|A0A1S3N6W3_SALSAapolipoproteinA-IV-likeOS=SalmosalarOX=8030GN=LOC106577505PE=3SV=1	tr|A0A1S3N6W3|A0A1S3N6W3_SALSAapolipoproteinA-IV-likeOS=SalmosalarOX=8030GN=LOC106577505PE=3SV=1
NaN	NaN	22,4375	22,9049	23,1209	23,147	23,448	23,3426	23,3928	NaN	NaN	23,2536	NaN	NaN	NaN	22,7548	22,4665	NaN	22,7018	23,3106	NaN	tr|A0A1S3N6Y0|A0A1S3N6Y0_SALSAapolipoproteinEb-likeOS=SalmosalarOX=8030GN=LOC106577506PE=3SV=1	tr|A0A1S3N6Y0|A0A1S3N6Y0_SALSAapolipoproteinEb-likeOS=SalmosalarOX=8030GN=LOC106577506PE=3SV=1
NaN	NaN	NaN	NaN	NaN	NaN	NaN	22,2738	NaN	NaN	NaN	NaN	NaN	NaN	NaN	NaN	NaN	NaN	22,8271	NaN	NaN	tr|A0A1S3N7R5|A0A1S3N7R5_SALSARNA-bindingprotein4B-likeisoformX5OS=SalmosalarOX=8030GN=LOC106577683PE=4SV=1;tr|A0A1S3N7M5|A0A1S3N7M5_SALSACUGBPElav-likefamilymember4isoformX4OS=SalmosalarOX=8030GN=LOC106577683PE=4SV=1;tr|A0A1S3SD89|A0A1S3SD89_SALSARNA-bindingprotein4.1-likeOS=SalmosalarOX=8030GN=LOC106608730PE=4SV=1;tr|A0A1S3N7S9|A0A1S3N7S9_SALSACUGBPElav-likefamilymember4isoformX3OS=SalmosalarOX…	tr|A0A1S3N7R5|A0A1S3N7R5_SALSARNA-bindingprotein4B-likeisoformX5OS=SalmosalarOX=8030GN=LOC106577683PE=4SV=1;tr|A0A1S3N7M5|A0A1S3N7M5_SALSACUGBPElav-likefamilymember4isoformX4OS=SalmosalarOX=8030GN=LOC106577683PE=4SV=1;tr|A0A1S3SD89|A0A1S3SD89_SALSARNA-bindingprotein4.1-likeOS=SalmosalarOX=8030GN=LOC106608730PE=4SV=1;tr|A0A1S3N7S9|A0A1S3N7S9_SALSACUGBPElav-likefamilymember4isoformX3OS=SalmosalarOX…
27,9054	27,7893	28,2349	27,753	29,3127	28,0149	28,5527	28,0471	28,5333	27,5637	27,6915	27,4079	27,2142	26,4775	NaN	28,0231	27,2207	NaN	26,4763	28,1663	27,9055	tr|A0A1S3N7Q2|A0A1S3N7Q2_SALSAuncharacterizedproteinLOC106577517OS=SalmosalarOX=8030GN=LOC106577517PE=4SV=1	tr|A0A1S3N7Q2|A0A1S3N7Q2_SALSAuncharacterizedproteinLOC106577517OS=SalmosalarOX=8030GN=LOC106577517PE=4SV=1
32,4666	32,8075	32,3986	32,6368	31,9774	33,7265	32,2004	31,5014	30,7129	32,8001	33,1709	31,7029	33,6653	33,2625	33,2152	32,611	33,4043	33,3009	32,9708	32,5837	31,0994	tr|A0A1S3N816|A0A1S3N816_SALSAIgGFc-bindingprotein-likeOS=SalmosalarOX=8030GN=LOC106577653PE=4SV=1;tr|A0A1S3R3K2|A0A1S3R3K2_SALSAIgGFc-bindingprotein-likeOS=SalmosalarOX=8030GN=LOC106600133PE=4SV=1	tr|A0A1S3N816|A0A1S3N816_SALSAIgGFc-bindingprotein-likeOS=SalmosalarOX=8030GN=LOC106577653PE=4SV=1
NaN	23,2091	NaN	NaN	NaN	NaN	NaN	NaN	NaN	NaN	NaN	NaN	NaN	NaN	NaN	NaN	NaN	NaN	NaN	NaN	NaN	tr|C0H9Z9|C0H9Z9_SALSACoagulationfactorXIIIAchainOS=SalmosalarOX=8030GN=F13APE=2SV=1;tr|A0A1S3N872|A0A1S3N872_SALSAcoagulationfactorXIIIAchain-likeisoformX1OS=SalmosalarOX=8030GN=LOC106577836PE=4SV=1;tr|A0A1S3N8C2|A0A1S3N8C2_SALSAcoagulationfactorXIIIAchain-likeisoformX2OS=SalmosalarOX=8030GN=LOC106577836PE=4SV=1	tr|C0H9Z9|C0H9Z9_SALSACoagulationfactorXIIIAchainOS=SalmosalarOX=8030GN=F13APE=2SV=1;tr|A0A1S3N872|A0A1S3N872_SALSAcoagulationfactorXIIIAchain-likeisoformX1OS=SalmosalarOX=8030GN=LOC106577836PE=4SV=1;tr|A0A1S3N8C2|A0A1S3N8C2_SALSAcoagulationfactorXIIIAchain-likeisoformX2OS=SalmosalarOX=8030GN=LOC106577836PE=4SV=1
NaN	NaN	21,9462	NaN	NaN	NaN	NaN	NaN	NaN	NaN	NaN	NaN	NaN	NaN	NaN	NaN	NaN	NaN	NaN	NaN	NaN	tr|A0A1S3N8K8|A0A1S3N8K8_SALSAplacenta-specificgene8protein-likeisoformX3OS=SalmosalarOX=8030GN=LOC106577641PE=4SV=1	tr|A0A1S3N8K8|A0A1S3N8K8_SALSAplacenta-specificgene8protein-likeisoformX3OS=SalmosalarOX=8030GN=LOC106577641PE=4SV=1
NaN	NaN	NaN	NaN	NaN	NaN	NaN	22,6056	23,1393	NaN	NaN	NaN	NaN	NaN	NaN	NaN	NaN	NaN	NaN	NaN	NaN	tr|B9EPS7|B9EPS7_SALSARNA-bindingprotein4B-likeisoformX3OS=SalmosalarOX=8030GN=RBM4BPE=2SV=1;tr|B9EQL1|B9EQL1_SALSARNA-bindingprotein4B-likeisoformX2OS=SalmosalarOX=8030GN=RBM4BPE=2SV=1;tr|B5DG79|B5DG79_SALSARNA-bindingprotein4B-likeisoformX1OS=SalmosalarOX=8030GN=LOC106577685PE=2SV=1;tr|A0A1S3N8S1|A0A1S3N8S1_SALSARNA-bindingprotein4B-likeOS=SalmosalarOX=8030GN=LOC106577684PE=4SV=1	tr|B9EPS7|B9EPS7_SALSARNA-bindingprotein4B-likeisoformX3OS=SalmosalarOX=8030GN=RBM4BPE=2SV=1;tr|B9EQL1|B9EQL1_SALSARNA-bindingprotein4B-likeisoformX2OS=SalmosalarOX=8030GN=RBM4BPE=2SV=1;tr|B5DG79|B5DG79_SALSARNA-bindingprotein4B-likeisoformX1OS=SalmosalarOX=8030GN=LOC106577685PE=2SV=1;tr|A0A1S3N8S1|A0A1S3N8S1_SALSARNA-bindingprotein4B-likeOS=SalmosalarOX=8030GN=LOC106577684PE=4SV=1
NaN	NaN	NaN	NaN	NaN	NaN	NaN	NaN	22,7563	NaN	23,2966	23,2191	NaN	NaN	NaN	23,4405	NaN	23,1039	NaN	NaN	23,3145	tr|A0A1S3N8X3|A0A1S3N8X3_SALSAsuppressoroftumorigenicity14proteinhomologisoformX2OS=SalmosalarOX=8030GN=LOC106577854PE=4SV=1;tr|A0A1S3RXF4|A0A1S3RXF4_SALSAsuppressoroftumorigenicity14proteinhomologisoformX2OS=SalmosalarOX=8030GN=LOC106605621PE=4SV=1;tr|A0A1S3RXF6|A0A1S3RXF6_SALSAsuppressoroftumorigenicity14proteinhomologisoformX1OS=SalmosalarOX=8030GN=LOC106605621PE=4SV=1;tr|A0A1S3N9G5|A0A1S3N9G5…	tr|A0A1S3N8X3|A0A1S3N8X3_SALSAsuppressoroftumorigenicity14proteinhomologisoformX2OS=SalmosalarOX=8030GN=LOC106577854PE=4SV=1;tr|A0A1S3RXF4|A0A1S3RXF4_SALSAsuppressoroftumorigenicity14proteinhomologisoformX2OS=SalmosalarOX=8030GN=LOC106605621PE=4SV=1;tr|A0A1S3RXF6|A0A1S3RXF6_SALSAsuppressoroftumorigenicity14proteinhomologisoformX1OS=SalmosalarOX=8030GN=LOC106605621PE=4SV=1;tr|A0A1S3N9G5|A0A1S3N9G5…
27,4103	28,2565	27,9209	27,9642	28,3786	27,9403	27,9308	27,9988	28,5286	27,9423	27,8979	28,2473	27,9189	27,8628	27,7836	28,0771	27,9646	27,9314	28,0838	28,2737	28,3269	tr|A0A1S3N962|A0A1S3N962_SALSAeukaryoticinitiationfactor4A-IOS=SalmosalarOX=8030GN=LOC106577905PE=3SV=1;tr|A0A1S3RGB0|A0A1S3RGB0_SALSAeukaryoticinitiationfactor4A-IOS=SalmosalarOX=8030GN=LOC106602896PE=3SV=1;tr|A0A1S3KKZ7|A0A1S3KKZ7_SALSAeukaryoticinitiationfactor4A-I-likeOS=SalmosalarOX=8030GN=LOC106560692PE=3SV=1;tr|A0A1S3LVI6|A0A1S3LVI6_SALSAeukaryoticinitiationfactor4A-IIisoformX2OS=Salmosala…	tr|A0A1S3N962|A0A1S3N962_SALSAeukaryoticinitiationfactor4A-IOS=SalmosalarOX=8030GN=LOC106577905PE=3SV=1;tr|A0A1S3RGB0|A0A1S3RGB0_SALSAeukaryoticinitiationfactor4A-IOS=SalmosalarOX=8030GN=LOC106602896PE=3SV=1;tr|A0A1S3KKZ7|A0A1S3KKZ7_SALSAeukaryoticinitiationfactor4A-I-likeOS=SalmosalarOX=8030GN=LOC106560692PE=3SV=1
NaN	NaN	21,8613	NaN	NaN	NaN	NaN	NaN	NaN	NaN	NaN	NaN	NaN	NaN	NaN	NaN	NaN	NaN	NaN	NaN	NaN	tr|A0A1S3R5W0|A0A1S3R5W0_SALSAheterogeneousnuclearribonucleoproteinC-likeisoformX4OS=SalmosalarOX=8030GN=LOC106600345PE=4SV=1;tr|A0A1S3R441|A0A1S3R441_SALSAheterogeneousnuclearribonucleoproteinC-likeisoformX3OS=SalmosalarOX=8030GN=LOC106600345PE=4SV=1;tr|A0A1S3N9Q2|A0A1S3N9Q2_SALSAheterogeneousnuclearribonucleoproteinC-likeisoformX3OS=SalmosalarOX=8030GN=LOC106577997PE=4SV=1;tr|A0A1S3N973|A0A1S3N…	tr|A0A1S3R5W0|A0A1S3R5W0_SALSAheterogeneousnuclearribonucleoproteinC-likeisoformX4OS=SalmosalarOX=8030GN=LOC106600345PE=4SV=1;tr|A0A1S3R441|A0A1S3R441_SALSAheterogeneousnuclearribonucleoproteinC-likeisoformX3OS=SalmosalarOX=8030GN=LOC106600345PE=4SV=1;tr|A0A1S3N9Q2|A0A1S3N9Q2_SALSAheterogeneousnuclearribonucleoproteinC-likeisoformX3OS=SalmosalarOX=8030GN=LOC106577997PE=4SV=1;tr|A0A1S3N973|A0A1S3N…
NaN	23,0119	23,2142	23,0906	22,9076	23,6721	22,9608	23,4757	NaN	NaN	NaN	NaN	NaN	23,178	NaN	NaN	23,3814	NaN	NaN	23,4154	23,312	tr|A0A1S3N9A4|A0A1S3N9A4_SALSAurokinaseplasminogenactivatorsurfacereceptor-likeOS=SalmosalarOX=8030GN=LOC106578012PE=4SV=1	tr|A0A1S3N9A4|A0A1S3N9A4_SALSAurokinaseplasminogenactivatorsurfacereceptor-likeOS=SalmosalarOX=8030GN=LOC106578012PE=4SV=1
NaN	NaN	NaN	NaN	NaN	NaN	24,0714	23,9097	NaN	NaN	NaN	NaN	23,9569	NaN	NaN	NaN	NaN	24,6956	NaN	NaN	NaN	tr|A0A1S3N9I8|A0A1S3N9I8_SALSAputativeferric-chelatereductase1isoformX2OS=SalmosalarOX=8030GN=LOC106578055PE=4SV=1;tr|A0A1S3N9D9|A0A1S3N9D9_SALSAputativeferric-chelatereductase1isoformX1OS=SalmosalarOX=8030GN=LOC106578055PE=4SV=1	tr|A0A1S3N9I8|A0A1S3N9I8_SALSAputativeferric-chelatereductase1isoformX2OS=SalmosalarOX=8030GN=LOC106578055PE=4SV=1;tr|A0A1S3N9D9|A0A1S3N9D9_SALSAputativeferric-chelatereductase1isoformX1OS=SalmosalarOX=8030GN=LOC106578055PE=4SV=1
NaN	23,7725	NaN	NaN	23,7565	NaN	23,7757	NaN	NaN	23,4502	NaN	NaN	NaN	NaN	NaN	NaN	NaN	NaN	NaN	NaN	NaN	tr|A0A1S3N9H9|A0A1S3N9H9_SALSAactin-relatedprotein2-likeOS=SalmosalarOX=8030GN=LOC106577860PE=3SV=1	tr|A0A1S3N9H9|A0A1S3N9H9_SALSAactin-relatedprotein2-likeOS=SalmosalarOX=8030GN=LOC106577860PE=3SV=1
NaN	NaN	23,7693	NaN	NaN	NaN	NaN	NaN	NaN	NaN	NaN	NaN	NaN	NaN	NaN	NaN	NaN	NaN	NaN	NaN	NaN	tr|A0A1S3N9N3|A0A1S3N9N3_SALSAN-acetyl-D-glucosaminekinaseisoformX2OS=SalmosalarOX=8030GN=nagkPE=4SV=1;tr|A0A1S3NAJ3|A0A1S3NAJ3_SALSAN-acetyl-D-glucosaminekinaseisoformX1OS=SalmosalarOX=8030GN=nagkPE=4SV=1	tr|A0A1S3N9N3|A0A1S3N9N3_SALSAN-acetyl-D-glucosaminekinaseisoformX2OS=SalmosalarOX=8030GN=nagkPE=4SV=1;tr|A0A1S3NAJ3|A0A1S3NAJ3_SALSAN-acetyl-D-glucosaminekinaseisoformX1OS=SalmosalarOX=8030GN=nagkPE=4SV=1
25,4148	23,3504	26,8034	23,9661	25,4504	24,8593	23,7337	23,9044	24,1881	23,8728	24,0082	24,8583	NaN	NaN	23,3389	24,0011	24,2155	NaN	NaN	23,5324	23,8083	tr|A0A1S3N9Y0|A0A1S3N9Y0_SALSAfibrinogenalphachain-likeOS=SalmosalarOX=8030GN=LOC106578169PE=4SV=1;tr|A0A1S3SBW9|A0A1S3SBW9_SALSAfibrinogenalphachain-likeOS=SalmosalarOX=8030GN=LOC106608433PE=4SV=1	tr|A0A1S3N9Y0|A0A1S3N9Y0_SALSAfibrinogenalphachain-likeOS=SalmosalarOX=8030GN=LOC106578169PE=4SV=1
26,6	26,0121	26,0232	26,1503	26,2524	26,0529	26,3595	26,0694	26,2899	26,2274	26,071	26,0349	26,0404	26,1638	26,1844	26,0117	25,7348	25,816	26,286	26,2081	26,0959	tr|A0A1S3NA46|A0A1S3NA46_SALSAT-complexprotein1subunitetaOS=SalmosalarOX=8030GN=cct7PE=3SV=1	tr|A0A1S3NA46|A0A1S3NA46_SALSAT-complexprotein1subunitetaOS=SalmosalarOX=8030GN=cct7PE=3SV=1
NaN	24,2227	NaN	NaN	NaN	NaN	NaN	NaN	NaN	NaN	NaN	NaN	NaN	NaN	NaN	NaN	NaN	NaN	NaN	NaN	23,3138	tr|A0A1S3NA50|A0A1S3NA50_SALSAproteinNDRG2-likeOS=SalmosalarOX=8030GN=LOC106577998PE=4SV=1;tr|A0A1S3SEJ7|A0A1S3SEJ7_SALSAproteinNDRG2OS=SalmosalarOX=8030GN=LOC106608986PE=4SV=1	tr|A0A1S3NA50|A0A1S3NA50_SALSAproteinNDRG2-likeOS=SalmosalarOX=8030GN=LOC106577998PE=4SV=1;tr|A0A1S3SEJ7|A0A1S3SEJ7_SALSAproteinNDRG2OS=SalmosalarOX=8030GN=LOC106608986PE=4SV=1
26,6808	26,946	27,1957	27,3353	26,6072	27,6572	27,3305	27,4714	26,3912	27,3745	27,9388	27,0762	27,9006	27,5578	27,7118	26,9028	27,4442	27,989	27,6576	26,8266	26,3128	tr|A0A1S3NA54|A0A1S3NA54_SALSAUDP-glucose4-epimerase-likeOS=SalmosalarOX=8030GN=LOC106578183PE=3SV=1;tr|A0A1S3SNG9|A0A1S3SNG9_SALSAUDP-glucose4-epimerase-likeisoformX3OS=SalmosalarOX=8030GN=LOC106610806PE=3SV=1;tr|A0A1S3SNG6|A0A1S3SNG6_SALSAUDP-glucose4-epimerase-likeisoformX2OS=SalmosalarOX=8030GN=LOC106610806PE=3SV=1;tr|A0A1S3SNG1|A0A1S3SNG1_SALSAUDP-glucose4-epimerase-likeisoformX1OS=Salmosala…	tr|A0A1S3NA54|A0A1S3NA54_SALSAUDP-glucose4-epimerase-likeOS=SalmosalarOX=8030GN=LOC106578183PE=3SV=1
NaN	NaN	NaN	NaN	NaN	NaN	NaN	NaN	NaN	NaN	NaN	23,2316	NaN	NaN	NaN	NaN	NaN	NaN	NaN	NaN	NaN	tr|A0A1S3NA65|A0A1S3NA65_SALSAurokinaseplasminogenactivatorsurfacereceptor-likeOS=SalmosalarOX=8030GN=LOC106578009PE=4SV=1	tr|A0A1S3NA65|A0A1S3NA65_SALSAurokinaseplasminogenactivatorsurfacereceptor-likeOS=SalmosalarOX=8030GN=LOC106578009PE=4SV=1
NaN	NaN	NaN	23,2451	NaN	NaN	NaN	NaN	NaN	NaN	NaN	NaN	NaN	NaN	23,4114	23,2446	NaN	NaN	NaN	NaN	NaN	tr|A0A1S3NAF2|A0A1S3NAF2_SALSAepidermalgrowthfactorreceptorkinasesubstrate8-likeprotein1OS=SalmosalarOX=8030GN=LOC106578277PE=4SV=1;tr|A0A1S3NG64|A0A1S3NG64_SALSAepidermalgrowthfactorreceptorkinasesubstrate8-likeprotein1OS=SalmosalarOX=8030GN=LOC106579243PE=4SV=1	tr|A0A1S3NAF2|A0A1S3NAF2_SALSAepidermalgrowthfactorreceptorkinasesubstrate8-likeprotein1OS=SalmosalarOX=8030GN=LOC106578277PE=4SV=1;tr|A0A1S3NG64|A0A1S3NG64_SALSAepidermalgrowthfactorreceptorkinasesubstrate8-likeprotein1OS=SalmosalarOX=8030GN=LOC106579243PE=4SV=1
25,1875	22,8533	27,5651	24,3251	25,6869	25,2632	23,5048	23,6893	23,5266	23,8693	24,1324	24,5737	NaN	NaN	NaN	NaN	24,451	23,2839	NaN	24,4597	24,8051	tr|A0A1S3NAJ7|A0A1S3NAJ7_SALSAfibrinogenbetachain-likeOS=SalmosalarOX=8030GN=LOC106578170PE=4SV=1;tr|A0A1S3T3K1|A0A1S3T3K1_SALSAfibrinogenbetachain-likeisoformX2OS=SalmosalarOX=8030GN=LOC106613451PE=4SV=1;tr|A0A1S3T3K2|A0A1S3T3K2_SALSAfibrinogenbetachain-likeisoformX1OS=SalmosalarOX=8030GN=LOC106613451PE=4SV=1	tr|A0A1S3NAJ7|A0A1S3NAJ7_SALSAfibrinogenbetachain-likeOS=SalmosalarOX=8030GN=LOC106578170PE=4SV=1;tr|A0A1S3T3K1|A0A1S3T3K1_SALSAfibrinogenbetachain-likeisoformX2OS=SalmosalarOX=8030GN=LOC106613451PE=4SV=1;tr|A0A1S3T3K2|A0A1S3T3K2_SALSAfibrinogenbetachain-likeisoformX1OS=SalmosalarOX=8030GN=LOC106613451PE=4SV=1
NaN	NaN	NaN	23,1506	NaN	23,6203	NaN	NaN	NaN	23,2494	NaN	NaN	NaN	NaN	NaN	NaN	NaN	NaN	NaN	23,3492	NaN	tr|A0A1S3NAU3|A0A1S3NAU3_SALSAcaspase-7OS=SalmosalarOX=8030GN=casp7PE=3SV=1	tr|A0A1S3NAU3|A0A1S3NAU3_SALSAcaspase-7OS=SalmosalarOX=8030GN=casp7PE=3SV=1
NaN	NaN	22,7993	NaN	NaN	NaN	NaN	NaN	NaN	NaN	NaN	NaN	NaN	NaN	NaN	NaN	NaN	NaN	NaN	NaN	NaN	tr|A0A1S3QAV5|A0A1S3QAV5_SALSAphosphatidylinositol5-phosphate4-kinasetype-2alphaOS=SalmosalarOX=8030GN=pip4k2aPE=4SV=1;tr|A0A1S3NAV0|A0A1S3NAV0_SALSAphosphatidylinositol5-phosphate4-kinasetype-2alphaisoformX3OS=SalmosalarOX=8030GN=LOC106578380PE=4SV=1;tr|A0A1S3NB05|A0A1S3NB05_SALSAphosphatidylinositol5-phosphate4-kinasetype-2alphaisoformX2OS=SalmosalarOX=8030GN=LOC106578380PE=4SV=1;tr|A0A1S3NBW1|…	tr|A0A1S3QAV5|A0A1S3QAV5_SALSAphosphatidylinositol5-phosphate4-kinasetype-2alphaOS=SalmosalarOX=8030GN=pip4k2aPE=4SV=1;tr|A0A1S3NAV0|A0A1S3NAV0_SALSAphosphatidylinositol5-phosphate4-kinasetype-2alphaisoformX3OS=SalmosalarOX=8030GN=LOC106578380PE=4SV=1;tr|A0A1S3NB05|A0A1S3NB05_SALSAphosphatidylinositol5-phosphate4-kinasetype-2alphaisoformX2OS=SalmosalarOX=8030GN=LOC106578380PE=4SV=1;tr|A0A1S3NBW1|…
25,5854	25,2778	24,7469	25,282	24,8846	24,6276	25,7548	25,0801	25,8507	24,8717	24,6478	25,1402	25,4499	25,2136	25,1507	25,4061	24,7272	25,4966	25,5863	24,7734	25,1847	tr|B5X6K3|B5X6K3_SALSAAcidicleucine-richnuclearphosphoprotein32familymemberAOS=SalmosalarOX=8030GN=AN32APE=2SV=1;tr|A0A1S3QKC6|A0A1S3QKC6_SALSAacidicleucine-richnuclearphosphoprotein32familymemberAisoformX1OS=SalmosalarOX=8030GN=an32aPE=4SV=1;tr|A0A1S3NAW5|A0A1S3NAW5_SALSAacidicleucine-richnuclearphosphoprotein32familymemberB-likeOS=SalmosalarOX=8030GN=LOC106578150PE=4SV=1;tr|A0A1S3NAY4|A0A1S3NAY…	tr|B5X6K3|B5X6K3_SALSAAcidicleucine-richnuclearphosphoprotein32familymemberAOS=SalmosalarOX=8030GN=AN32APE=2SV=1;tr|A0A1S3QKC6|A0A1S3QKC6_SALSAacidicleucine-richnuclearphosphoprotein32familymemberAisoformX1OS=SalmosalarOX=8030GN=an32aPE=4SV=1;tr|A0A1S3NAW5|A0A1S3NAW5_SALSAacidicleucine-richnuclearphosphoprotein32familymemberB-likeOS=SalmosalarOX=8030GN=LOC106578150PE=4SV=1
NaN	NaN	22,7727	22,7886	NaN	NaN	NaN	NaN	NaN	22,596	NaN	NaN	NaN	22,7687	22,4877	NaN	23,1066	24,2898	22,933	NaN	NaN	tr|A0A1S3NAX8|A0A1S3NAX8_SALSAPhospholipaseOS=SalmosalarOX=8030GN=pld1PE=3SV=1	tr|A0A1S3NAX8|A0A1S3NAX8_SALSAPhospholipaseOS=SalmosalarOX=8030GN=pld1PE=3SV=1
NaN	22,3081	NaN	21,9603	23,5275	NaN	NaN	NaN	NaN	NaN	NaN	NaN	NaN	NaN	NaN	NaN	NaN	NaN	NaN	NaN	NaN	tr|A0A1S3NB18|A0A1S3NB18_SALSAProteindisulfide-isomeraseA4OS=SalmosalarOX=8030GN=LOC106578385PE=3SV=1	tr|A0A1S3NB18|A0A1S3NB18_SALSAProteindisulfide-isomeraseA4OS=SalmosalarOX=8030GN=LOC106578385PE=3SV=1
24,9795	25,4819	24,2772	25,1009	25,2937	24,7089	25,3599	25,3329	25,4783	25,0226	24,9133	24,8839	25,2319	25,109	25,1659	25,337	NaN	NaN	25,2282	24,9526	25,3853	tr|A0A1S3NG55|A0A1S3NG55_SALSA26Sproteaseregulatorysubunit8OS=SalmosalarOX=8030GN=LOC106579096PE=3SV=1;tr|A0A1S3NB46|A0A1S3NB46_SALSA26Sproteaseregulatorysubunit8isoformX1OS=SalmosalarOX=8030GN=prs8PE=3SV=1;tr|B5XCM1|B5XCM1_SALSA26Sproteaseregulatorysubunit8OS=SalmosalarOX=8030GN=PRS8PE=2SV=1;tr|A0A1S3ST30|A0A1S3ST30_SALSAspermatogenesis-associatedprotein5isoformX3OS=SalmosalarOX=8030GN=spata5PE=…	tr|A0A1S3NG55|A0A1S3NG55_SALSA26Sproteaseregulatorysubunit8OS=SalmosalarOX=8030GN=LOC106579096PE=3SV=1;tr|A0A1S3NB46|A0A1S3NB46_SALSA26Sproteaseregulatorysubunit8isoformX1OS=SalmosalarOX=8030GN=prs8PE=3SV=1;tr|B5XCM1|B5XCM1_SALSA26Sproteaseregulatorysubunit8OS=SalmosalarOX=8030GN=PRS8PE=2SV=1
25,4171	24,5858	25,2848	25,494	24,7248	25,8273	25,1877	25,1607	24,7322	25,6738	25,8405	24,9378	25,592	25,082	25,475	25,016	25,4006	25,7571	25,4773	24,5053	24,5959	tr|A0A1S3NCI1|A0A1S3NCI1_SALSAtissuefactor-likeisoformX3OS=SalmosalarOX=8030GN=LOC106578489PE=4SV=1;tr|A0A1S3NC37|A0A1S3NC37_SALSAtissuefactor-likeisoformX2OS=SalmosalarOX=8030GN=LOC106578489PE=4SV=1;tr|A0A1S3NBI6|A0A1S3NBI6_SALSAtissuefactor-likeisoformX1OS=SalmosalarOX=8030GN=LOC106578489PE=4SV=1	tr|A0A1S3NCI1|A0A1S3NCI1_SALSAtissuefactor-likeisoformX3OS=SalmosalarOX=8030GN=LOC106578489PE=4SV=1;tr|A0A1S3NC37|A0A1S3NC37_SALSAtissuefactor-likeisoformX2OS=SalmosalarOX=8030GN=LOC106578489PE=4SV=1;tr|A0A1S3NBI6|A0A1S3NBI6_SALSAtissuefactor-likeisoformX1OS=SalmosalarOX=8030GN=LOC106578489PE=4SV=1
NaN	NaN	NaN	NaN	NaN	NaN	NaN	NaN	NaN	NaN	NaN	23,6511	NaN	NaN	NaN	NaN	NaN	NaN	NaN	NaN	NaN	tr|A0A1S3NCA6|A0A1S3NCA6_SALSAtRNA(Cytosine(38)-C(5))-methyltransferaseisoformX2OS=SalmosalarOX=8030GN=trdmt1PE=3SV=1;tr|A0A1S3NBQ6|A0A1S3NBQ6_SALSAtRNA(Cytosine(38)-C(5))-methyltransferaseisoformX1OS=SalmosalarOX=8030GN=trdmt1PE=3SV=1	tr|A0A1S3NCA6|A0A1S3NCA6_SALSAtRNA(Cytosine(38)-C(5))-methyltransferaseisoformX2OS=SalmosalarOX=8030GN=trdmt1PE=3SV=1;tr|A0A1S3NBQ6|A0A1S3NBQ6_SALSAtRNA(Cytosine(38)-C(5))-methyltransferaseisoformX1OS=SalmosalarOX=8030GN=trdmt1PE=3SV=1
NaN	21,1589	NaN	NaN	NaN	NaN	NaN	NaN	NaN	NaN	NaN	NaN	NaN	NaN	NaN	NaN	NaN	NaN	NaN	NaN	NaN	tr|A0A1S3NCU0|A0A1S3NCU0_SALSAisopentenyl-diphosphateDelta-isomerase1isoformX5OS=SalmosalarOX=8030GN=idi1PE=4SV=1;tr|A0A1S3NCE6|A0A1S3NCE6_SALSAisopentenyl-diphosphateDelta-isomerase1isoformX4OS=SalmosalarOX=8030GN=idi1PE=4SV=1;tr|A0A1S3NBU7|A0A1S3NBU7_SALSAisopentenyl-diphosphateDelta-isomerase1isoformX3OS=SalmosalarOX=8030GN=idi1PE=4SV=1;tr|A0A1S3NBT4|A0A1S3NBT4_SALSAisopentenyl-diphosphateDelt…	tr|A0A1S3NCU0|A0A1S3NCU0_SALSAisopentenyl-diphosphateDelta-isomerase1isoformX5OS=SalmosalarOX=8030GN=idi1PE=4SV=1;tr|A0A1S3NCE6|A0A1S3NCE6_SALSAisopentenyl-diphosphateDelta-isomerase1isoformX4OS=SalmosalarOX=8030GN=idi1PE=4SV=1;tr|A0A1S3NBU7|A0A1S3NBU7_SALSAisopentenyl-diphosphateDelta-isomerase1isoformX3OS=SalmosalarOX=8030GN=idi1PE=4SV=1;tr|A0A1S3NBT4|A0A1S3NBT4_SALSAisopentenyl-diphosphateDelt…
NaN	NaN	NaN	NaN	NaN	NaN	NaN	NaN	NaN	NaN	NaN	NaN	NaN	NaN	NaN	NaN	NaN	NaN	NaN	NaN	24,5186	tr|A0A1S3NCU9|A0A1S3NCU9_SALSAATP-dependent6-phosphofructokinaseOS=SalmosalarOX=8030GN=LOC106578535PE=3SV=1;tr|A0A1S3NCF5|A0A1S3NCF5_SALSAATP-dependent6-phosphofructokinaseOS=SalmosalarOX=8030GN=LOC106578535PE=3SV=1;tr|A0A1S3NC01|A0A1S3NC01_SALSAATP-dependent6-phosphofructokinaseOS=SalmosalarOX=8030GN=LOC106578535PE=3SV=1;tr|A0A1S3NBU4|A0A1S3NBU4_SALSAATP-dependent6-phosphofructokinaseOS=Salmosal…	tr|A0A1S3NCU9|A0A1S3NCU9_SALSAATP-dependent6-phosphofructokinaseOS=SalmosalarOX=8030GN=LOC106578535PE=3SV=1;tr|A0A1S3NCF5|A0A1S3NCF5_SALSAATP-dependent6-phosphofructokinaseOS=SalmosalarOX=8030GN=LOC106578535PE=3SV=1;tr|A0A1S3NC01|A0A1S3NC01_SALSAATP-dependent6-phosphofructokinaseOS=SalmosalarOX=8030GN=LOC106578535PE=3SV=1;tr|A0A1S3NBU4|A0A1S3NBU4_SALSAATP-dependent6-phosphofructokinaseOS=Salmosal…
24,4667	24,2789	24,8878	24,5662	24,8074	24,0389	24,7192	24,1481	24,5744	24,3806	NaN	25,1018	24,2069	24,3381	24,4174	24,6056	24,2239	24,9434	24,141	24,2642	24,8187	tr|B5X232|B5X232_SALSAPolypyrimidinetract-bindingprotein2OS=SalmosalarOX=8030GN=PTBP2PE=2SV=1;tr|A0A1S3NCJ5|A0A1S3NCJ5_SALSApolypyrimidinetract-bindingprotein2isoformX1OS=SalmosalarOX=8030GN=ptbp2PE=4SV=1;tr|A0A1S3QB92|A0A1S3QB92_SALSApolypyrimidinetract-bindingprotein2-likeisoformX2OS=SalmosalarOX=8030GN=LOC106590652PE=4SV=1;tr|A0A1S3QBN2|A0A1S3QBN2_SALSApolypyrimidinetract-bindingprotein2-likei…	tr|B5X232|B5X232_SALSAPolypyrimidinetract-bindingprotein2OS=SalmosalarOX=8030GN=PTBP2PE=2SV=1;tr|A0A1S3NCJ5|A0A1S3NCJ5_SALSApolypyrimidinetract-bindingprotein2isoformX1OS=SalmosalarOX=8030GN=ptbp2PE=4SV=1;tr|A0A1S3QB92|A0A1S3QB92_SALSApolypyrimidinetract-bindingprotein2-likeisoformX2OS=SalmosalarOX=8030GN=LOC106590652PE=4SV=1;tr|A0A1S3QBN2|A0A1S3QBN2_SALSApolypyrimidinetract-bindingprotein2-likei…
NaN	24,5531	24,556	24,6931	24,8024	25,0173	NaN	25,191	NaN	24,2553	24,5374	24,3276	24,999	24,9299	24,803	24,548	24,8114	25,1414	24,4775	24,5758	24,7772	tr|A0A1S3NCS4|A0A1S3NCS4_SALSAcopine-3isoformX2OS=SalmosalarOX=8030GN=cpne3PE=4SV=1;tr|A0A1S3NBR9|A0A1S3NBR9_SALSAcopine-3isoformX1OS=SalmosalarOX=8030GN=cpne3PE=4SV=1	tr|A0A1S3NCS4|A0A1S3NCS4_SALSAcopine-3isoformX2OS=SalmosalarOX=8030GN=cpne3PE=4SV=1;tr|A0A1S3NBR9|A0A1S3NBR9_SALSAcopine-3isoformX1OS=SalmosalarOX=8030GN=cpne3PE=4SV=1
25,2722	24,5267	23,9131	NaN	NaN	24,4005	24,1984	24,6027	NaN	24,1762	24,6056	24,2888	24,7212	24,401	24,9861	24,6735	24,318	24,4901	24,9049	24,1217	23,9756	tr|A0A1S3ND93|A0A1S3ND93_SALSAcalpain-2catalyticsubunit-likeOS=SalmosalarOX=8030GN=LOC106578756PE=3SV=1	tr|A0A1S3ND93|A0A1S3ND93_SALSAcalpain-2catalyticsubunit-likeOS=SalmosalarOX=8030GN=LOC106578756PE=3SV=1
26,5613	26,9155	26,4671	26,4434	26,5637	27,1877	27,185	26,918	26,9653	26,8303	26,2857	26,8145	27,5911	27,2015	26,9875	26,3755	26,6808	26,9385	27,5293	27,0433	26,4786	tr|A0A1S3ND94|A0A1S3ND94_SALSAcalpain-2catalyticsubunit-likeOS=SalmosalarOX=8030GN=LOC106578800PE=3SV=1	tr|A0A1S3ND94|A0A1S3ND94_SALSAcalpain-2catalyticsubunit-likeOS=SalmosalarOX=8030GN=LOC106578800PE=3SV=1
NaN	24,3312	NaN	23,9917	23,9562	24,2132	24,0267	23,7893	NaN	24,2184	24,3786	NaN	24,3637	24,3444	24,4883	23,6511	NaN	NaN	25,4751	23,9468	23,8936	tr|A0A1S3NDA2|A0A1S3NDA2_SALSAcalpain-2catalyticsubunit-likeOS=SalmosalarOX=8030GN=LOC106578801PE=3SV=1	tr|A0A1S3NDA2|A0A1S3NDA2_SALSAcalpain-2catalyticsubunit-likeOS=SalmosalarOX=8030GN=LOC106578801PE=3SV=1
NaN	NaN	22,7845	NaN	NaN	NaN	NaN	NaN	NaN	NaN	NaN	NaN	NaN	NaN	NaN	NaN	NaN	NaN	NaN	NaN	NaN	tr|A0A1S3Q8B9|A0A1S3Q8B9_SALSAubiquitin-likemodifier-activatingenzyme5OS=SalmosalarOX=8030GN=LOC106590118PE=4SV=1;tr|A0A1S3NDF1|A0A1S3NDF1_SALSAubiquitin-likemodifier-activatingenzyme5OS=SalmosalarOX=8030GN=LOC106578644PE=4SV=1	tr|A0A1S3Q8B9|A0A1S3Q8B9_SALSAubiquitin-likemodifier-activatingenzyme5OS=SalmosalarOX=8030GN=LOC106590118PE=4SV=1;tr|A0A1S3NDF1|A0A1S3NDF1_SALSAubiquitin-likemodifier-activatingenzyme5OS=SalmosalarOX=8030GN=LOC106578644PE=4SV=1
26,1054	26,5709	26,4769	25,5544	26,5536	24,9675	25,7288	26,0351	26,929	26,8142	25,0466	26,7752	25,0397	25,0892	25,3694	25,9589	25,9318	NaN	24,8407	26,9702	27,2602	tr|A0A1S3NDU2|A0A1S3NDU2_SALSAIntegrinbetaOS=SalmosalarOX=8030GN=LOC106578871PE=3SV=1	tr|A0A1S3NDU2|A0A1S3NDU2_SALSAIntegrinbetaOS=SalmosalarOX=8030GN=LOC106578871PE=3SV=1
NaN	NaN	20,7096	NaN	NaN	NaN	NaN	NaN	NaN	NaN	NaN	NaN	NaN	NaN	NaN	NaN	NaN	NaN	NaN	NaN	NaN	tr|A0A1S3NE24|A0A1S3NE24_SALSAcalcium/calmodulin-dependentproteinkinasetypeIIsubunitgammaisoformX9OS=SalmosalarOX=8030GN=LOC100380658PE=4SV=1;tr|A0A1S3NEU9|A0A1S3NEU9_SALSAcalcium/calmodulin-dependentproteinkinasetypeIIsubunitgammaisoformX8OS=SalmosalarOX=8030GN=LOC100380658PE=4SV=1;tr|A0A1S3NDY8|A0A1S3NDY8_SALSAcalcium/calmodulin-dependentproteinkinasetypeIIsubunitgammaisoformX7OS=SalmosalarOX=8…	tr|A0A1S3NE24|A0A1S3NE24_SALSAcalcium/calmodulin-dependentproteinkinasetypeIIsubunitgammaisoformX9OS=SalmosalarOX=8030GN=LOC100380658PE=4SV=1;tr|A0A1S3NEU9|A0A1S3NEU9_SALSAcalcium/calmodulin-dependentproteinkinasetypeIIsubunitgammaisoformX8OS=SalmosalarOX=8030GN=LOC100380658PE=4SV=1;tr|A0A1S3NDY8|A0A1S3NDY8_SALSAcalcium/calmodulin-dependentproteinkinasetypeIIsubunitgammaisoformX7OS=SalmosalarOX=8…
26,7023	26,4855	25,3393	26,3162	26,3317	26,4386	26,4359	26,7119	26,4436	26,4042	25,548	26,1717	26,2246	26,4864	26,4307	26,2672	26,5696	NaN	26,5271	26,8073	26,3061	tr|A0A1S3NDX3|A0A1S3NDX3_SALSAcofilin-2-likeOS=SalmosalarOX=8030GN=LOC106578802PE=3SV=1	tr|A0A1S3NDX3|A0A1S3NDX3_SALSAcofilin-2-likeOS=SalmosalarOX=8030GN=LOC106578802PE=3SV=1
NaN	23,3215	NaN	NaN	NaN	23,3715	NaN	NaN	23,2338	23,6371	NaN	NaN	23,3469	NaN	NaN	NaN	23,4319	NaN	23,4158	NaN	23,6361	tr|C0H968|C0H968_SALSAproteinMEMO1OS=SalmosalarOX=8030GN=MEMO1PE=2SV=1;tr|A0A1S3NE47|A0A1S3NE47_SALSAproteinMEMO1OS=SalmosalarOX=8030GN=LOC106578779PE=3SV=1	tr|C0H968|C0H968_SALSAproteinMEMO1OS=SalmosalarOX=8030GN=MEMO1PE=2SV=1;tr|A0A1S3NE47|A0A1S3NE47_SALSAproteinMEMO1OS=SalmosalarOX=8030GN=LOC106578779PE=3SV=1
26,9705	26,9559	26,4396	26,6374	25,8299	27,2628	26,215	26,9547	26,2907	26,9063	27,1403	26,6029	27,3815	27,3488	27,5109	26,6353	27,1891	27,4073	27,1628	26,361	26,2654	tr|A0A1S3NF89|A0A1S3NF89_SALSAmyoferlin-likeisoformX3OS=SalmosalarOX=8030GN=LOC106578972PE=4SV=1;tr|A0A1S3NEX9|A0A1S3NEX9_SALSAmyoferlin-likeisoformX2OS=SalmosalarOX=8030GN=LOC106578972PE=4SV=1;tr|A0A1S3NED0|A0A1S3NED0_SALSAmyoferlin-likeisoformX1OS=SalmosalarOX=8030GN=LOC106578972PE=4SV=1;tr|A0A1S3Q494|A0A1S3Q494_SALSAmyoferlinisoformX3OS=SalmosalarOX=8030GN=myofPE=4SV=1;tr|A0A1S3Q438|A0A1S3Q438…	tr|A0A1S3NF89|A0A1S3NF89_SALSAmyoferlin-likeisoformX3OS=SalmosalarOX=8030GN=LOC106578972PE=4SV=1;tr|A0A1S3NEX9|A0A1S3NEX9_SALSAmyoferlin-likeisoformX2OS=SalmosalarOX=8030GN=LOC106578972PE=4SV=1;tr|A0A1S3NED0|A0A1S3NED0_SALSAmyoferlin-likeisoformX1OS=SalmosalarOX=8030GN=LOC106578972PE=4SV=1
NaN	NaN	NaN	NaN	NaN	NaN	NaN	NaN	NaN	NaN	NaN	NaN	NaN	NaN	NaN	22,4144	NaN	NaN	NaN	NaN	NaN	tr|A0A1S3NEQ2|A0A1S3NEQ2_SALSAgalactokinaseisoformX3OS=SalmosalarOX=8030GN=galk1PE=4SV=1;tr|A0A1S3NEF5|A0A1S3NEF5_SALSAgalactokinaseisoformX2OS=SalmosalarOX=8030GN=galk1PE=4SV=1;tr|A0A1S3NDT8|A0A1S3NDT8_SALSAgalactokinaseisoformX1OS=SalmosalarOX=8030GN=galk1PE=4SV=1	tr|A0A1S3NEQ2|A0A1S3NEQ2_SALSAgalactokinaseisoformX3OS=SalmosalarOX=8030GN=galk1PE=4SV=1;tr|A0A1S3NEF5|A0A1S3NEF5_SALSAgalactokinaseisoformX2OS=SalmosalarOX=8030GN=galk1PE=4SV=1;tr|A0A1S3NDT8|A0A1S3NDT8_SALSAgalactokinaseisoformX1OS=SalmosalarOX=8030GN=galk1PE=4SV=1
NaN	NaN	NaN	NaN	NaN	NaN	NaN	NaN	NaN	NaN	NaN	NaN	NaN	NaN	NaN	23,1833	NaN	NaN	NaN	NaN	NaN	tr|A0A1S3Q3Q7|A0A1S3Q3Q7_SALSAchromoboxproteinhomolog1-likeisoformX2OS=SalmosalarOX=8030GN=LOC106589288PE=4SV=1;tr|A0A1S3Q3K2|A0A1S3Q3K2_SALSAchromoboxproteinhomolog1-likeisoformX1OS=SalmosalarOX=8030GN=LOC106589288PE=4SV=1;tr|A0A1S3NET1|A0A1S3NET1_SALSAchromoboxproteinhomolog1isoformX1OS=SalmosalarOX=8030GN=cbx1PE=4SV=1;tr|C0H8D3|C0H8D3_SALSAChromoboxproteinhomolog1OS=SalmosalarOX=8030GN=CBX1PE=…	tr|A0A1S3Q3Q7|A0A1S3Q3Q7_SALSAchromoboxproteinhomolog1-likeisoformX2OS=SalmosalarOX=8030GN=LOC106589288PE=4SV=1;tr|A0A1S3Q3K2|A0A1S3Q3K2_SALSAchromoboxproteinhomolog1-likeisoformX1OS=SalmosalarOX=8030GN=LOC106589288PE=4SV=1;tr|A0A1S3NET1|A0A1S3NET1_SALSAchromoboxproteinhomolog1isoformX1OS=SalmosalarOX=8030GN=cbx1PE=4SV=1;tr|C0H8D3|C0H8D3_SALSAChromoboxproteinhomolog1OS=SalmosalarOX=8030GN=CBX1PE=…
NaN	NaN	23,4056	NaN	NaN	NaN	NaN	NaN	NaN	NaN	NaN	NaN	NaN	NaN	NaN	NaN	NaN	NaN	NaN	NaN	NaN	tr|B5XFL9|B5XFL9_SALSAtranscriptionElongationfactorBpolypeptide2OS=SalmosalarOX=8030GN=ELOBPE=2SV=2;tr|A0A1S3NF57|A0A1S3NF57_SALSAtranscriptionelongationfactorBpolypeptide2OS=SalmosalarOX=8030GN=tceb2PE=4SV=1	tr|B5XFL9|B5XFL9_SALSAtranscriptionElongationfactorBpolypeptide2OS=SalmosalarOX=8030GN=ELOBPE=2SV=2;tr|A0A1S3NF57|A0A1S3NF57_SALSAtranscriptionelongationfactorBpolypeptide2OS=SalmosalarOX=8030GN=tceb2PE=4SV=1
NaN	NaN	NaN	NaN	NaN	NaN	NaN	NaN	NaN	NaN	NaN	23,4599	NaN	NaN	NaN	NaN	NaN	NaN	NaN	NaN	NaN	tr|A0A1S3NFH3|A0A1S3NFH3_SALSApolymeraseIandtranscriptreleasefactorOS=SalmosalarOX=8030GN=ptrfPE=4SV=1	tr|A0A1S3NFH3|A0A1S3NFH3_SALSApolymeraseIandtranscriptreleasefactorOS=SalmosalarOX=8030GN=ptrfPE=4SV=1
20,4525	NaN	NaN	NaN	NaN	NaN	NaN	NaN	NaN	NaN	NaN	NaN	NaN	NaN	NaN	NaN	NaN	NaN	NaN	NaN	NaN	tr|A0A1S3NFV6|A0A1S3NFV6_SALSACytosolicFe-Sclusterassemblyfactornubp2OS=SalmosalarOX=8030GN=nubp2PE=3SV=1;tr|A0A1S3NGF5|A0A1S3NGF5_SALSACytosolicFe-Sclusterassemblyfactornubp2OS=SalmosalarOX=8030GN=nubp2PE=3SV=1	tr|A0A1S3NFV6|A0A1S3NFV6_SALSACytosolicFe-Sclusterassemblyfactornubp2OS=SalmosalarOX=8030GN=nubp2PE=3SV=1;tr|A0A1S3NGF5|A0A1S3NGF5_SALSACytosolicFe-Sclusterassemblyfactornubp2OS=SalmosalarOX=8030GN=nubp2PE=3SV=1
NaN	24,0797	NaN	NaN	24,0612	23,7472	23,4765	24,0258	NaN	24,1124	NaN	NaN	NaN	NaN	24,2447	NaN	23,7293	NaN	24,2948	24,2327	NaN	tr|A0A1S3Q3L8|A0A1S3Q3L8_SALSAvesicle-fusingATPaseOS=SalmosalarOX=8030GN=LOC106589298PE=4SV=1;tr|A0A1S3NGN7|A0A1S3NGN7_SALSAvesicle-fusingATPaseOS=SalmosalarOX=8030GN=LOC106579324PE=4SV=1;tr|A0A1S3P8Q5|A0A1S3P8Q5_SALSAvesicle-fusingATPase-likeisoformX3OS=SalmosalarOX=8030GN=LOC106583880PE=4SV=1;tr|A0A1S3P8N2|A0A1S3P8N2_SALSAvesicle-fusingATPase-likeisoformX2OS=SalmosalarOX=8030GN=LOC106583880PE=4…	tr|A0A1S3Q3L8|A0A1S3Q3L8_SALSAvesicle-fusingATPaseOS=SalmosalarOX=8030GN=LOC106589298PE=4SV=1;tr|A0A1S3NGN7|A0A1S3NGN7_SALSAvesicle-fusingATPaseOS=SalmosalarOX=8030GN=LOC106579324PE=4SV=1;tr|A0A1S3P8Q5|A0A1S3P8Q5_SALSAvesicle-fusingATPase-likeisoformX3OS=SalmosalarOX=8030GN=LOC106583880PE=4SV=1;tr|A0A1S3P8N2|A0A1S3P8N2_SALSAvesicle-fusingATPase-likeisoformX2OS=SalmosalarOX=8030GN=LOC106583880PE=4…
NaN	NaN	NaN	NaN	NaN	NaN	NaN	NaN	NaN	NaN	NaN	NaN	NaN	NaN	NaN	NaN	NaN	23,3434	NaN	NaN	NaN	tr|A0A1S3Q3J3|A0A1S3Q3J3_SALSA26Sproteasomenon-ATPaseregulatorysubunit11BOS=SalmosalarOX=8030GN=LOC106589296PE=4SV=1;tr|A0A1S3NGP0|A0A1S3NGP0_SALSA26Sproteasomenon-ATPaseregulatorysubunit11BOS=SalmosalarOX=8030GN=LOC100380795PE=4SV=1;tr|A0A1S3P8R0|A0A1S3P8R0_SALSA26Sproteasomenon-ATPaseregulatorysubunit11A-likeisoformX3OS=SalmosalarOX=8030GN=LOC106583882PE=4SV=1;tr|A0A1S3R775|A0A1S3R775_SALSA26Sp…	tr|A0A1S3Q3J3|A0A1S3Q3J3_SALSA26Sproteasomenon-ATPaseregulatorysubunit11BOS=SalmosalarOX=8030GN=LOC106589296PE=4SV=1;tr|A0A1S3NGP0|A0A1S3NGP0_SALSA26Sproteasomenon-ATPaseregulatorysubunit11BOS=SalmosalarOX=8030GN=LOC100380795PE=4SV=1;tr|A0A1S3P8R0|A0A1S3P8R0_SALSA26Sproteasomenon-ATPaseregulatorysubunit11A-likeisoformX3OS=SalmosalarOX=8030GN=LOC106583882PE=4SV=1;tr|A0A1S3R775|A0A1S3R775_SALSA26Sp…
NaN	NaN	29,9531	NaN	NaN	NaN	NaN	NaN	NaN	NaN	NaN	NaN	NaN	NaN	NaN	NaN	NaN	NaN	NaN	NaN	NaN	tr|A0A1S3NGT7|A0A1S3NGT7_SALSAE3ubiquitin-proteinligaseCHIPOS=SalmosalarOX=8030GN=stub1PE=4SV=1;tr|A0A1S3QKG7|A0A1S3QKG7_SALSASTIP1homologyandUbox-containingprotein1-likeOS=SalmosalarOX=8030GN=LOC106593034PE=4SV=1	tr|A0A1S3NGT7|A0A1S3NGT7_SALSAE3ubiquitin-proteinligaseCHIPOS=SalmosalarOX=8030GN=stub1PE=4SV=1;tr|A0A1S3QKG7|A0A1S3QKG7_SALSASTIP1homologyandUbox-containingprotein1-likeOS=SalmosalarOX=8030GN=LOC106593034PE=4SV=1
28,0574	27,6953	27,6161	27,5082	28,1353	27,4301	27,6966	27,4219	28,1394	27,831	27,4043	28,0681	27,2454	27,275	27,2727	27,8649	27,3228	26,5973	27,3694	27,9689	28,2516	tr|B5DGV5|B5DGV5_SALSA60SribosomalproteinL21isoformX2OS=SalmosalarOX=8030GN=RL21PE=2SV=1;tr|A0A1S3NHN7|A0A1S3NHN7_SALSA60SribosomalproteinL21isoformX1OS=SalmosalarOX=8030GN=rpl21PE=4SV=1	tr|B5DGV5|B5DGV5_SALSA60SribosomalproteinL21isoformX2OS=SalmosalarOX=8030GN=RL21PE=2SV=1;tr|A0A1S3NHN7|A0A1S3NHN7_SALSA60SribosomalproteinL21isoformX1OS=SalmosalarOX=8030GN=rpl21PE=4SV=1
NaN	NaN	NaN	NaN	NaN	NaN	NaN	NaN	NaN	NaN	NaN	NaN	NaN	NaN	NaN	NaN	NaN	21,4576	NaN	NaN	NaN	tr|A0A1S3NIW7|A0A1S3NIW7_SALSA3-ketoacyl-CoAthiolaseB,peroxisomal-likeOS=SalmosalarOX=8030GN=LOC106579756PE=3SV=1	tr|A0A1S3NIW7|A0A1S3NIW7_SALSA3-ketoacyl-CoAthiolaseB,peroxisomal-likeOS=SalmosalarOX=8030GN=LOC106579756PE=3SV=1
NaN	NaN	21,8238	NaN	NaN	NaN	NaN	NaN	NaN	NaN	NaN	NaN	NaN	NaN	NaN	NaN	NaN	NaN	NaN	NaN	NaN	tr|A0A1S3NJI1|A0A1S3NJI1_SALSAvaline--tRNAligase-likeisoformX6OS=SalmosalarOX=8030GN=LOC106579727PE=3SV=1;tr|A0A1S3NJH6|A0A1S3NJH6_SALSAvaline--tRNAligase-likeisoformX5OS=SalmosalarOX=8030GN=LOC106579727PE=3SV=1;tr|A0A1S3NJ07|A0A1S3NJ07_SALSAvaline--tRNAligase-likeisoformX4OS=SalmosalarOX=8030GN=LOC106579727PE=3SV=1;tr|A0A1S3NIY9|A0A1S3NIY9_SALSAvaline--tRNAligase-likeisoformX3OS=SalmosalarOX=803…	tr|A0A1S3NJI1|A0A1S3NJI1_SALSAvaline--tRNAligase-likeisoformX6OS=SalmosalarOX=8030GN=LOC106579727PE=3SV=1;tr|A0A1S3NJH6|A0A1S3NJH6_SALSAvaline--tRNAligase-likeisoformX5OS=SalmosalarOX=8030GN=LOC106579727PE=3SV=1;tr|A0A1S3NJ07|A0A1S3NJ07_SALSAvaline--tRNAligase-likeisoformX4OS=SalmosalarOX=8030GN=LOC106579727PE=3SV=1;tr|A0A1S3NIY9|A0A1S3NIY9_SALSAvaline--tRNAligase-likeisoformX3OS=SalmosalarOX=803…
NaN	24,0403	23,776	24,0558	24,0972	24,2188	24,0752	24,3054	24,0264	24,3521	24,5349	24,1675	24,126	24,8809	25,1509	23,8651	24,2816	NaN	24,1461	24,0567	23,932	tr|A0A1S3NJ32|A0A1S3NJ32_SALSAPhosphoinositidephospholipaseCOS=SalmosalarOX=8030GN=LOC106579767PE=4SV=1;tr|A0A1S3R357|A0A1S3R357_SALSA1-phosphatidylinositol4,5-bisphosphatephosphodiesterasedelta-4-likeOS=SalmosalarOX=8030GN=LOC106599447PE=4SV=1;tr|A0A1S3QPE2|A0A1S3QPE2_SALSAPhosphoinositidephospholipaseCOS=SalmosalarOX=8030GN=LOC106594992PE=4SV=1	tr|A0A1S3NJ32|A0A1S3NJ32_SALSAPhosphoinositidephospholipaseCOS=SalmosalarOX=8030GN=LOC106579767PE=4SV=1
NaN	NaN	NaN	NaN	23,7887	NaN	NaN	NaN	NaN	NaN	NaN	23,7897	NaN	NaN	NaN	NaN	NaN	NaN	NaN	NaN	23,667	tr|A0A1S3NJ33|A0A1S3NJ33_SALSAthioredoxindomain-containingprotein5-likeOS=SalmosalarOX=8030GN=LOC106579628PE=3SV=1	tr|A0A1S3NJ33|A0A1S3NJ33_SALSAthioredoxindomain-containingprotein5-likeOS=SalmosalarOX=8030GN=LOC106579628PE=3SV=1
25,5222	25,7054	25,2913	25,3959	25,4754	25,691	25,3812	25,4963	25,438	25,5796	25,7974	25,2526	25,9378	25,6397	25,6193	25,4485	25,4024	26,2539	25,5371	25,6485	25,4337	tr|A0A1S3NJP1|A0A1S3NJP1_SALSAglycine--tRNAligaseOS=SalmosalarOX=8030GN=garsPE=4SV=1	tr|A0A1S3NJP1|A0A1S3NJP1_SALSAglycine--tRNAligaseOS=SalmosalarOX=8030GN=garsPE=4SV=1
NaN	22,8302	NaN	NaN	NaN	NaN	NaN	NaN	NaN	NaN	NaN	NaN	NaN	NaN	NaN	NaN	NaN	NaN	NaN	NaN	NaN	tr|B5XAZ2|B5XAZ2_SALSARas-relatedproteinRab-35OS=SalmosalarOX=8030GN=RAB35PE=2SV=1;tr|A0A1S3PHR8|A0A1S3PHR8_SALSAras-relatedproteinRab-35-likeOS=SalmosalarOX=8030GN=LOC106585482PE=4SV=1;tr|A0A1S3NJT8|A0A1S3NJT8_SALSAras-relatedproteinRab-35isoformX1OS=SalmosalarOX=8030GN=rab35PE=4SV=1	tr|B5XAZ2|B5XAZ2_SALSARas-relatedproteinRab-35OS=SalmosalarOX=8030GN=RAB35PE=2SV=1;tr|A0A1S3PHR8|A0A1S3PHR8_SALSAras-relatedproteinRab-35-likeOS=SalmosalarOX=8030GN=LOC106585482PE=4SV=1;tr|A0A1S3NJT8|A0A1S3NJT8_SALSAras-relatedproteinRab-35isoformX1OS=SalmosalarOX=8030GN=rab35PE=4SV=1
24,1296	23,6681	23,6067	23,5623	23,1761	NaN	23,7374	23,8038	NaN	NaN	23,0625	22,9796	23,5054	NaN	23,3317	NaN	NaN	23,725	NaN	NaN	23,5491	tr|B5DG05|B5DG05_SALSASerine/threonine-proteinphosphataseOS=SalmosalarOX=8030GN=ppp1ccPE=2SV=1;tr|A0A1S3NKD2|A0A1S3NKD2_SALSASerine/threonine-proteinphosphataseOS=SalmosalarOX=8030GN=ppp1ccPE=3SV=1	tr|B5DG05|B5DG05_SALSASerine/threonine-proteinphosphataseOS=SalmosalarOX=8030GN=ppp1ccPE=2SV=1;tr|A0A1S3NKD2|A0A1S3NKD2_SALSASerine/threonine-proteinphosphataseOS=SalmosalarOX=8030GN=ppp1ccPE=3SV=1
NaN	23,8232	23,9341	24,1647	23,7469	24,3547	23,8994	24,4556	23,4649	23,9187	24,067	NaN	NaN	24,2295	24,5925	24,0351	24,293	NaN	24,1269	24,0901	23,9534	tr|B5X958|B5X958_SALSAOsteoclast-stimulatingfactor1OS=SalmosalarOX=8030GN=OSTF1PE=2SV=1;tr|A0A1S3NL75|A0A1S3NL75_SALSAosteoclast-stimulatingfactor1OS=SalmosalarOX=8030GN=LOC106580073PE=4SV=1;tr|A0A1S3PIM9|A0A1S3PIM9_SALSAosteoclast-stimulatingfactor1isoformX1OS=SalmosalarOX=8030GN=ostf1PE=4SV=1	tr|B5X958|B5X958_SALSAOsteoclast-stimulatingfactor1OS=SalmosalarOX=8030GN=OSTF1PE=2SV=1;tr|A0A1S3NL75|A0A1S3NL75_SALSAosteoclast-stimulatingfactor1OS=SalmosalarOX=8030GN=LOC106580073PE=4SV=1;tr|A0A1S3PIM9|A0A1S3PIM9_SALSAosteoclast-stimulatingfactor1isoformX1OS=SalmosalarOX=8030GN=ostf1PE=4SV=1
23,3522	NaN	NaN	NaN	NaN	NaN	NaN	NaN	NaN	NaN	NaN	NaN	NaN	NaN	NaN	NaN	NaN	NaN	NaN	NaN	NaN	tr|A0A1S3NLG6|A0A1S3NLG6_SALSAunconventionalmyosin-IhOS=SalmosalarOX=8030GN=myo1hPE=3SV=1	tr|A0A1S3NLG6|A0A1S3NLG6_SALSAunconventionalmyosin-IhOS=SalmosalarOX=8030GN=myo1hPE=3SV=1
27,0335	26,9392	26,3533	26,8897	26,6814	26,4675	26,9486	26,8691	27,0615	27,0167	26,4778	26,7754	27,1434	26,9311	26,9951	26,5151	26,8014	26,285	26,8955	26,9787	26,7861	tr|A0A1S3PEZ0|A0A1S3PEZ0_SALSACoroninOS=SalmosalarOX=8030GN=LOC106584990PE=3SV=1;tr|A0A1S3NML5|A0A1S3NML5_SALSACoroninOS=SalmosalarOX=8030GN=coro1cPE=3SV=1;tr|A0A1S3PEZ8|A0A1S3PEZ8_SALSACoroninOS=SalmosalarOX=8030GN=LOC106584990PE=3SV=1	tr|A0A1S3PEZ0|A0A1S3PEZ0_SALSACoroninOS=SalmosalarOX=8030GN=LOC106584990PE=3SV=1;tr|A0A1S3NML5|A0A1S3NML5_SALSACoroninOS=SalmosalarOX=8030GN=coro1cPE=3SV=1;tr|A0A1S3PEZ8|A0A1S3PEZ8_SALSACoroninOS=SalmosalarOX=8030GN=LOC106584990PE=3SV=1
24,8369	NaN	23,8288	24,5306	NaN	24,2314	24,3406	24,8179	NaN	24,3612	24,5012	24,0197	24,8173	24,6394	24,8472	24,357	24,2378	24,0335	24,6126	24,5205	24,4399	tr|A0A1S3PGN8|A0A1S3PGN8_SALSAS-adenosylmethioninesynthaseOS=SalmosalarOX=8030GN=LOC106585265PE=3SV=1;tr|A0A1S3NMY0|A0A1S3NMY0_SALSAS-adenosylmethioninesynthaseOS=SalmosalarOX=8030GN=LOC106580346PE=3SV=1;tr|A0A1S3L8G8|A0A1S3L8G8_SALSAS-adenosylmethioninesynthaseOS=SalmosalarOX=8030GN=LOC106564841PE=3SV=1;tr|A0A1S3KZ43|A0A1S3KZ43_SALSAS-adenosylmethioninesynthaseOS=SalmosalarOX=8030GN=LOC106563191…	tr|A0A1S3PGN8|A0A1S3PGN8_SALSAS-adenosylmethioninesynthaseOS=SalmosalarOX=8030GN=LOC106585265PE=3SV=1;tr|A0A1S3NMY0|A0A1S3NMY0_SALSAS-adenosylmethioninesynthaseOS=SalmosalarOX=8030GN=LOC106580346PE=3SV=1;tr|A0A1S3L8G8|A0A1S3L8G8_SALSAS-adenosylmethioninesynthaseOS=SalmosalarOX=8030GN=LOC106564841PE=3SV=1;tr|A0A1S3KZ43|A0A1S3KZ43_SALSAS-adenosylmethioninesynthaseOS=SalmosalarOX=8030GN=LOC106563191…
NaN	NaN	23,1095	NaN	NaN	NaN	NaN	NaN	NaN	NaN	NaN	NaN	NaN	NaN	NaN	NaN	NaN	NaN	NaN	NaN	NaN	tr|B5DG07|B5DG07_SALSAVoltage-dependentanionchannel3OS=SalmosalarOX=8030GN=vdac3PE=2SV=1;tr|A0A1S3NN69|A0A1S3NN69_SALSAvoltage-dependentanionchannel3isoformX3OS=SalmosalarOX=8030GN=vdac3PE=4SV=1;tr|A0A1S3NNB7|A0A1S3NNB7_SALSAvoltage-dependentanionchannel3isoformX4OS=SalmosalarOX=8030GN=vdac3PE=4SV=1;tr|A0A1S3NN75|A0A1S3NN75_SALSAvoltage-dependentanionchannel3isoformX2OS=SalmosalarOX=8030GN=vdac3P…	tr|B5DG07|B5DG07_SALSAVoltage-dependentanionchannel3OS=SalmosalarOX=8030GN=vdac3PE=2SV=1;tr|A0A1S3NN69|A0A1S3NN69_SALSAvoltage-dependentanionchannel3isoformX3OS=SalmosalarOX=8030GN=vdac3PE=4SV=1;tr|A0A1S3NNB7|A0A1S3NNB7_SALSAvoltage-dependentanionchannel3isoformX4OS=SalmosalarOX=8030GN=vdac3PE=4SV=1;tr|A0A1S3NN75|A0A1S3NN75_SALSAvoltage-dependentanionchannel3isoformX2OS=SalmosalarOX=8030GN=vdac3P…
26,9848	26,5661	25,9203	26,3011	26,4377	26,1851	26,4386	26,4727	26,6895	26,276	26,2169	26,4458	26,3847	26,3888	26,5185	26,4549	26,1353	26,4173	26,4451	26,3596	26,2184	tr|A0A1S3RWJ6|A0A1S3RWJ6_SALSAT-complexprotein1subunitgammaOS=SalmosalarOX=8030GN=LOC100194668PE=3SV=1;tr|A0A1S3NNE9|A0A1S3NNE9_SALSAT-complexprotein1subunitgammaOS=SalmosalarOX=8030GN=LOC106580348PE=3SV=1	tr|A0A1S3RWJ6|A0A1S3RWJ6_SALSAT-complexprotein1subunitgammaOS=SalmosalarOX=8030GN=LOC100194668PE=3SV=1;tr|A0A1S3NNE9|A0A1S3NNE9_SALSAT-complexprotein1subunitgammaOS=SalmosalarOX=8030GN=LOC106580348PE=3SV=1
NaN	NaN	NaN	NaN	NaN	NaN	NaN	NaN	NaN	NaN	23,5078	NaN	NaN	NaN	NaN	NaN	NaN	NaN	NaN	NaN	NaN	tr|A0A1S3NNP5|A0A1S3NNP5_SALSAtransitionalendoplasmicreticulumATPase-likeOS=SalmosalarOX=8030GN=LOC106580383PE=3SV=1	tr|A0A1S3NNP5|A0A1S3NNP5_SALSAtransitionalendoplasmicreticulumATPase-likeOS=SalmosalarOX=8030GN=LOC106580383PE=3SV=1
27,9524	27,9595	28,2158	28,3882	27,5362	28,6319	28,0059	28,2979	27,4219	28,0419	28,366	27,707	28,2248	27,9137	28,3379	28,3745	28,4011	28,8282	28,207	27,9847	28,0226	tr|A0A1S3NP20|A0A1S3NP20_SALSAtropomyosinalpha-3chain-likeisoformX9OS=SalmosalarOX=8030GN=LOC106580396PE=3SV=1;tr|A0A1S3NP11|A0A1S3NP11_SALSAtropomyosinalpha-4chain-likeisoformX8OS=SalmosalarOX=8030GN=LOC106580396PE=3SV=1;tr|A0A1S3NNC1|A0A1S3NNC1_SALSAtropomyosinalpha-3chain-likeisoformX7OS=SalmosalarOX=8030GN=LOC106580396PE=3SV=1;tr|A0A1S3NNG2|A0A1S3NNG2_SALSAtropomyosinalpha-3chain-likeisoformX…	tr|A0A1S3NP20|A0A1S3NP20_SALSAtropomyosinalpha-3chain-likeisoformX9OS=SalmosalarOX=8030GN=LOC106580396PE=3SV=1;tr|A0A1S3NP11|A0A1S3NP11_SALSAtropomyosinalpha-4chain-likeisoformX8OS=SalmosalarOX=8030GN=LOC106580396PE=3SV=1;tr|A0A1S3NNC1|A0A1S3NNC1_SALSAtropomyosinalpha-3chain-likeisoformX7OS=SalmosalarOX=8030GN=LOC106580396PE=3SV=1;tr|A0A1S3NNG2|A0A1S3NNG2_SALSAtropomyosinalpha-3chain-likeisoformX…
27,6512	27,2193	27,369	27,411	27,3926	27,4155	27,3473	27,4379	27,2839	27,2421	27,2981	27,3601	27,5807	27,3405	27,4424	27,3846	27,1922	27,4203	27,6911	27,2891	27,4	tr|A0A1S3NP26|A0A1S3NP26_SALSAputativeaminopeptidaseW07G4.4OS=SalmosalarOX=8030GN=LOC106580446PE=4SV=1	tr|A0A1S3NP26|A0A1S3NP26_SALSAputativeaminopeptidaseW07G4.4OS=SalmosalarOX=8030GN=LOC106580446PE=4SV=1
24,7225	NaN	NaN	24,3478	24,2363	24,1888	24,3973	24,5145	NaN	24,3716	24,2513	NaN	NaN	24,5612	24,4552	24,3653	NaN	NaN	24,4519	NaN	24,2967	tr|A0A1S3NPQ8|A0A1S3NPQ8_SALSAubiquilin-4-likeOS=SalmosalarOX=8030GN=LOC106580647PE=4SV=1;tr|A0A1S3RWH8|A0A1S3RWH8_SALSAubiquilin-4-likeOS=SalmosalarOX=8030GN=LOC106605242PE=4SV=1;tr|C0HAC3|C0HAC3_SALSAUbiquilin-4OS=SalmosalarOX=8030GN=UBQL4PE=2SV=1;tr|B5X126|B5X126_SALSAUbiquilin-4OS=SalmosalarOX=8030GN=UBQL4PE=2SV=1	tr|A0A1S3NPQ8|A0A1S3NPQ8_SALSAubiquilin-4-likeOS=SalmosalarOX=8030GN=LOC106580647PE=4SV=1;tr|A0A1S3RWH8|A0A1S3RWH8_SALSAubiquilin-4-likeOS=SalmosalarOX=8030GN=LOC106605242PE=4SV=1;tr|C0HAC3|C0HAC3_SALSAUbiquilin-4OS=SalmosalarOX=8030GN=UBQL4PE=2SV=1;tr|B5X126|B5X126_SALSAUbiquilin-4OS=SalmosalarOX=8030GN=UBQL4PE=2SV=1
26,3265	25,5883	25,8926	26,2032	25,6888	25,8532	25,4378	25,9166	25,703	25,7442	26,0404	25,9856	25,8297	25,6598	25,8741	25,9305	25,84	26,7944	25,8406	25,9528	26,1186	tr|B5X4W2|B5X4W2_SALSARas-relatedproteinRab-11AOS=SalmosalarOX=8030GN=RB11APE=2SV=1;tr|A0A1S3NPR1|A0A1S3NPR1_SALSAras-relatedproteinRab-11A-likeOS=SalmosalarOX=8030GN=LOC106580659PE=4SV=1	tr|B5X4W2|B5X4W2_SALSARas-relatedproteinRab-11AOS=SalmosalarOX=8030GN=RB11APE=2SV=1;tr|A0A1S3NPR1|A0A1S3NPR1_SALSAras-relatedproteinRab-11A-likeOS=SalmosalarOX=8030GN=LOC106580659PE=4SV=1
NaN	24,1302	NaN	NaN	NaN	NaN	NaN	NaN	NaN	NaN	NaN	NaN	NaN	NaN	NaN	NaN	NaN	NaN	NaN	NaN	NaN	tr|A0A1S3NPS0|A0A1S3NPS0_SALSAATPsynthasesubunitalphaOS=SalmosalarOX=8030GN=LOC106580568PE=3SV=1	tr|A0A1S3NPS0|A0A1S3NPS0_SALSAATPsynthasesubunitalphaOS=SalmosalarOX=8030GN=LOC106580568PE=3SV=1
NaN	NaN	21,6082	NaN	NaN	NaN	NaN	NaN	NaN	NaN	NaN	NaN	NaN	NaN	NaN	NaN	NaN	NaN	NaN	NaN	NaN	tr|A0A1S3SXA6|A0A1S3SXA6_SALSAeukaryotictranslationinitiationfactor4HisoformX4OS=SalmosalarOX=8030GN=if4hPE=4SV=1;tr|B5X189|B5X189_SALSAEukaryotictranslationinitiationfactor4HOS=SalmosalarOX=8030GN=IF4HPE=2SV=1;tr|A0A1S3SXC2|A0A1S3SXC2_SALSAeukaryotictranslationinitiationfactor4HisoformX3OS=SalmosalarOX=8030GN=if4hPE=4SV=1;tr|A0A1S3SXB2|A0A1S3SXB2_SALSAeukaryotictranslationinitiationfactor4Hisofo…	tr|A0A1S3SXA6|A0A1S3SXA6_SALSAeukaryotictranslationinitiationfactor4HisoformX4OS=SalmosalarOX=8030GN=if4hPE=4SV=1;tr|B5X189|B5X189_SALSAEukaryotictranslationinitiationfactor4HOS=SalmosalarOX=8030GN=IF4HPE=2SV=1;tr|A0A1S3SXC2|A0A1S3SXC2_SALSAeukaryotictranslationinitiationfactor4HisoformX3OS=SalmosalarOX=8030GN=if4hPE=4SV=1;tr|A0A1S3SXB2|A0A1S3SXB2_SALSAeukaryotictranslationinitiationfactor4Hisofo…
25,1336	24,9515	24,9273	24,4502	25,5552	24,7293	25,3965	25,3068	25,5006	25,116	25,1113	25,4256	25,0217	25,3226	24,9764	25,2796	24,8178	NaN	25,3841	25,4305	25,7026	tr|A0A1S3NPW7|A0A1S3NPW7_SALSARNA-bindingproteinFUS-likeisoformX3OS=SalmosalarOX=8030GN=LOC106580678PE=4SV=1;tr|A0A1S3SXI0|A0A1S3SXI0_SALSARNA-bindingproteinFUS-likeisoformX3OS=SalmosalarOX=8030GN=LOC106612447PE=4SV=1;tr|A0A1S3NQI7|A0A1S3NQI7_SALSARNA-bindingproteinFUS-likeisoformX2OS=SalmosalarOX=8030GN=LOC106580678PE=4SV=1;tr|A0A1S3NQF5|A0A1S3NQF5_SALSARNA-bindingproteinFUS-likeisoformX1OS=Salm…	tr|A0A1S3NPW7|A0A1S3NPW7_SALSARNA-bindingproteinFUS-likeisoformX3OS=SalmosalarOX=8030GN=LOC106580678PE=4SV=1;tr|A0A1S3SXI0|A0A1S3SXI0_SALSARNA-bindingproteinFUS-likeisoformX3OS=SalmosalarOX=8030GN=LOC106612447PE=4SV=1;tr|A0A1S3NQI7|A0A1S3NQI7_SALSARNA-bindingproteinFUS-likeisoformX2OS=SalmosalarOX=8030GN=LOC106580678PE=4SV=1;tr|A0A1S3NQF5|A0A1S3NQF5_SALSARNA-bindingproteinFUS-likeisoformX1OS=Salm…
31,6087	31,5715	32,0503	31,3179	33,127	31,7664	31,8296	31,5536	32,1599	31,6021	31,2133	31,6169	30,6405	30,0042	30,262	31,5967	31,2262	29,9672	30,2454	31,9872	31,6267	tr|A0A1S3NQ06|A0A1S3NQ06_SALSAapolipoproteinA-IisoformX1OS=SalmosalarOX=8030GN=LOC100136573PE=3SV=1	tr|A0A1S3NQ06|A0A1S3NQ06_SALSAapolipoproteinA-IisoformX1OS=SalmosalarOX=8030GN=LOC100136573PE=3SV=1
NaN	26,1572	25,8846	25,8359	25,5769	25,5919	25,6591	25,7744	25,7668	26,2207	25,6714	25,4722	26,2883	25,4347	25,8609	26,2572	25,7527	NaN	26,0999	25,7969	25,9193	tr|A0A1S3NQT4|A0A1S3NQT4_SALSAechinodermmicrotubule-associatedprotein-like1isoformX5OS=SalmosalarOX=8030GN=LOC100380674PE=4SV=1;tr|A0A1S3NQB9|A0A1S3NQB9_SALSAechinodermmicrotubule-associatedprotein-like2isoformX4OS=SalmosalarOX=8030GN=LOC100380674PE=4SV=1;tr|A0A1S3NQW8|A0A1S3NQW8_SALSAechinodermmicrotubule-associatedprotein-like2isoformX6OS=SalmosalarOX=8030GN=LOC100380674PE=4SV=1;tr|A0A1S3NQ96|A…	tr|A0A1S3NQT4|A0A1S3NQT4_SALSAechinodermmicrotubule-associatedprotein-like1isoformX5OS=SalmosalarOX=8030GN=LOC100380674PE=4SV=1;tr|A0A1S3NQB9|A0A1S3NQB9_SALSAechinodermmicrotubule-associatedprotein-like2isoformX4OS=SalmosalarOX=8030GN=LOC100380674PE=4SV=1;tr|A0A1S3NQW8|A0A1S3NQW8_SALSAechinodermmicrotubule-associatedprotein-like2isoformX6OS=SalmosalarOX=8030GN=LOC100380674PE=4SV=1;tr|A0A1S3NQ96|A…
27,1684	27,5275	27,5175	27,5772	27,213	27,6355	27,4499	27,4626	27,0687	27,3595	27,4575	27,2884	27,566	27,3808	27,4872	27,1595	27,5315	27,5952	27,2963	27,0651	27,4543	tr|A0A1S3NR09|A0A1S3NR09_SALSA14-3-3proteinepsilon-likeisoformX3OS=SalmosalarOX=8030GN=LOC106580784PE=3SV=1;tr|B5DFX5|B5DFX5_SALSA14-3-3proteinepsilon-likeisoformX2OS=SalmosalarOX=8030GN=ywhae1PE=2SV=1;tr|A0A1S3NQH2|A0A1S3NQH2_SALSA14-3-3proteinepsilon-likeisoformX1OS=SalmosalarOX=8030GN=LOC106580784PE=3SV=1	tr|A0A1S3NR09|A0A1S3NR09_SALSA14-3-3proteinepsilon-likeisoformX3OS=SalmosalarOX=8030GN=LOC106580784PE=3SV=1;tr|B5DFX5|B5DFX5_SALSA14-3-3proteinepsilon-likeisoformX2OS=SalmosalarOX=8030GN=ywhae1PE=2SV=1;tr|A0A1S3NQH2|A0A1S3NQH2_SALSA14-3-3proteinepsilon-likeisoformX1OS=SalmosalarOX=8030GN=LOC106580784PE=3SV=1
NaN	25,4964	25,3418	24,9936	25,3476	24,1522	25,6157	25,7358	25,5929	25,04	24,7677	25,4783	25,5105	25,6057	25,0327	25,1111	24,6679	24,9531	24,9094	25,3554	24,619	tr|A0A1S3NQJ2|A0A1S3NQJ2_SALSAlamin-A-likeOS=SalmosalarOX=8030GN=LOC106580679PE=3SV=1	tr|A0A1S3NQJ2|A0A1S3NQJ2_SALSAlamin-A-likeOS=SalmosalarOX=8030GN=LOC106580679PE=3SV=1
27,054	26,3364	26,4681	27,37	25,8493	27,3515	26,8649	27,2623	26,5013	26,8417	26,8822	26,4498	27,687	27,2146	27,3899	27,1632	27,3097	27,5394	27,101	26,6132	26,6075	tr|A0A1S3SYV6|A0A1S3SYV6_SALSAphosphatidylinositoltransferproteinalphaisoform-likeOS=SalmosalarOX=8030GN=LOC106612658PE=4SV=1;tr|A0A1S3NQK0|A0A1S3NQK0_SALSAphosphatidylinositoltransferproteinalphaisoform-likeOS=SalmosalarOX=8030GN=LOC106580789PE=4SV=1;tr|A0A1S3R668|A0A1S3R668_SALSAphosphatidylinositoltransferproteinbetaisoform-likeisoformX2OS=SalmosalarOX=8030GN=LOC106600642PE=4SV=1;tr|A0A1S3R5H7…	tr|A0A1S3SYV6|A0A1S3SYV6_SALSAphosphatidylinositoltransferproteinalphaisoform-likeOS=SalmosalarOX=8030GN=LOC106612658PE=4SV=1;tr|A0A1S3NQK0|A0A1S3NQK0_SALSAphosphatidylinositoltransferproteinalphaisoform-likeOS=SalmosalarOX=8030GN=LOC106580789PE=4SV=1
25,1778	24,717	NaN	NaN	24,2881	24,3385	24,8098	24,8899	NaN	24,5223	24,5153	NaN	24,7963	24,5568	24,8629	24,8026	24,6381	NaN	24,5828	24,2765	24,0976	tr|A0A1S3SYT3|A0A1S3SYT3_SALSAbleomycinhydrolase-likeisoformX2OS=SalmosalarOX=8030GN=LOC106612652PE=4SV=1;tr|A0A1S3NQM5|A0A1S3NQM5_SALSAbleomycinhydrolaseisoformX2OS=SalmosalarOX=8030GN=blmhPE=4SV=1;tr|A0A1S3SYT5|A0A1S3SYT5_SALSAbleomycinhydrolase-likeisoformX1OS=SalmosalarOX=8030GN=LOC106612652PE=4SV=1;tr|A0A1S3NQK4|A0A1S3NQK4_SALSAbleomycinhydrolaseisoformX1OS=SalmosalarOX=8030GN=blmhPE=4SV=1	tr|A0A1S3SYT3|A0A1S3SYT3_SALSAbleomycinhydrolase-likeisoformX2OS=SalmosalarOX=8030GN=LOC106612652PE=4SV=1;tr|A0A1S3NQM5|A0A1S3NQM5_SALSAbleomycinhydrolaseisoformX2OS=SalmosalarOX=8030GN=blmhPE=4SV=1;tr|A0A1S3SYT5|A0A1S3SYT5_SALSAbleomycinhydrolase-likeisoformX1OS=SalmosalarOX=8030GN=LOC106612652PE=4SV=1;tr|A0A1S3NQK4|A0A1S3NQK4_SALSAbleomycinhydrolaseisoformX1OS=SalmosalarOX=8030GN=blmhPE=4SV=1
27,6948	27,4988	27,5754	27,7035	26,8772	27,9174	27,3593	27,4909	26,7439	27,8166	28,1866	27,0788	28,4025	27,877	28,4244	27,5927	27,9014	28,2458	27,9748	27,1687	26,7676	tr|A0A1S3NQR7|A0A1S3NQR7_SALSATRPM8channel-associatedfactorhomologOS=SalmosalarOX=8030GN=LOC106580827PE=4SV=1	tr|A0A1S3NQR7|A0A1S3NQR7_SALSATRPM8channel-associatedfactorhomologOS=SalmosalarOX=8030GN=LOC106580827PE=4SV=1
26,5968	26,8497	26,6618	26,8136	27,0896	26,501	27,1267	26,8804	27,2065	26,8007	26,5222	26,7613	26,6277	27,038	26,6443	26,9454	26,5682	26,3709	26,8351	27,0301	27,1322	tr|A0A1S3NQV6|A0A1S3NQV6_SALSAheterogeneousnuclearribonucleoproteinLisoformX3OS=SalmosalarOX=8030GN=hnrnplPE=4SV=1;tr|A0A1S3NRH4|A0A1S3NRH4_SALSAheterogeneousnuclearribonucleoproteinLisoformX2OS=SalmosalarOX=8030GN=hnrnplPE=4SV=1;tr|A0A1S3NRD8|A0A1S3NRD8_SALSAheterogeneousnuclearribonucleoproteinLisoformX1OS=SalmosalarOX=8030GN=hnrnplPE=4SV=1;tr|A0A1S3SYI3|A0A1S3SYI3_SALSAheterogeneousnuclearribo…	tr|A0A1S3NQV6|A0A1S3NQV6_SALSAheterogeneousnuclearribonucleoproteinLisoformX3OS=SalmosalarOX=8030GN=hnrnplPE=4SV=1;tr|A0A1S3NRH4|A0A1S3NRH4_SALSAheterogeneousnuclearribonucleoproteinLisoformX2OS=SalmosalarOX=8030GN=hnrnplPE=4SV=1;tr|A0A1S3NRD8|A0A1S3NRD8_SALSAheterogeneousnuclearribonucleoproteinLisoformX1OS=SalmosalarOX=8030GN=hnrnplPE=4SV=1;tr|A0A1S3SYI3|A0A1S3SYI3_SALSAheterogeneousnuclearribo…
NaN	NaN	NaN	NaN	22,6776	NaN	NaN	22,9858	23,1621	NaN	NaN	NaN	NaN	NaN	NaN	23,2399	NaN	NaN	NaN	NaN	NaN	tr|A0A1S3RMV0|A0A1S3RMV0_SALSAserine/arginine-richsplicingfactor7-likeisoformX7OS=SalmosalarOX=8030GN=LOC106603690PE=4SV=1;tr|A0A1S3NRF0|A0A1S3NRF0_SALSAserine/arginine-richsplicingfactor7-likeisoformX3OS=SalmosalarOX=8030GN=LOC106580853PE=4SV=1;tr|A0A1S3RLG2|A0A1S3RLG2_SALSAserine/arginine-richsplicingfactor7-likeisoformX6OS=SalmosalarOX=8030GN=LOC106603690PE=4SV=1;tr|A0A1S3RN56|A0A1S3RN56_SALSA…	tr|A0A1S3RMV0|A0A1S3RMV0_SALSAserine/arginine-richsplicingfactor7-likeisoformX7OS=SalmosalarOX=8030GN=LOC106603690PE=4SV=1;tr|A0A1S3NRF0|A0A1S3NRF0_SALSAserine/arginine-richsplicingfactor7-likeisoformX3OS=SalmosalarOX=8030GN=LOC106580853PE=4SV=1;tr|A0A1S3RLG2|A0A1S3RLG2_SALSAserine/arginine-richsplicingfactor7-likeisoformX6OS=SalmosalarOX=8030GN=LOC106603690PE=4SV=1;tr|A0A1S3RN56|A0A1S3RN56_SALSA…
26,6826	27,1362	26,6488	27,3645	26,4114	27,5645	26,8917	27,3249	26,519	27,0532	27,0427	26,5776	27,3923	27,2324	27,1304	26,7804	26,8779	26,8949	26,9969	26,6387	26,622	tr|A0A1S3NQW9|A0A1S3NQW9_SALSAalpha-actinin-4isoformX3OS=SalmosalarOX=8030GN=actn4PE=4SV=1;tr|A0A1S3NRI4|A0A1S3NRI4_SALSAalpha-actinin-4isoformX1OS=SalmosalarOX=8030GN=actn4PE=4SV=1;tr|A0A1S3NRI9|A0A1S3NRI9_SALSAalpha-actinin-4isoformX6OS=SalmosalarOX=8030GN=actn4PE=4SV=1;tr|A0A1S3NQY7|A0A1S3NQY7_SALSAalpha-actinin-4isoformX4OS=SalmosalarOX=8030GN=actn4PE=4SV=1;tr|A0A1S3NQW6|A0A1S3NQW6_SALSAalpha…	tr|A0A1S3NQW9|A0A1S3NQW9_SALSAalpha-actinin-4isoformX3OS=SalmosalarOX=8030GN=actn4PE=4SV=1;tr|A0A1S3NRI4|A0A1S3NRI4_SALSAalpha-actinin-4isoformX1OS=SalmosalarOX=8030GN=actn4PE=4SV=1;tr|A0A1S3NRI9|A0A1S3NRI9_SALSAalpha-actinin-4isoformX6OS=SalmosalarOX=8030GN=actn4PE=4SV=1;tr|A0A1S3NQY7|A0A1S3NQY7_SALSAalpha-actinin-4isoformX4OS=SalmosalarOX=8030GN=actn4PE=4SV=1;tr|A0A1S3NQW6|A0A1S3NQW6_SALSAalpha…
NaN	NaN	NaN	NaN	NaN	22,5056	NaN	NaN	NaN	NaN	NaN	NaN	NaN	NaN	NaN	NaN	NaN	NaN	22,564	NaN	NaN	tr|A0A1S3NR00|A0A1S3NR00_SALSAadaptermoleculecrk-likeOS=SalmosalarOX=8030GN=LOC106580783PE=4SV=1;tr|C0H993|C0H993_SALSASH2/SH3adaptorcrkOS=SalmosalarOX=8030GN=CRKPE=2SV=1;tr|A0A1S3RLN0|A0A1S3RLN0_SALSAadaptermoleculecrk-likeOS=SalmosalarOX=8030GN=LOC106603721PE=4SV=1;tr|A0A1S3LNS8|A0A1S3LNS8_SALSAadaptermoleculecrk-likeOS=SalmosalarOX=8030GN=LOC106567578PE=4SV=1	tr|A0A1S3NR00|A0A1S3NR00_SALSAadaptermoleculecrk-likeOS=SalmosalarOX=8030GN=LOC106580783PE=4SV=1;tr|C0H993|C0H993_SALSASH2/SH3adaptorcrkOS=SalmosalarOX=8030GN=CRKPE=2SV=1;tr|A0A1S3RLN0|A0A1S3RLN0_SALSAadaptermoleculecrk-likeOS=SalmosalarOX=8030GN=LOC106603721PE=4SV=1;tr|A0A1S3LNS8|A0A1S3LNS8_SALSAadaptermoleculecrk-likeOS=SalmosalarOX=8030GN=LOC106567578PE=4SV=1
NaN	NaN	NaN	NaN	NaN	NaN	NaN	NaN	NaN	NaN	NaN	NaN	NaN	NaN	NaN	NaN	NaN	25,5371	NaN	NaN	NaN	tr|A0A1S3NRP6|A0A1S3NRP6_SALSAB-cellCLL/lymphoma7proteinfamilymemberB-B-likeisoformX3OS=SalmosalarOX=8030GN=LOC106580880PE=4SV=1;tr|A0A1S3NRL4|A0A1S3NRL4_SALSAB-cellCLL/lymphoma7proteinfamilymemberB-B-likeisoformX2OS=SalmosalarOX=8030GN=LOC106580880PE=4SV=1;tr|B5X2R8|B5X2R8_SALSAB-cellCLL/lymphoma7proteinfamilymemberBOS=SalmosalarOX=8030GN=BCL7BPE=2SV=1;tr|A0A1S3NR43|A0A1S3NR43_SALSAB-cellCLL/lym…	tr|A0A1S3NRP6|A0A1S3NRP6_SALSAB-cellCLL/lymphoma7proteinfamilymemberB-B-likeisoformX3OS=SalmosalarOX=8030GN=LOC106580880PE=4SV=1;tr|A0A1S3NRL4|A0A1S3NRL4_SALSAB-cellCLL/lymphoma7proteinfamilymemberB-B-likeisoformX2OS=SalmosalarOX=8030GN=LOC106580880PE=4SV=1;tr|B5X2R8|B5X2R8_SALSAB-cellCLL/lymphoma7proteinfamilymemberBOS=SalmosalarOX=8030GN=BCL7BPE=2SV=1;tr|A0A1S3NR43|A0A1S3NR43_SALSAB-cellCLL/lym…
NaN	NaN	NaN	23,8533	NaN	24,0487	23,8993	NaN	NaN	24,1633	NaN	24,1805	NaN	NaN	NaN	NaN	NaN	NaN	23,8381	NaN	NaN	tr|A0A1S3NRI0|A0A1S3NRI0_SALSAcathepsinK-likeOS=SalmosalarOX=8030GN=LOC106580864PE=3SV=1;tr|B5X425|B5X425_SALSACathepsinKprecursorOS=SalmosalarOX=8030GN=CATKPE=2SV=1	tr|A0A1S3NRI0|A0A1S3NRI0_SALSAcathepsinK-likeOS=SalmosalarOX=8030GN=LOC106580864PE=3SV=1;tr|B5X425|B5X425_SALSACathepsinKprecursorOS=SalmosalarOX=8030GN=CATKPE=2SV=1
24,2643	NaN	NaN	NaN	NaN	NaN	NaN	NaN	NaN	NaN	NaN	NaN	NaN	NaN	NaN	NaN	NaN	NaN	NaN	NaN	NaN	tr|A0A1S3NRN4|A0A1S3NRN4_SALSAneurobeachin-likeisoformX7OS=SalmosalarOX=8030GN=LOC106580977PE=4SV=1;tr|A0A1S3NRM0|A0A1S3NRM0_SALSAneurobeachin-likeisoformX6OS=SalmosalarOX=8030GN=LOC106580977PE=4SV=1;tr|A0A1S3NS68|A0A1S3NS68_SALSAneurobeachin-likeisoformX5OS=SalmosalarOX=8030GN=LOC106580977PE=4SV=1;tr|A0A1S3NS42|A0A1S3NS42_SALSAneurobeachin-likeisoformX4OS=SalmosalarOX=8030GN=LOC106580977PE=4SV=1…	tr|A0A1S3NRN4|A0A1S3NRN4_SALSAneurobeachin-likeisoformX7OS=SalmosalarOX=8030GN=LOC106580977PE=4SV=1;tr|A0A1S3NRM0|A0A1S3NRM0_SALSAneurobeachin-likeisoformX6OS=SalmosalarOX=8030GN=LOC106580977PE=4SV=1;tr|A0A1S3NS68|A0A1S3NS68_SALSAneurobeachin-likeisoformX5OS=SalmosalarOX=8030GN=LOC106580977PE=4SV=1;tr|A0A1S3NS42|A0A1S3NS42_SALSAneurobeachin-likeisoformX4OS=SalmosalarOX=8030GN=LOC106580977PE=4SV=1…
NaN	NaN	NaN	NaN	23,2558	NaN	NaN	NaN	NaN	NaN	NaN	NaN	NaN	NaN	NaN	NaN	NaN	NaN	NaN	NaN	NaN	tr|A0A1S3NRV0|A0A1S3NRV0_SALSAperiostin-likeisoformX3OS=SalmosalarOX=8030GN=LOC106581008PE=4SV=1;tr|A0A1S3NRT4|A0A1S3NRT4_SALSAperiostin-likeisoformX2OS=SalmosalarOX=8030GN=LOC106581008PE=4SV=1;tr|A0A1S3NRT7|A0A1S3NRT7_SALSAperiostin-likeisoformX1OS=SalmosalarOX=8030GN=LOC106581008PE=4SV=1;tr|A0A1S3NSA2|A0A1S3NSA2_SALSAperiostin-likeisoformX4OS=SalmosalarOX=8030GN=LOC106581008PE=4SV=1;tr|A0A1S3T0…	tr|A0A1S3NRV0|A0A1S3NRV0_SALSAperiostin-likeisoformX3OS=SalmosalarOX=8030GN=LOC106581008PE=4SV=1;tr|A0A1S3NRT4|A0A1S3NRT4_SALSAperiostin-likeisoformX2OS=SalmosalarOX=8030GN=LOC106581008PE=4SV=1;tr|A0A1S3NRT7|A0A1S3NRT7_SALSAperiostin-likeisoformX1OS=SalmosalarOX=8030GN=LOC106581008PE=4SV=1;tr|A0A1S3NSA2|A0A1S3NSA2_SALSAperiostin-likeisoformX4OS=SalmosalarOX=8030GN=LOC106581008PE=4SV=1;tr|A0A1S3T0…
NaN	NaN	22,9205	NaN	23,0385	22,703	22,542	NaN	NaN	NaN	21,8077	NaN	NaN	NaN	NaN	NaN	NaN	NaN	NaN	22,3812	NaN	tr|A0A1S3NRT6|A0A1S3NRT6_SALSAalpha-2-macroglobulin-likeOS=SalmosalarOX=8030GN=LOC106580921PE=4SV=1	tr|A0A1S3NRT6|A0A1S3NRT6_SALSAalpha-2-macroglobulin-likeOS=SalmosalarOX=8030GN=LOC106580921PE=4SV=1
26,9193	26,5112	26,092	26,4285	26,864	26,6034	26,5075	26,2968	26,4805	26,4076	26,1373	26,5414	26,5023	26,2829	26,3411	26,5439	26,233	25,9375	26,7031	26,5642	26,6134	tr|A0A1S3NS46|A0A1S3NS46_SALSAT-complexprotein1subunitzeta-likeOS=SalmosalarOX=8030GN=LOC106581054PE=3SV=1;tr|A0A1S3SZR0|A0A1S3SZR0_SALSAT-complexprotein1subunitzetaOS=SalmosalarOX=8030GN=LOC106612827PE=3SV=1	tr|A0A1S3NS46|A0A1S3NS46_SALSAT-complexprotein1subunitzeta-likeOS=SalmosalarOX=8030GN=LOC106581054PE=3SV=1;tr|A0A1S3SZR0|A0A1S3SZR0_SALSAT-complexprotein1subunitzetaOS=SalmosalarOX=8030GN=LOC106612827PE=3SV=1
NaN	23,0854	NaN	NaN	NaN	NaN	NaN	NaN	NaN	NaN	NaN	NaN	NaN	NaN	NaN	NaN	NaN	NaN	NaN	NaN	NaN	tr|A0A1S3NS85|A0A1S3NS85_SALSAGprotein-activatedinwardrectifierpotassiumchannel3-likeOS=SalmosalarOX=8030GN=LOC106581084PE=3SV=1	tr|A0A1S3NS85|A0A1S3NS85_SALSAGprotein-activatedinwardrectifierpotassiumchannel3-likeOS=SalmosalarOX=8030GN=LOC106581084PE=3SV=1
NaN	22,5713	24,1812	NaN	24,0599	23,0107	23,112	22,4902	NaN	23,6991	22,9658	23,3377	NaN	NaN	NaN	23,2185	NaN	NaN	NaN	NaN	22,5966	tr|A0A1S3NSY7|A0A1S3NSY7_SALSAfucolectin-6-likeisoformX2OS=SalmosalarOX=8030GN=LOC106581121PE=4SV=1;tr|A0A1S3NSH8|A0A1S3NSH8_SALSAuncharacterizedproteinLOC106581121isoformX1OS=SalmosalarOX=8030GN=LOC106581121PE=4SV=1;tr|A0A1S3NSL0|A0A1S3NSL0_SALSAfucolectin-6-likeOS=SalmosalarOX=8030GN=LOC106581124PE=4SV=1	tr|A0A1S3NSY7|A0A1S3NSY7_SALSAfucolectin-6-likeisoformX2OS=SalmosalarOX=8030GN=LOC106581121PE=4SV=1;tr|A0A1S3NSH8|A0A1S3NSH8_SALSAuncharacterizedproteinLOC106581121isoformX1OS=SalmosalarOX=8030GN=LOC106581121PE=4SV=1;tr|A0A1S3NSL0|A0A1S3NSL0_SALSAfucolectin-6-likeOS=SalmosalarOX=8030GN=LOC106581124PE=4SV=1
NaN	NaN	NaN	NaN	NaN	NaN	NaN	NaN	NaN	NaN	NaN	NaN	NaN	NaN	NaN	NaN	NaN	24,0512	NaN	NaN	NaN	tr|A0A1S3NSM9|A0A1S3NSM9_SALSAsplicingfactor,arginine/serine-rich1isoformX1OS=SalmosalarOX=8030GN=sfrs1PE=4SV=1;tr|C0H9Z3|C0H9Z3_SALSASplicingfactor,arginine/serine-rich1OS=SalmosalarOX=8030GN=SFRS1PE=2SV=1;tr|A0A1S3SZI5|A0A1S3SZI5_SALSAserine/arginine-richsplicingfactor1B-likeOS=SalmosalarOX=8030GN=LOC106612789PE=4SV=1	tr|A0A1S3NSM9|A0A1S3NSM9_SALSAsplicingfactor,arginine/serine-rich1isoformX1OS=SalmosalarOX=8030GN=sfrs1PE=4SV=1;tr|C0H9Z3|C0H9Z3_SALSASplicingfactor,arginine/serine-rich1OS=SalmosalarOX=8030GN=SFRS1PE=2SV=1;tr|A0A1S3SZI5|A0A1S3SZI5_SALSAserine/arginine-richsplicingfactor1B-likeOS=SalmosalarOX=8030GN=LOC106612789PE=4SV=1
NaN	22,3382	NaN	NaN	NaN	NaN	NaN	NaN	NaN	NaN	NaN	NaN	NaN	NaN	NaN	NaN	NaN	NaN	NaN	NaN	NaN	tr|A0A1S3T139|A0A1S3T139_SALSAuncharacterizedproteinLOC106613012isoformX2OS=SalmosalarOX=8030GN=LOC106613012PE=4SV=1;tr|A0A1S3NST1|A0A1S3NST1_SALSAuncharacterizedproteinLOC106581144OS=SalmosalarOX=8030GN=LOC106581144PE=4SV=1;tr|A0A1S3T158|A0A1S3T158_SALSAuncharacterizedproteinLOC106613012isoformX1OS=SalmosalarOX=8030GN=LOC106613012PE=4SV=1	tr|A0A1S3T139|A0A1S3T139_SALSAuncharacterizedproteinLOC106613012isoformX2OS=SalmosalarOX=8030GN=LOC106613012PE=4SV=1;tr|A0A1S3NST1|A0A1S3NST1_SALSAuncharacterizedproteinLOC106581144OS=SalmosalarOX=8030GN=LOC106581144PE=4SV=1;tr|A0A1S3T158|A0A1S3T158_SALSAuncharacterizedproteinLOC106613012isoformX1OS=SalmosalarOX=8030GN=LOC106613012PE=4SV=1
NaN	NaN	NaN	NaN	NaN	NaN	NaN	NaN	NaN	NaN	NaN	24,5159	NaN	NaN	NaN	NaN	24,2084	NaN	NaN	NaN	NaN	tr|B5XBV0|B5XBV0_SALSAGliamaturationfactorOS=SalmosalarOX=8030GN=GMFGPE=2SV=1;tr|A0A1S3NSW4|A0A1S3NSW4_SALSAGliamaturationfactorOS=SalmosalarOX=8030GN=LOC106581164PE=3SV=1	tr|B5XBV0|B5XBV0_SALSAGliamaturationfactorOS=SalmosalarOX=8030GN=GMFGPE=2SV=1;tr|A0A1S3NSW4|A0A1S3NSW4_SALSAGliamaturationfactorOS=SalmosalarOX=8030GN=LOC106581164PE=3SV=1
23,9753	24,0896	23,6887	NaN	23,966	23,22	24,2378	24,0907	23,8118	23,953	23,6874	24,0613	23,8229	23,8992	23,8814	24,0003	23,634	NaN	23,9451	24,0876	24,0423	tr|A0A1S3NSZ4|A0A1S3NSZ4_SALSAvasodilator-stimulatedphosphoprotein-likeOS=SalmosalarOX=8030GN=LOC106581110PE=4SV=1	tr|A0A1S3NSZ4|A0A1S3NSZ4_SALSAvasodilator-stimulatedphosphoprotein-likeOS=SalmosalarOX=8030GN=LOC106581110PE=4SV=1
25,4661	26,3033	25,4571	25,4065	27,4622	26,047	26,3299	25,5873	26,1268	26,4416	25,2132	26,6284	NaN	23,4091	NaN	25,4394	26,2234	24,1824	24,8797	25,7708	25,5863	tr|A0A1S3NTG6|A0A1S3NTG6_SALSAserpinH1-likeOS=SalmosalarOX=8030GN=LOC106581278PE=3SV=1	tr|A0A1S3NTG6|A0A1S3NTG6_SALSAserpinH1-likeOS=SalmosalarOX=8030GN=LOC106581278PE=3SV=1
NaN	22,5263	NaN	NaN	NaN	NaN	NaN	NaN	NaN	NaN	NaN	NaN	NaN	NaN	NaN	NaN	NaN	NaN	NaN	NaN	NaN	tr|A0A1S3QXX2|A0A1S3QXX2_SALSAvonWillebrandfactorAdomain-containingprotein5A-likeOS=SalmosalarOX=8030GN=LOC106597661PE=4SV=1;tr|A0A1S3QMB8|A0A1S3QMB8_SALSAvonWillebrandfactorAdomain-containingprotein5A-likeOS=SalmosalarOX=8030GN=LOC106594363PE=4SV=1;tr|A0A1S3NU68|A0A1S3NU68_SALSAvonWillebrandfactorAdomain-containingprotein5A-likeisoformX9OS=SalmosalarOX=8030GN=LOC106581329PE=4SV=1;tr|A0A1S3NTR5|A…	tr|A0A1S3QXX2|A0A1S3QXX2_SALSAvonWillebrandfactorAdomain-containingprotein5A-likeOS=SalmosalarOX=8030GN=LOC106597661PE=4SV=1;tr|A0A1S3QMB8|A0A1S3QMB8_SALSAvonWillebrandfactorAdomain-containingprotein5A-likeOS=SalmosalarOX=8030GN=LOC106594363PE=4SV=1;tr|A0A1S3NU68|A0A1S3NU68_SALSAvonWillebrandfactorAdomain-containingprotein5A-likeisoformX9OS=SalmosalarOX=8030GN=LOC106581329PE=4SV=1;tr|A0A1S3NTR5|A…
NaN	21,7313	NaN	NaN	NaN	NaN	NaN	NaN	NaN	NaN	NaN	NaN	NaN	NaN	NaN	NaN	NaN	NaN	NaN	NaN	NaN	tr|B5X1Y0|B5X1Y0_SALSAIntegrin-linkedproteinkinaseOS=SalmosalarOX=8030GN=ILKPE=2SV=1;tr|A0A1S3NTS8|A0A1S3NTS8_SALSAintegrin-linkedproteinkinaseOS=SalmosalarOX=8030GN=LOC106581335PE=4SV=1	tr|B5X1Y0|B5X1Y0_SALSAIntegrin-linkedproteinkinaseOS=SalmosalarOX=8030GN=ILKPE=2SV=1;tr|A0A1S3NTS8|A0A1S3NTS8_SALSAintegrin-linkedproteinkinaseOS=SalmosalarOX=8030GN=LOC106581335PE=4SV=1
NaN	NaN	25,8801	NaN	NaN	NaN	NaN	NaN	NaN	NaN	NaN	NaN	NaN	NaN	NaN	NaN	NaN	NaN	NaN	NaN	NaN	tr|A0A1S3NTU2|A0A1S3NTU2_SALSAprotocadherinFat3-likeOS=SalmosalarOX=8030GN=LOC106581345PE=4SV=1	tr|A0A1S3NTU2|A0A1S3NTU2_SALSAprotocadherinFat3-likeOS=SalmosalarOX=8030GN=LOC106581345PE=4SV=1
24,61	24,4075	24,1093	23,7267	25,0325	24,254	24,7376	24,2691	24,8045	24,3083	23,8692	24,458	24,3809	24,1039	24,3397	24,1665	24,468	23,4358	24,2182	24,4424	24,6193	tr|A0A1S3NUB5|A0A1S3NUB5_SALSAGMPsynthase[glutamine-hydrolyzing]OS=SalmosalarOX=8030GN=LOC106581456PE=4SV=1;tr|A0A1S3T2M2|A0A1S3T2M2_SALSAGMPsynthase[glutamine-hydrolyzing]OS=SalmosalarOX=8030GN=gmpsPE=4SV=1;tr|A0A1S3T2X5|A0A1S3T2X5_SALSAGMPsynthase[glutamine-hydrolyzing]-likeOS=SalmosalarOX=8030GN=LOC106613353PE=4SV=1	tr|A0A1S3NUB5|A0A1S3NUB5_SALSAGMPsynthase[glutamine-hydrolyzing]OS=SalmosalarOX=8030GN=LOC106581456PE=4SV=1;tr|A0A1S3T2M2|A0A1S3T2M2_SALSAGMPsynthase[glutamine-hydrolyzing]OS=SalmosalarOX=8030GN=gmpsPE=4SV=1
NaN	NaN	NaN	NaN	22,8235	NaN	23,0836	NaN	22,7429	22,451	22,3528	22,7632	22,7786	22,7298	NaN	NaN	22,6712	NaN	22,6814	NaN	NaN	tr|A0A1S3SVU2|A0A1S3SVU2_SALSAmuscleblind-likeprotein3isoformX14OS=SalmosalarOX=8030GN=LOC106612109PE=4SV=1;tr|A0A1S3SVU8|A0A1S3SVU8_SALSAmuscleblind-likeprotein3isoformX13OS=SalmosalarOX=8030GN=LOC106612109PE=4SV=1;tr|A0A1S3SVU3|A0A1S3SVU3_SALSAmuscleblind-likeprotein3isoformX12OS=SalmosalarOX=8030GN=LOC106612109PE=4SV=1;tr|A0A1S3SVU0|A0A1S3SVU0_SALSAmuscleblind-likeprotein3isoformX11OS=Salmosal…	tr|A0A1S3SVU2|A0A1S3SVU2_SALSAmuscleblind-likeprotein3isoformX14OS=SalmosalarOX=8030GN=LOC106612109PE=4SV=1;tr|A0A1S3SVU8|A0A1S3SVU8_SALSAmuscleblind-likeprotein3isoformX13OS=SalmosalarOX=8030GN=LOC106612109PE=4SV=1;tr|A0A1S3SVU3|A0A1S3SVU3_SALSAmuscleblind-likeprotein3isoformX12OS=SalmosalarOX=8030GN=LOC106612109PE=4SV=1;tr|A0A1S3SVU0|A0A1S3SVU0_SALSAmuscleblind-likeprotein3isoformX11OS=Salmosal…
NaN	NaN	NaN	NaN	NaN	NaN	NaN	NaN	NaN	NaN	23,1434	NaN	NaN	NaN	NaN	NaN	NaN	NaN	NaN	NaN	NaN	tr|A0A1S3NUK2|A0A1S3NUK2_SALSAPCTP-likeproteinOS=SalmosalarOX=8030GN=LOC106581404PE=4SV=1	tr|A0A1S3NUK2|A0A1S3NUK2_SALSAPCTP-likeproteinOS=SalmosalarOX=8030GN=LOC106581404PE=4SV=1
NaN	NaN	23,0252	NaN	NaN	NaN	NaN	NaN	NaN	NaN	NaN	NaN	NaN	NaN	NaN	NaN	NaN	NaN	NaN	NaN	NaN	tr|A0A1S3NUZ9|A0A1S3NUZ9_SALSALIMdomainonlyprotein7isoformX10OS=SalmosalarOX=8030GN=lmo7PE=4SV=1;tr|A0A1S3NV05|A0A1S3NV05_SALSALIMdomainonlyprotein7isoformX9OS=SalmosalarOX=8030GN=lmo7PE=4SV=1;tr|A0A1S3NVG5|A0A1S3NVG5_SALSALIMdomainonlyprotein7isoformX8OS=SalmosalarOX=8030GN=lmo7PE=4SV=1;tr|A0A1S3NVG8|A0A1S3NVG8_SALSALIMdomainonlyprotein7isoformX7OS=SalmosalarOX=8030GN=lmo7PE=4SV=1;tr|A0A1S3NV21|…	tr|A0A1S3NUZ9|A0A1S3NUZ9_SALSALIMdomainonlyprotein7isoformX10OS=SalmosalarOX=8030GN=lmo7PE=4SV=1;tr|A0A1S3NV05|A0A1S3NV05_SALSALIMdomainonlyprotein7isoformX9OS=SalmosalarOX=8030GN=lmo7PE=4SV=1;tr|A0A1S3NVG5|A0A1S3NVG5_SALSALIMdomainonlyprotein7isoformX8OS=SalmosalarOX=8030GN=lmo7PE=4SV=1;tr|A0A1S3NVG8|A0A1S3NVG8_SALSALIMdomainonlyprotein7isoformX7OS=SalmosalarOX=8030GN=lmo7PE=4SV=1;tr|A0A1S3NV21|…
23,4588	NaN	NaN	NaN	NaN	NaN	NaN	NaN	NaN	NaN	NaN	NaN	NaN	NaN	NaN	NaN	NaN	NaN	NaN	NaN	NaN	tr|A0A1S3NV01|A0A1S3NV01_SALSAproteinNLRC3-likeOS=SalmosalarOX=8030GN=LOC106581607PE=4SV=1;tr|A0A1S3RC81|A0A1S3RC81_SALSANACHT,LRRandPYDdomains-containingprotein12-likeOS=SalmosalarOX=8030GN=LOC106602046PE=4SV=1;tr|A0A1S3RDM7|A0A1S3RDM7_SALSAstonustoxinsubunitbeta-likeOS=SalmosalarOX=8030GN=LOC106602048PE=4SV=1;tr|A0A1S3QLZ6|A0A1S3QLZ6_SALSAstonustoxinsubunitbeta-likeOS=SalmosalarOX=8030GN=LOC106…	tr|A0A1S3NV01|A0A1S3NV01_SALSAproteinNLRC3-likeOS=SalmosalarOX=8030GN=LOC106581607PE=4SV=1;tr|A0A1S3RC81|A0A1S3RC81_SALSANACHT,LRRandPYDdomains-containingprotein12-likeOS=SalmosalarOX=8030GN=LOC106602046PE=4SV=1;tr|A0A1S3RDM7|A0A1S3RDM7_SALSAstonustoxinsubunitbeta-likeOS=SalmosalarOX=8030GN=LOC106602048PE=4SV=1;tr|A0A1S3QLZ6|A0A1S3QLZ6_SALSAstonustoxinsubunitbeta-likeOS=SalmosalarOX=8030GN=LOC106…
28,1783	27,1002	28,413	28,4203	26,8353	28,2413	27,6713	28,3894	26,7136	27,5517	28,4031	27,82	27,9358	27,8711	28,2896	28,2458	27,68	28,7945	27,8781	27,1984	27,5831	tr|A0A1S3NVH6|A0A1S3NVH6_SALSAsciellinisoformX3OS=SalmosalarOX=8030GN=scelPE=4SV=1;tr|A0A1S3NV31|A0A1S3NV31_SALSAsciellinisoformX1OS=SalmosalarOX=8030GN=scelPE=4SV=1;tr|A0A1S3NV14|A0A1S3NV14_SALSAsciellinisoformX4OS=SalmosalarOX=8030GN=scelPE=4SV=1;tr|A0A1S3NVH7|A0A1S3NVH7_SALSAsciellinisoformX2OS=SalmosalarOX=8030GN=scelPE=4SV=1	tr|A0A1S3NVH6|A0A1S3NVH6_SALSAsciellinisoformX3OS=SalmosalarOX=8030GN=scelPE=4SV=1;tr|A0A1S3NV31|A0A1S3NV31_SALSAsciellinisoformX1OS=SalmosalarOX=8030GN=scelPE=4SV=1;tr|A0A1S3NV14|A0A1S3NV14_SALSAsciellinisoformX4OS=SalmosalarOX=8030GN=scelPE=4SV=1;tr|A0A1S3NVH7|A0A1S3NVH7_SALSAsciellinisoformX2OS=SalmosalarOX=8030GN=scelPE=4SV=1
25,8449	25,4298	25,074	24,8278	25,6917	24,5877	25,1569	24,9746	25,3989	25,3235	24,8663	25,5111	24,9741	24,6019	24,5956	24,9094	24,9103	24,1758	24,8987	25,1772	25,4399	tr|A0A1S3NV40|A0A1S3NV40_SALSAC-1-tetrahydrofolatesynthase,cytoplasmicOS=SalmosalarOX=8030GN=mthfd1PE=3SV=1	tr|A0A1S3NV40|A0A1S3NV40_SALSAC-1-tetrahydrofolatesynthase,cytoplasmicOS=SalmosalarOX=8030GN=mthfd1PE=3SV=1
NaN	NaN	20,9104	NaN	NaN	NaN	NaN	NaN	NaN	NaN	NaN	NaN	NaN	NaN	NaN	NaN	NaN	NaN	NaN	NaN	NaN	tr|A0A1S3QZI1|A0A1S3QZI1_SALSAcollagenalpha-3(VI)chain-likeOS=SalmosalarOX=8030GN=LOC106599006PE=4SV=1;tr|A0A1S3NVS8|A0A1S3NVS8_SALSAcollagenalpha-3(VI)chain-likeOS=SalmosalarOX=8030GN=LOC106581670PE=4SV=1;tr|A0A1S3NVD5|A0A1S3NVD5_SALSAcollagenalpha-3(VI)chain-likeOS=SalmosalarOX=8030GN=LOC106581669PE=4SV=1;tr|A0A1S3NVS4|A0A1S3NVS4_SALSAcollagenalpha-3(VI)chain-likeisoformX4OS=SalmosalarOX=8030GN…	tr|A0A1S3QZI1|A0A1S3QZI1_SALSAcollagenalpha-3(VI)chain-likeOS=SalmosalarOX=8030GN=LOC106599006PE=4SV=1;tr|A0A1S3NVS8|A0A1S3NVS8_SALSAcollagenalpha-3(VI)chain-likeOS=SalmosalarOX=8030GN=LOC106581670PE=4SV=1;tr|A0A1S3NVD5|A0A1S3NVD5_SALSAcollagenalpha-3(VI)chain-likeOS=SalmosalarOX=8030GN=LOC106581669PE=4SV=1;tr|A0A1S3NVS4|A0A1S3NVS4_SALSAcollagenalpha-3(VI)chain-likeisoformX4OS=SalmosalarOX=8030GN…
NaN	22,5088	NaN	NaN	NaN	NaN	NaN	NaN	NaN	NaN	NaN	NaN	NaN	NaN	NaN	NaN	NaN	NaN	NaN	NaN	NaN	tr|A0A1S3NVA6|A0A1S3NVA6_SALSAcollagenalpha-3(VI)chain-likeOS=SalmosalarOX=8030GN=LOC106581667PE=4SV=1	tr|A0A1S3NVA6|A0A1S3NVA6_SALSAcollagenalpha-3(VI)chain-likeOS=SalmosalarOX=8030GN=LOC106581667PE=4SV=1
28,4357	NaN	29,0763	27,8088	29,2188	29,4735	28,6506	28,509	NaN	28,5323	28,4879	NaN	27,7696	28,5892	28,5705	27,9625	28,4401	30,7241	29,3666	29,3309	28,3529	tr|A0A1S3NVZ3|A0A1S3NVZ3_SALSAglycine-richcellwallstructuralprotein-likeisoformX2OS=SalmosalarOX=8030GN=LOC106581715PE=4SV=1	tr|A0A1S3NVZ3|A0A1S3NVZ3_SALSAglycine-richcellwallstructuralprotein-likeisoformX2OS=SalmosalarOX=8030GN=LOC106581715PE=4SV=1
27,915	28,0208	27,8404	28,0891	27,8743	28,2421	28,0706	28,1847	27,8326	27,8797	27,9981	27,8425	28,2764	28,2388	28,2534	27,8504	27,8852	27,6303	28,0459	28,0467	27,8284	tr|A0A1S3PL98|A0A1S3PL98_SALSAactin-relatedprotein3-likeOS=SalmosalarOX=8030GN=LOC106586112PE=3SV=1;tr|A0A1S3NVZ4|A0A1S3NVZ4_SALSAactin-relatedprotein3-likeOS=SalmosalarOX=8030GN=LOC106581699PE=3SV=1;tr|C0HBE5|C0HBE5_SALSAActin-relatedprotein3OS=SalmosalarOX=8030GN=ARP3PE=2SV=1;tr|A0A1S3MVD5|A0A1S3MVD5_SALSAactin-relatedprotein3isoformX1OS=SalmosalarOX=8030GN=LOC106575261PE=3SV=1;tr|A0A1S3MVA4|A0…	tr|A0A1S3PL98|A0A1S3PL98_SALSAactin-relatedprotein3-likeOS=SalmosalarOX=8030GN=LOC106586112PE=3SV=1;tr|A0A1S3NVZ4|A0A1S3NVZ4_SALSAactin-relatedprotein3-likeOS=SalmosalarOX=8030GN=LOC106581699PE=3SV=1;tr|C0HBE5|C0HBE5_SALSAActin-relatedprotein3OS=SalmosalarOX=8030GN=ARP3PE=2SV=1;tr|A0A1S3MVD5|A0A1S3MVD5_SALSAactin-relatedprotein3isoformX1OS=SalmosalarOX=8030GN=LOC106575261PE=3SV=1;tr|A0A1S3MVA4|A0…
27,6346	27,1069	26,8918	27,1604	26,9951	27,0486	27,2082	27,4209	26,7671	26,9345	26,732	26,9617	27,8991	27,6474	27,4494	27,075	27,2882	27,2139	27,6067	27,165	27,0073	tr|A0A1S3NWB8|A0A1S3NWB8_SALSAD-3-phosphoglyceratedehydrogenaseOS=SalmosalarOX=8030GN=LOC106581777PE=3SV=1	tr|A0A1S3NWB8|A0A1S3NWB8_SALSAD-3-phosphoglyceratedehydrogenaseOS=SalmosalarOX=8030GN=LOC106581777PE=3SV=1
24,896	25,0624	24,8366	25,2267	24,6833	26,1755	24,79	25,5519	24,7328	25,8698	25,9543	25,3383	25,4956	25,8406	25,8759	25,5909	25,5539	26,5441	25,892	24,8068	24,7061	tr|A0A1S3NWM6|A0A1S3NWM6_SALSAPolypeptideN-acetylgalactosaminyltransferaseOS=SalmosalarOX=8030GN=galnt5PE=3SV=1;tr|A0A1S3PMM1|A0A1S3PMM1_SALSAPolypeptideN-acetylgalactosaminyltransferaseOS=SalmosalarOX=8030GN=LOC106586169PE=3SV=1;tr|A0A1S3PLP8|A0A1S3PLP8_SALSAPolypeptideN-acetylgalactosaminyltransferaseOS=SalmosalarOX=8030GN=LOC106586169PE=3SV=1	tr|A0A1S3NWM6|A0A1S3NWM6_SALSAPolypeptideN-acetylgalactosaminyltransferaseOS=SalmosalarOX=8030GN=galnt5PE=3SV=1
NaN	24,2031	23,8119	23,8786	24,2898	23,7928	24,1071	24,374	NaN	24,581	23,8502	23,8129	23,3129	24,1507	23,6736	23,9296	NaN	24,0229	NaN	24,4012	23,9807	tr|A0A1S3NWP8|A0A1S3NWP8_SALSAcalphotin-likeisoformX2OS=SalmosalarOX=8030GN=LOC106581902PE=4SV=1;tr|A0A1S3NX45|A0A1S3NX45_SALSAfibroussheathCABYR-bindingprotein-likeisoformX1OS=SalmosalarOX=8030GN=LOC106581902PE=4SV=1	tr|A0A1S3NWP8|A0A1S3NWP8_SALSAcalphotin-likeisoformX2OS=SalmosalarOX=8030GN=LOC106581902PE=4SV=1;tr|A0A1S3NX45|A0A1S3NX45_SALSAfibroussheathCABYR-bindingprotein-likeisoformX1OS=SalmosalarOX=8030GN=LOC106581902PE=4SV=1
NaN	NaN	NaN	NaN	NaN	NaN	NaN	NaN	NaN	NaN	NaN	NaN	NaN	NaN	NaN	NaN	NaN	NaN	NaN	NaN	NaN	tr|A0A1S3NYB3|A0A1S3NYB3_SALSAras-relatedproteinRab-5A-likeOS=SalmosalarOX=8030GN=LOC106582071PE=4SV=1	tr|A0A1S3NYB3|A0A1S3NYB3_SALSAras-relatedproteinRab-5A-likeOS=SalmosalarOX=8030GN=LOC106582071PE=4SV=1
24,4615	25,5475	25,1507	25,1325	25,7062	24,6702	25,3758	25,5472	25,7655	25,466	25,1726	25,2484	25,3978	25,3242	24,9681	25,2608	NaN	NaN	24,9901	25,6247	25,4932	tr|A0A1S3NYE4|A0A1S3NYE4_SALSAsplicingfactorU2AF35kDasubunitisoformX3OS=SalmosalarOX=8030GN=LOC106582147PE=4SV=1;tr|A0A1S3PPT4|A0A1S3PPT4_SALSAsplicingfactorU2AF35kDasubunit-likeisoformX1OS=SalmosalarOX=8030GN=LOC106586690PE=4SV=1;tr|A0A1S3NYP7|A0A1S3NYP7_SALSAsplicingfactorU2AF35kDasubunitisoformX1OS=SalmosalarOX=8030GN=LOC106582147PE=4SV=1;tr|A0A1S3PQ09|A0A1S3PQ09_SALSAsplicingfactorU2AF35kDasu…	tr|A0A1S3NYE4|A0A1S3NYE4_SALSAsplicingfactorU2AF35kDasubunitisoformX3OS=SalmosalarOX=8030GN=LOC106582147PE=4SV=1;tr|A0A1S3PPT4|A0A1S3PPT4_SALSAsplicingfactorU2AF35kDasubunit-likeisoformX1OS=SalmosalarOX=8030GN=LOC106586690PE=4SV=1;tr|A0A1S3NYP7|A0A1S3NYP7_SALSAsplicingfactorU2AF35kDasubunitisoformX1OS=SalmosalarOX=8030GN=LOC106582147PE=4SV=1;tr|A0A1S3PQ09|A0A1S3PQ09_SALSAsplicingfactorU2AF35kDasu…
26,9761	26,2375	26,0877	26,5336	26,5182	26,3837	26,4068	26,2001	26,1481	26,1691	26,1599	26,3151	26,3069	26,2053	26,2718	26,4562	26,0265	26,2184	26,5712	26,2926	26,447	tr|A0A1S3NYN7|A0A1S3NYN7_SALSAseptin-7-likeOS=SalmosalarOX=8030GN=LOC106582140PE=3SV=1;tr|A0A1S3RWD5|A0A1S3RWD5_SALSAseptin-7isoformX2OS=SalmosalarOX=8030GN=LOC106605262PE=3SV=1;tr|A0A1S3RV69|A0A1S3RV69_SALSAseptin-7isoformX1OS=SalmosalarOX=8030GN=LOC106605262PE=3SV=1	tr|A0A1S3NYN7|A0A1S3NYN7_SALSAseptin-7-likeOS=SalmosalarOX=8030GN=LOC106582140PE=3SV=1;tr|A0A1S3RWD5|A0A1S3RWD5_SALSAseptin-7isoformX2OS=SalmosalarOX=8030GN=LOC106605262PE=3SV=1;tr|A0A1S3RV69|A0A1S3RV69_SALSAseptin-7isoformX1OS=SalmosalarOX=8030GN=LOC106605262PE=3SV=1
NaN	23,2731	NaN	23,5707	NaN	NaN	23,5912	23,5384	23,4094	NaN	23,5334	NaN	24,0038	24,3957	23,8596	23,4786	NaN	NaN	23,5037	23,4689	NaN	tr|A0A1S3QVR2|A0A1S3QVR2_SALSAinterferon-inducedguanylate-bindingprotein1-likeOS=SalmosalarOX=8030GN=LOC106597522PE=4SV=1;tr|A0A1S3NZ78|A0A1S3NZ78_SALSAinterferon-inducedguanylate-bindingprotein1-likeOS=SalmosalarOX=8030GN=LOC106582241PE=4SV=1;tr|A0A1S3NZ74|A0A1S3NZ74_SALSAinterferon-inducedguanylate-bindingprotein1-likeOS=SalmosalarOX=8030GN=LOC106582240PE=4SV=1;tr|A0A1S3NYX6|A0A1S3NYX6_SALSAint…	tr|A0A1S3QVR2|A0A1S3QVR2_SALSAinterferon-inducedguanylate-bindingprotein1-likeOS=SalmosalarOX=8030GN=LOC106597522PE=4SV=1;tr|A0A1S3NZ78|A0A1S3NZ78_SALSAinterferon-inducedguanylate-bindingprotein1-likeOS=SalmosalarOX=8030GN=LOC106582241PE=4SV=1;tr|A0A1S3NZ74|A0A1S3NZ74_SALSAinterferon-inducedguanylate-bindingprotein1-likeOS=SalmosalarOX=8030GN=LOC106582240PE=4SV=1;tr|A0A1S3NYX6|A0A1S3NYX6_SALSAint…
NaN	NaN	22,8889	NaN	NaN	NaN	NaN	NaN	NaN	NaN	NaN	NaN	NaN	NaN	NaN	NaN	NaN	NaN	NaN	NaN	NaN	tr|A0A1S3NZ03|A0A1S3NZ03_SALSAplastin-2OS=SalmosalarOX=8030GN=LOC106582249PE=4SV=1	tr|A0A1S3NZ03|A0A1S3NZ03_SALSAplastin-2OS=SalmosalarOX=8030GN=LOC106582249PE=4SV=1
23,5047	22,8059	22,986	23,0562	22,7656	NaN	NaN	23,053	23,1122	23,3738	22,9698	22,1614	NaN	23,0651	22,9432	23,3255	23,0005	NaN	NaN	23,1504	22,4113	tr|B5X6D9|B5X6D9_SALSARas-relatedproteinralB-BOS=SalmosalarOX=8030GN=RALBBPE=2SV=1;tr|A0A1S3PNC2|A0A1S3PNC2_SALSAras-relatedproteinRal-BOS=SalmosalarOX=8030GN=LOC106586433PE=4SV=1;tr|A0A1S3NZC4|A0A1S3NZC4_SALSAras-relatedproteinRal-B-likeOS=SalmosalarOX=8030GN=LOC106582302PE=4SV=1;tr|A0A1S3Q915|A0A1S3Q915_SALSAras-relatedproteinRal-AisoformX2OS=SalmosalarOX=8030GN=LOC106590204PE=4SV=1;tr|A0A1S3QX…	tr|B5X6D9|B5X6D9_SALSARas-relatedproteinralB-BOS=SalmosalarOX=8030GN=RALBBPE=2SV=1;tr|A0A1S3PNC2|A0A1S3PNC2_SALSAras-relatedproteinRal-BOS=SalmosalarOX=8030GN=LOC106586433PE=4SV=1;tr|A0A1S3NZC4|A0A1S3NZC4_SALSAras-relatedproteinRal-B-likeOS=SalmosalarOX=8030GN=LOC106582302PE=4SV=1;tr|A0A1S3Q915|A0A1S3Q915_SALSAras-relatedproteinRal-AisoformX2OS=SalmosalarOX=8030GN=LOC106590204PE=4SV=1;tr|A0A1S3QX…
NaN	NaN	25,8172	NaN	NaN	NaN	NaN	NaN	NaN	NaN	NaN	NaN	NaN	NaN	NaN	NaN	NaN	NaN	NaN	NaN	NaN	tr|A0A1S3NZL9|A0A1S3NZL9_SALSAnebulinisoformX15OS=SalmosalarOX=8030GN=LOC100194727PE=4SV=1;tr|A0A1S3NZW6|A0A1S3NZW6_SALSAnebulinisoformX14OS=SalmosalarOX=8030GN=LOC100194727PE=4SV=1;tr|A0A1S3NZW0|A0A1S3NZW0_SALSAnebulinisoformX13OS=SalmosalarOX=8030GN=LOC100194727PE=4SV=1;tr|A0A1S3NZM2|A0A1S3NZM2_SALSAnebulinisoformX12OS=SalmosalarOX=8030GN=LOC100194727PE=4SV=1;tr|A0A1S3NZK3|A0A1S3NZK3_SALSAnebul…	tr|A0A1S3NZL9|A0A1S3NZL9_SALSAnebulinisoformX15OS=SalmosalarOX=8030GN=LOC100194727PE=4SV=1;tr|A0A1S3NZW6|A0A1S3NZW6_SALSAnebulinisoformX14OS=SalmosalarOX=8030GN=LOC100194727PE=4SV=1;tr|A0A1S3NZW0|A0A1S3NZW0_SALSAnebulinisoformX13OS=SalmosalarOX=8030GN=LOC100194727PE=4SV=1;tr|A0A1S3NZM2|A0A1S3NZM2_SALSAnebulinisoformX12OS=SalmosalarOX=8030GN=LOC100194727PE=4SV=1;tr|A0A1S3NZK3|A0A1S3NZK3_SALSAnebul…
25,5822	25,2717	25,2944	25,4188	25,855	25,1452	25,5923	25,2225	25,6094	25,6709	25,4406	25,4854	25,0407	25,165	25,17	25,6353	25,3689	25,2121	25,3872	25,7639	25,7304	tr|B5DGB3|B5DGB3_SALSAHeatshockprotein10OS=SalmosalarOX=8030GN=hsp10PE=2SV=1;tr|A0A1S3NZM5|A0A1S3NZM5_SALSAheatshockprotein10isoformX2OS=SalmosalarOX=8030GN=hsp10PE=3SV=1;tr|A0A1S3NZM1|A0A1S3NZM1_SALSAheatshockprotein10isoformX1OS=SalmosalarOX=8030GN=hsp10PE=3SV=1;tr|A0A1S3PP32|A0A1S3PP32_SALSAMOB-likeproteinphoceinisoformX3OS=SalmosalarOX=8030GN=LOC106586370PE=3SV=1	tr|B5DGB3|B5DGB3_SALSAHeatshockprotein10OS=SalmosalarOX=8030GN=hsp10PE=2SV=1;tr|A0A1S3NZM5|A0A1S3NZM5_SALSAheatshockprotein10isoformX2OS=SalmosalarOX=8030GN=hsp10PE=3SV=1;tr|A0A1S3NZM1|A0A1S3NZM1_SALSAheatshockprotein10isoformX1OS=SalmosalarOX=8030GN=hsp10PE=3SV=1;tr|A0A1S3PP32|A0A1S3PP32_SALSAMOB-likeproteinphoceinisoformX3OS=SalmosalarOX=8030GN=LOC106586370PE=3SV=1
23,8687	NaN	NaN	NaN	23,7212	NaN	NaN	NaN	NaN	NaN	NaN	NaN	NaN	NaN	NaN	NaN	NaN	NaN	NaN	NaN	23,4895	tr|A0A1S3NZP0|A0A1S3NZP0_SALSA60kDaheatshockprotein,mitochondrialisoformX2OS=SalmosalarOX=8030GN=LOC100136430PE=3SV=1;tr|A0A1S3NZN6|A0A1S3NZN6_SALSA60kDaheatshockprotein,mitochondrialisoformX1OS=SalmosalarOX=8030GN=LOC100136430PE=3SV=1	tr|A0A1S3NZP0|A0A1S3NZP0_SALSA60kDaheatshockprotein,mitochondrialisoformX2OS=SalmosalarOX=8030GN=LOC100136430PE=3SV=1;tr|A0A1S3NZN6|A0A1S3NZN6_SALSA60kDaheatshockprotein,mitochondrialisoformX1OS=SalmosalarOX=8030GN=LOC100136430PE=3SV=1
NaN	NaN	23,1626	NaN	NaN	NaN	NaN	NaN	NaN	NaN	NaN	NaN	NaN	NaN	NaN	NaN	NaN	NaN	NaN	NaN	NaN	tr|A0A1S3NZW2|A0A1S3NZW2_SALSAIsocitratedehydrogenase[NADP]OS=SalmosalarOX=8030GN=LOC106582376PE=3SV=1;tr|A0A1S3NZU3|A0A1S3NZU3_SALSAIsocitratedehydrogenase[NADP]OS=SalmosalarOX=8030GN=LOC106582376PE=3SV=1;tr|A0A1S3P048|A0A1S3P048_SALSAIsocitratedehydrogenase[NADP]OS=SalmosalarOX=8030GN=LOC106582376PE=3SV=1	tr|A0A1S3NZW2|A0A1S3NZW2_SALSAIsocitratedehydrogenase[NADP]OS=SalmosalarOX=8030GN=LOC106582376PE=3SV=1;tr|A0A1S3NZU3|A0A1S3NZU3_SALSAIsocitratedehydrogenase[NADP]OS=SalmosalarOX=8030GN=LOC106582376PE=3SV=1;tr|A0A1S3P048|A0A1S3P048_SALSAIsocitratedehydrogenase[NADP]OS=SalmosalarOX=8030GN=LOC106582376PE=3SV=1
NaN	21,7148	NaN	NaN	NaN	NaN	NaN	NaN	NaN	NaN	NaN	NaN	NaN	NaN	NaN	NaN	NaN	NaN	NaN	NaN	NaN	tr|A0A1S3SNS3|A0A1S3SNS3_SALSAsignalrecognitionparticle14kDaprotein-likeisoformX1OS=SalmosalarOX=8030GN=LOC106610862PE=4SV=1;tr|A0A1S3P0A8|A0A1S3P0A8_SALSAsignalrecognitionparticle14kDaprotein-likeOS=SalmosalarOX=8030GN=LOC106582390PE=4SV=1	tr|A0A1S3SNS3|A0A1S3SNS3_SALSAsignalrecognitionparticle14kDaprotein-likeisoformX1OS=SalmosalarOX=8030GN=LOC106610862PE=4SV=1;tr|A0A1S3P0A8|A0A1S3P0A8_SALSAsignalrecognitionparticle14kDaprotein-likeOS=SalmosalarOX=8030GN=LOC106582390PE=4SV=1
NaN	24,4746	NaN	NaN	24,4162	NaN	25,2496	25,0301	24,7806	NaN	NaN	24,3638	NaN	NaN	24,2292	NaN	NaN	NaN	24,144	24,7457	24,1585	tr|A0A1S3P0E0|A0A1S3P0E0_SALSAheterogeneousnuclearribonucleoproteinA3-likeOS=SalmosalarOX=8030GN=LOC106582471PE=4SV=1;tr|B5XBH7|B5XBH7_SALSAHeterogeneousnuclearribonucleoproteinA3homolog2OS=SalmosalarOX=8030GN=RO32PE=2SV=1	tr|A0A1S3P0E0|A0A1S3P0E0_SALSAheterogeneousnuclearribonucleoproteinA3-likeOS=SalmosalarOX=8030GN=LOC106582471PE=4SV=1;tr|B5XBH7|B5XBH7_SALSAHeterogeneousnuclearribonucleoproteinA3homolog2OS=SalmosalarOX=8030GN=RO32PE=2SV=1
NaN	NaN	22,8243	NaN	NaN	NaN	NaN	NaN	NaN	NaN	NaN	NaN	NaN	NaN	NaN	NaN	NaN	NaN	NaN	NaN	NaN	tr|A0A1S3P0F0|A0A1S3P0F0_SALSARNA-bindingprotein45-likeOS=SalmosalarOX=8030GN=LOC106582466PE=4SV=1;tr|A0A1S3MU34|A0A1S3MU34_SALSARNA-bindingprotein45OS=SalmosalarOX=8030GN=rbm45PE=4SV=1	tr|A0A1S3P0F0|A0A1S3P0F0_SALSARNA-bindingprotein45-likeOS=SalmosalarOX=8030GN=LOC106582466PE=4SV=1;tr|A0A1S3MU34|A0A1S3MU34_SALSARNA-bindingprotein45OS=SalmosalarOX=8030GN=rbm45PE=4SV=1
NaN	NaN	NaN	NaN	NaN	NaN	NaN	NaN	NaN	NaN	NaN	NaN	NaN	NaN	NaN	NaN	22,6636	NaN	NaN	NaN	NaN	tr|A0A1S3P0K6|A0A1S3P0K6_SALSAinterferon-inducedguanylate-bindingprotein1-likeOS=SalmosalarOX=8030GN=LOC106582501PE=4SV=1	tr|A0A1S3P0K6|A0A1S3P0K6_SALSAinterferon-inducedguanylate-bindingprotein1-likeOS=SalmosalarOX=8030GN=LOC106582501PE=4SV=1
NaN	25,403	24,9711	25,7934	24,4903	25,8322	24,9573	25,3672	NaN	25,9699	26,3684	25,1514	26,387	25,9331	25,9528	NaN	25,3663	26,8868	25,3715	24,4797	24,5897	tr|A0A1S3P0N6|A0A1S3P0N6_SALSAfer-1-likeprotein6OS=SalmosalarOX=8030GN=LOC106582534PE=4SV=1	tr|A0A1S3P0N6|A0A1S3P0N6_SALSAfer-1-likeprotein6OS=SalmosalarOX=8030GN=LOC106582534PE=4SV=1
29,0117	29,9742	30,4859	31,3371	29,0273	31,02	30,4331	29,1598	26,9509	30,5097	29,0759	29,3537	29,1738	29,009	29,2302	28,517	30,4683	30,945	30,7975	28,2205	29,6979	tr|A0A1S3P0S8|A0A1S3P0S8_SALSAinterferon-inducedguanylate-bindingprotein1-likeOS=SalmosalarOX=8030GN=LOC106582502PE=4SV=1;tr|A0A1S3P0I8|A0A1S3P0I8_SALSAinterferon-inducedguanylate-bindingprotein1-likeOS=SalmosalarOX=8030GN=LOC106582503PE=4SV=1	tr|A0A1S3P0S8|A0A1S3P0S8_SALSAinterferon-inducedguanylate-bindingprotein1-likeOS=SalmosalarOX=8030GN=LOC106582502PE=4SV=1
26,8376	26,171	25,9038	26,7853	25,2613	26,6691	25,7734	26,6048	NaN	26,9277	27,1114	25,7358	27,2546	26,9277	27,109	26,0517	26,645	27,866	26,7334	25,5015	25,0299	tr|A0A1S3P0Z9|A0A1S3P0Z9_SALSAfer-1-likeprotein6OS=SalmosalarOX=8030GN=LOC106582541PE=4SV=1;tr|A0A1S3P0R6|A0A1S3P0R6_SALSAfer-1-likeprotein6OS=SalmosalarOX=8030GN=LOC106582535PE=4SV=1	tr|A0A1S3P0Z9|A0A1S3P0Z9_SALSAfer-1-likeprotein6OS=SalmosalarOX=8030GN=LOC106582541PE=4SV=1
NaN	NaN	22,8654	NaN	NaN	NaN	NaN	NaN	NaN	NaN	NaN	NaN	NaN	NaN	NaN	NaN	NaN	NaN	NaN	NaN	NaN	tr|A0A1S3P1I0|A0A1S3P1I0_SALSA14-3-3proteinbeta/alpha-1OS=SalmosalarOX=8030GN=LOC106582657PE=3SV=1;tr|C0HA31|C0HA31_SALSA14-3-3proteingamma-1OS=SalmosalarOX=8030GN=143G1PE=2SV=1;tr|A0A1S3RPQ7|A0A1S3RPQ7_SALSA14-3-3proteingamma-1-likeOS=SalmosalarOX=8030GN=LOC106603950PE=3SV=1;tr|B5X204|B5X204_SALSA14-3-3proteingamma-2OS=SalmosalarOX=8030GN=143G2PE=2SV=1;tr|A0A1S3SZM4|A0A1S3SZM4_SALSA14-3-3protein…	tr|A0A1S3P1I0|A0A1S3P1I0_SALSA14-3-3proteinbeta/alpha-1OS=SalmosalarOX=8030GN=LOC106582657PE=3SV=1
24,6938	25,1706	24,3323	24,3819	25,6658	24,9656	24,5262	24,4581	25,6645	25,1735	24,0937	25,1162	23,5647	23,5266	23,9681	24,9757	24,6374	23,6614	24,3065	25,0651	25,4523	tr|A0A1S3P1Q9|A0A1S3P1Q9_SALSAcysteineandglycine-richprotein1-likeOS=SalmosalarOX=8030GN=LOC106582712PE=4SV=1;tr|B9EMK9|B9EMK9_SALSACysteineandglycine-richprotein1OS=SalmosalarOX=8030GN=CSRP1PE=2SV=1;tr|A0A1S3LE64|A0A1S3LE64_SALSAcysteineandglycine-richprotein1isoformX1OS=SalmosalarOX=8030GN=csrp1PE=4SV=1	tr|A0A1S3P1Q9|A0A1S3P1Q9_SALSAcysteineandglycine-richprotein1-likeOS=SalmosalarOX=8030GN=LOC106582712PE=4SV=1;tr|B9EMK9|B9EMK9_SALSACysteineandglycine-richprotein1OS=SalmosalarOX=8030GN=CSRP1PE=2SV=1;tr|A0A1S3LE64|A0A1S3LE64_SALSAcysteineandglycine-richprotein1isoformX1OS=SalmosalarOX=8030GN=csrp1PE=4SV=1
24,036	24,0055	23,9888	23,6887	23,8856	23,3943	23,669	23,6972	24,1873	24,1948	NaN	24,0423	23,4571	23,6553	23,9407	24,3319	23,3784	NaN	23,5811	23,764	24,3413	tr|A0A1S3P1Z3|A0A1S3P1Z3_SALSAplakophilin-1-likeOS=SalmosalarOX=8030GN=LOC106582715PE=4SV=1	tr|A0A1S3P1Z3|A0A1S3P1Z3_SALSAplakophilin-1-likeOS=SalmosalarOX=8030GN=LOC106582715PE=4SV=1
NaN	NaN	NaN	22,6569	NaN	NaN	NaN	NaN	NaN	NaN	NaN	NaN	NaN	NaN	NaN	NaN	NaN	NaN	NaN	NaN	NaN	tr|A0A1S3P342|A0A1S3P342_SALSAcytochromeb-c1complexsubunit1,mitochondrial-likeOS=SalmosalarOX=8030GN=LOC106582918PE=4SV=1	tr|A0A1S3P342|A0A1S3P342_SALSAcytochromeb-c1complexsubunit1,mitochondrial-likeOS=SalmosalarOX=8030GN=LOC106582918PE=4SV=1
23,8604	23,5346	23,8002	23,4242	24,9463	23,4674	23,7107	NaN	24,0161	23,6282	23,6598	23,7818	NaN	NaN	NaN	23,4923	23,6587	NaN	NaN	23,6648	NaN	tr|A0A1S3P3C8|A0A1S3P3C8_SALSAinter-alpha-trypsininhibitorheavychainH3-likeisoformX2OS=SalmosalarOX=8030GN=LOC106582936PE=4SV=1;tr|A0A1S3P3C3|A0A1S3P3C3_SALSAinter-alpha-trypsininhibitorheavychainH3-likeisoformX1OS=SalmosalarOX=8030GN=LOC106582936PE=4SV=1	tr|A0A1S3P3C8|A0A1S3P3C8_SALSAinter-alpha-trypsininhibitorheavychainH3-likeisoformX2OS=SalmosalarOX=8030GN=LOC106582936PE=4SV=1;tr|A0A1S3P3C3|A0A1S3P3C3_SALSAinter-alpha-trypsininhibitorheavychainH3-likeisoformX1OS=SalmosalarOX=8030GN=LOC106582936PE=4SV=1
NaN	23,2902	NaN	NaN	NaN	NaN	NaN	NaN	NaN	NaN	NaN	NaN	NaN	NaN	NaN	NaN	NaN	NaN	NaN	NaN	NaN	tr|C0H785|C0H785_SALSA60SribosomalproteinL22-likeisoformX2OS=SalmosalarOX=8030GN=RL22PE=2SV=1;tr|A0A1S3P3H3|A0A1S3P3H3_SALSA60SribosomalproteinL22-likeisoformX1OS=SalmosalarOX=8030GN=LOC106582975PE=4SV=1	tr|C0H785|C0H785_SALSA60SribosomalproteinL22-likeisoformX2OS=SalmosalarOX=8030GN=RL22PE=2SV=1;tr|A0A1S3P3H3|A0A1S3P3H3_SALSA60SribosomalproteinL22-likeisoformX1OS=SalmosalarOX=8030GN=LOC106582975PE=4SV=1
NaN	NaN	NaN	NaN	22,8781	NaN	NaN	NaN	NaN	NaN	NaN	NaN	NaN	NaN	NaN	NaN	NaN	NaN	NaN	NaN	NaN	tr|A0A1S3P3H5|A0A1S3P3H5_SALSAfourandahalfLIMdomainsprotein3-likeisoformX2OS=SalmosalarOX=8030GN=LOC106582995PE=4SV=1;tr|A0A1S3P3N6|A0A1S3P3N6_SALSAfourandahalfLIMdomainsprotein3-likeisoformX1OS=SalmosalarOX=8030GN=LOC106582995PE=4SV=1	tr|A0A1S3P3H5|A0A1S3P3H5_SALSAfourandahalfLIMdomainsprotein3-likeisoformX2OS=SalmosalarOX=8030GN=LOC106582995PE=4SV=1;tr|A0A1S3P3N6|A0A1S3P3N6_SALSAfourandahalfLIMdomainsprotein3-likeisoformX1OS=SalmosalarOX=8030GN=LOC106582995PE=4SV=1
25,4493	25,271	25,2775	25,0549	25,4596	25,6346	25,1404	25,1803	25,604	25,5418	25,6222	25,299	25,3405	24,953	25,748	25,6644	25,5927	25,8481	25,5237	25,3138	25,6217	tr|A0A1S3P3S3|A0A1S3P3S3_SALSAprotein-argininedeiminasetype-2-likeisoformX3OS=SalmosalarOX=8030GN=LOC106583007PE=4SV=1;tr|A0A1S3P3S6|A0A1S3P3S6_SALSAprotein-argininedeiminasetype-2-likeisoformX2OS=SalmosalarOX=8030GN=LOC106583007PE=4SV=1;tr|A0A1S3P3M8|A0A1S3P3M8_SALSAprotein-argininedeiminasetype-2-likeisoformX1OS=SalmosalarOX=8030GN=LOC106583007PE=4SV=1	tr|A0A1S3P3S3|A0A1S3P3S3_SALSAprotein-argininedeiminasetype-2-likeisoformX3OS=SalmosalarOX=8030GN=LOC106583007PE=4SV=1;tr|A0A1S3P3S6|A0A1S3P3S6_SALSAprotein-argininedeiminasetype-2-likeisoformX2OS=SalmosalarOX=8030GN=LOC106583007PE=4SV=1;tr|A0A1S3P3M8|A0A1S3P3M8_SALSAprotein-argininedeiminasetype-2-likeisoformX1OS=SalmosalarOX=8030GN=LOC106583007PE=4SV=1
NaN	NaN	23,9263	NaN	NaN	NaN	NaN	NaN	NaN	NaN	NaN	NaN	NaN	NaN	NaN	NaN	NaN	NaN	NaN	NaN	NaN	tr|B5DGF7|B5DGF7_SALSA26Sproteasomenon-ATPaseregulatorysubunit6-likeOS=SalmosalarOX=8030GN=psmd6PE=2SV=1;tr|A0A1S3P3W5|A0A1S3P3W5_SALSA26Sproteasomenon-ATPaseregulatorysubunit6OS=SalmosalarOX=8030GN=LOC106583025PE=4SV=1	tr|B5DGF7|B5DGF7_SALSA26Sproteasomenon-ATPaseregulatorysubunit6-likeOS=SalmosalarOX=8030GN=psmd6PE=2SV=1;tr|A0A1S3P3W5|A0A1S3P3W5_SALSA26Sproteasomenon-ATPaseregulatorysubunit6OS=SalmosalarOX=8030GN=LOC106583025PE=4SV=1
NaN	NaN	23,0181	NaN	NaN	NaN	NaN	NaN	NaN	NaN	NaN	NaN	NaN	NaN	NaN	NaN	NaN	NaN	NaN	NaN	NaN	tr|A0A1S3P463|A0A1S3P463_SALSAF-actin-cappingproteinsubunitbetaOS=SalmosalarOX=8030GN=LOC106583096PE=3SV=1;tr|B5DFX6|B5DFX6_SALSAF-actin-cappingproteinsubunitbetaOS=SalmosalarOX=8030GN=capzbPE=2SV=1	tr|A0A1S3P463|A0A1S3P463_SALSAF-actin-cappingproteinsubunitbetaOS=SalmosalarOX=8030GN=LOC106583096PE=3SV=1;tr|B5DFX6|B5DFX6_SALSAF-actin-cappingproteinsubunitbetaOS=SalmosalarOX=8030GN=capzbPE=2SV=1
25,1216	24,5958	24,0612	24,7821	24,6933	24,9007	24,7656	24,7676	24,1965	24,5758	24,9297	24,4617	NaN	24,6272	23,4816	24,7962	25,002	24,931	24,4435	24,23	24,5462	tr|A0A1S3P4B5|A0A1S3P4B5_SALSAF-boxonlyprotein2-likeOS=SalmosalarOX=8030GN=LOC106583126PE=4SV=1	tr|A0A1S3P4B5|A0A1S3P4B5_SALSAF-boxonlyprotein2-likeOS=SalmosalarOX=8030GN=LOC106583126PE=4SV=1
NaN	NaN	NaN	22,742	NaN	NaN	NaN	NaN	NaN	NaN	NaN	NaN	NaN	NaN	NaN	NaN	NaN	NaN	NaN	NaN	NaN	tr|B5X3S2|B5X3S2_SALSARuvB-likehelicaseOS=SalmosalarOX=8030GN=RUVB1PE=2SV=1;tr|A0A1S3P4V6|A0A1S3P4V6_SALSARuvB-likehelicaseOS=SalmosalarOX=8030GN=LOC106583210PE=3SV=1	tr|B5X3S2|B5X3S2_SALSARuvB-likehelicaseOS=SalmosalarOX=8030GN=RUVB1PE=2SV=1;tr|A0A1S3P4V6|A0A1S3P4V6_SALSARuvB-likehelicaseOS=SalmosalarOX=8030GN=LOC106583210PE=3SV=1
NaN	NaN	NaN	NaN	22,4892	NaN	NaN	NaN	22,8955	NaN	NaN	NaN	NaN	NaN	NaN	NaN	NaN	NaN	NaN	NaN	NaN	tr|B5X3I7|B5X3I7_SALSAProliferation-associatedprotein2G4OS=SalmosalarOX=8030GN=PA2G4PE=2SV=1;tr|A0A1S3P4X5|A0A1S3P4X5_SALSAproliferation-associatedprotein2G4-likeOS=SalmosalarOX=8030GN=LOC106583219PE=4SV=1	tr|B5X3I7|B5X3I7_SALSAProliferation-associatedprotein2G4OS=SalmosalarOX=8030GN=PA2G4PE=2SV=1;tr|A0A1S3P4X5|A0A1S3P4X5_SALSAproliferation-associatedprotein2G4-likeOS=SalmosalarOX=8030GN=LOC106583219PE=4SV=1
NaN	NaN	23,4206	NaN	NaN	NaN	NaN	NaN	NaN	NaN	NaN	NaN	NaN	NaN	NaN	NaN	NaN	NaN	NaN	NaN	NaN	tr|A0A1S3P539|A0A1S3P539_SALSATubulinalphachainOS=SalmosalarOX=8030GN=LOC106583278PE=3SV=1	tr|A0A1S3P539|A0A1S3P539_SALSATubulinalphachainOS=SalmosalarOX=8030GN=LOC106583278PE=3SV=1
22,3327	22,301	23,4444	22,8174	NaN	NaN	22,5184	23,1978	NaN	NaN	23,647	22,0872	22,3851	23,3752	23,1827	22,7308	21,9715	23,7133	22,599	NaN	21,7576	tr|A0A1S3P555|A0A1S3P555_SALSAadvillin-likeOS=SalmosalarOX=8030GN=LOC106583268PE=4SV=1;tr|A0A1S3LAP0|A0A1S3LAP0_SALSAadvillin-likeOS=SalmosalarOX=8030GN=LOC106565431PE=4SV=1	tr|A0A1S3P555|A0A1S3P555_SALSAadvillin-likeOS=SalmosalarOX=8030GN=LOC106583268PE=4SV=1
NaN	23,4505	NaN	NaN	NaN	NaN	NaN	NaN	NaN	NaN	NaN	NaN	NaN	NaN	NaN	NaN	NaN	NaN	NaN	NaN	NaN	tr|A0A1S3P5N2|A0A1S3P5N2_SALSACitratesynthaseOS=SalmosalarOX=8030GN=LOC106583348PE=3SV=1	tr|A0A1S3P5N2|A0A1S3P5N2_SALSACitratesynthaseOS=SalmosalarOX=8030GN=LOC106583348PE=3SV=1
28,4827	29,4006	29,5077	29,0612	29,2348	29,3599	29,2797	28,9589	28,8087	29,3117	29,6396	29,5786	28,7397	29,0619	29,2576	28,9792	28,8663	29,7037	29,1652	29,4184	29,0462	tr|A0A1S3P5U3|A0A1S3P5U3_SALSAcalpastatin2isoformX26OS=SalmosalarOX=8030GN=LOC101448033PE=4SV=1;tr|A0A1S3P5Y9|A0A1S3P5Y9_SALSAcalpastatin2isoformX23OS=SalmosalarOX=8030GN=LOC101448033PE=4SV=1;tr|A0A1S3P5S7|A0A1S3P5S7_SALSAcalpastatin2isoformX22OS=SalmosalarOX=8030GN=LOC101448033PE=4SV=1;tr|A0A1S3P5Y6|A0A1S3P5Y6_SALSAcalpastatin2isoformX18OS=SalmosalarOX=8030GN=LOC101448033PE=4SV=1;tr|A0A1S3P5S6|A…	tr|A0A1S3P5U3|A0A1S3P5U3_SALSAcalpastatin2isoformX26OS=SalmosalarOX=8030GN=LOC101448033PE=4SV=1;tr|A0A1S3P5Y9|A0A1S3P5Y9_SALSAcalpastatin2isoformX23OS=SalmosalarOX=8030GN=LOC101448033PE=4SV=1;tr|A0A1S3P5S7|A0A1S3P5S7_SALSAcalpastatin2isoformX22OS=SalmosalarOX=8030GN=LOC101448033PE=4SV=1;tr|A0A1S3P5Y6|A0A1S3P5Y6_SALSAcalpastatin2isoformX18OS=SalmosalarOX=8030GN=LOC101448033PE=4SV=1;tr|A0A1S3P5S6|A…
25,5755	25,1972	24,9034	25,1168	24,7782	25,2493	25,0889	25,2289	25,269	24,9115	24,6222	24,7267	25,2317	24,9808	25,6917	24,5645	24,8756	24,57	25,5439	25,4139	25,4264	tr|A0A1S3P5Z1|A0A1S3P5Z1_SALSAWDrepeat-containingprotein1-likeisoformX1OS=SalmosalarOX=8030GN=LOC106583413PE=4SV=1;tr|A0A1S3P5Z0|A0A1S3P5Z0_SALSAWDrepeat-containingprotein1-likeisoformX2OS=SalmosalarOX=8030GN=LOC106583413PE=4SV=1	tr|A0A1S3P5Z1|A0A1S3P5Z1_SALSAWDrepeat-containingprotein1-likeisoformX1OS=SalmosalarOX=8030GN=LOC106583413PE=4SV=1;tr|A0A1S3P5Z0|A0A1S3P5Z0_SALSAWDrepeat-containingprotein1-likeisoformX2OS=SalmosalarOX=8030GN=LOC106583413PE=4SV=1
26,6944	26,8304	26,509	27,1092	26,8254	27,2182	26,7627	27,0241	26,6846	26,9055	27,0762	26,6373	27,3173	27,0382	27,277	26,931	26,9824	26,5212	27,0042	26,6535	26,2716	tr|A0A1S3P642|A0A1S3P642_SALSAUbiquitincarboxyl-terminalhydrolaseOS=SalmosalarOX=8030GN=LOC106583425PE=3SV=1;tr|A0A1S3P636|A0A1S3P636_SALSAUbiquitincarboxyl-terminalhydrolaseOS=SalmosalarOX=8030GN=LOC106583425PE=3SV=1;tr|A0A1S3P624|A0A1S3P624_SALSAUbiquitincarboxyl-terminalhydrolaseOS=SalmosalarOX=8030GN=LOC106583425PE=3SV=1	tr|A0A1S3P642|A0A1S3P642_SALSAUbiquitincarboxyl-terminalhydrolaseOS=SalmosalarOX=8030GN=LOC106583425PE=3SV=1;tr|A0A1S3P636|A0A1S3P636_SALSAUbiquitincarboxyl-terminalhydrolaseOS=SalmosalarOX=8030GN=LOC106583425PE=3SV=1;tr|A0A1S3P624|A0A1S3P624_SALSAUbiquitincarboxyl-terminalhydrolaseOS=SalmosalarOX=8030GN=LOC106583425PE=3SV=1
27,8523	28,5627	30,3311	29,3791	27,3608	28,2858	28,7903	28,044	27,878	27,3529	29,6692	29,3651	27,2296	28,2068	28,3132	28,904	29,1537	31,135	28,1624	27,7804	28,6689	tr|A0A1S3P767|A0A1S3P767_SALSAkeratin,typeIIcytoskeletal8-likeOS=SalmosalarOX=8030GN=LOC106583604PE=3SV=1;CON__P05787;CON__Q9DCV7;CON__H-INV:HIT000292931;CON__Q3KNV1;CON__P08729;tr|A0A1S3RA50|A0A1S3RA50_SALSAglialfibrillaryacidicprotein-likeOS=SalmosalarOX=8030GN=LOC106601521PE=3SV=1;tr|A0A1S3PJ16|A0A1S3PJ16_SALSAglialfibrillaryacidicprotein-likeOS=SalmosalarOX=8030GN=LOC106585555PE=3SV=1;tr|A0A1…	tr|A0A1S3P767|A0A1S3P767_SALSAkeratin,typeIIcytoskeletal8-likeOS=SalmosalarOX=8030GN=LOC106583604PE=3SV=1
26,2213	27,8407	26,8941	26,6559	27,475	26,5151	27,0335	26,7125	27,8873	27,1464	25,8725	27,4462	25,8275	25,9343	25,6109	26,2106	26,1852	25,11	26,2652	26,4416	26,8852	tr|A0A1S3P782|A0A1S3P782_SALSAkeratin,typeIcytoskeletal18-likeOS=SalmosalarOX=8030GN=LOC106583606PE=3SV=1	tr|A0A1S3P782|A0A1S3P782_SALSAkeratin,typeIcytoskeletal18-likeOS=SalmosalarOX=8030GN=LOC106583606PE=3SV=1
26,3653	27,6138	26,8625	26,5756	27,1295	25,4254	26,6853	26,4856	27,561	26,7131	25,8172	27,2537	24,9987	24,0214	26,397	25,9053	25,8235	23,812	26,0663	27,5731	27,23	tr|A0A1S3P828|A0A1S3P828_SALSAplectin-likeisoformX30OS=SalmosalarOX=8030GN=LOC106583613PE=4SV=1;tr|A0A1S3P824|A0A1S3P824_SALSAplectin-likeisoformX29OS=SalmosalarOX=8030GN=LOC106583613PE=4SV=1;tr|A0A1S3P7X9|A0A1S3P7X9_SALSAplectin-likeisoformX28OS=SalmosalarOX=8030GN=LOC106583613PE=4SV=1;tr|A0A1S3P7X3|A0A1S3P7X3_SALSAplectin-likeisoformX27OS=SalmosalarOX=8030GN=LOC106583613PE=4SV=1;tr|A0A1S3P7W3|A…	tr|A0A1S3P828|A0A1S3P828_SALSAplectin-likeisoformX30OS=SalmosalarOX=8030GN=LOC106583613PE=4SV=1;tr|A0A1S3P824|A0A1S3P824_SALSAplectin-likeisoformX29OS=SalmosalarOX=8030GN=LOC106583613PE=4SV=1;tr|A0A1S3P7X9|A0A1S3P7X9_SALSAplectin-likeisoformX28OS=SalmosalarOX=8030GN=LOC106583613PE=4SV=1;tr|A0A1S3P7X3|A0A1S3P7X3_SALSAplectin-likeisoformX27OS=SalmosalarOX=8030GN=LOC106583613PE=4SV=1;tr|A0A1S3P7W3|A…
25,2264	NaN	NaN	NaN	NaN	NaN	NaN	NaN	NaN	NaN	NaN	NaN	NaN	NaN	NaN	NaN	NaN	NaN	NaN	NaN	NaN	tr|A0A1S3P7C0|A0A1S3P7C0_SALSAkeratin,typeIIcytoskeletal8-likeOS=SalmosalarOX=8030GN=LOC106583605PE=3SV=1	tr|A0A1S3P7C0|A0A1S3P7C0_SALSAkeratin,typeIIcytoskeletal8-likeOS=SalmosalarOX=8030GN=LOC106583605PE=3SV=1
24,1195	23,8247	NaN	24,2199	24,0258	NaN	24,1308	23,9554	24,0564	24,1192	24,0616	24,0662	NaN	24,3059	24,0348	NaN	NaN	NaN	23,7301	23,995	24,563	tr|A0A1S3P7Q4|A0A1S3P7Q4_SALSAnuclearreceptorcoactivator5isoformX7OS=SalmosalarOX=8030GN=ncoa5PE=4SV=1;tr|A0A1S3P7Q0|A0A1S3P7Q0_SALSAnuclearreceptorcoactivator5isoformX6OS=SalmosalarOX=8030GN=ncoa5PE=4SV=1;tr|A0A1S3P7T6|A0A1S3P7T6_SALSAnuclearreceptorcoactivator5isoformX5OS=SalmosalarOX=8030GN=ncoa5PE=4SV=1;tr|B5X221|B5X221_SALSANuclearreceptorcoactivator5OS=SalmosalarOX=8030GN=NCOA5PE=2SV=1;tr|A…	tr|A0A1S3P7Q4|A0A1S3P7Q4_SALSAnuclearreceptorcoactivator5isoformX7OS=SalmosalarOX=8030GN=ncoa5PE=4SV=1;tr|A0A1S3P7Q0|A0A1S3P7Q0_SALSAnuclearreceptorcoactivator5isoformX6OS=SalmosalarOX=8030GN=ncoa5PE=4SV=1;tr|A0A1S3P7T6|A0A1S3P7T6_SALSAnuclearreceptorcoactivator5isoformX5OS=SalmosalarOX=8030GN=ncoa5PE=4SV=1;tr|B5X221|B5X221_SALSANuclearreceptorcoactivator5OS=SalmosalarOX=8030GN=NCOA5PE=2SV=1;tr|A…
NaN	NaN	NaN	23,0297	NaN	NaN	NaN	NaN	NaN	24,9361	23,156	NaN	25,1595	NaN	22,9974	NaN	26,0914	27,566	22,8521	25,1955	NaN	tr|A0A1S3P7X2|A0A1S3P7X2_SALSAprotein-glutaminegamma-glutamyltransferase2-likeisoformX2OS=SalmosalarOX=8030GN=LOC106583691PE=4SV=1;tr|A0A1S3P7T2|A0A1S3P7T2_SALSAprotein-glutaminegamma-glutamyltransferase2-likeisoformX1OS=SalmosalarOX=8030GN=LOC106583691PE=4SV=1;tr|A0A1S3P7Y9|A0A1S3P7Y9_SALSAprotein-glutaminegamma-glutamyltransferase2-likeOS=SalmosalarOX=8030GN=LOC106583714PE=4SV=1;tr|A0A1S3P7V5|A…	tr|A0A1S3P7X2|A0A1S3P7X2_SALSAprotein-glutaminegamma-glutamyltransferase2-likeisoformX2OS=SalmosalarOX=8030GN=LOC106583691PE=4SV=1;tr|A0A1S3P7T2|A0A1S3P7T2_SALSAprotein-glutaminegamma-glutamyltransferase2-likeisoformX1OS=SalmosalarOX=8030GN=LOC106583691PE=4SV=1
NaN	NaN	NaN	NaN	24,6135	NaN	NaN	NaN	NaN	NaN	NaN	NaN	NaN	NaN	NaN	NaN	NaN	NaN	NaN	NaN	NaN	tr|B5X7D0|B5X7D0_SALSAproteinSEC13homologOS=SalmosalarOX=8030GN=SEC13PE=2SV=1;tr|A0A1S3P866|A0A1S3P866_SALSAproteinSEC13homologisoformX1OS=SalmosalarOX=8030GN=sec13PE=3SV=1	tr|B5X7D0|B5X7D0_SALSAproteinSEC13homologOS=SalmosalarOX=8030GN=SEC13PE=2SV=1;tr|A0A1S3P866|A0A1S3P866_SALSAproteinSEC13homologisoformX1OS=SalmosalarOX=8030GN=sec13PE=3SV=1
NaN	23,3446	22,8782	NaN	NaN	23,5469	NaN	NaN	NaN	NaN	NaN	NaN	NaN	NaN	NaN	NaN	NaN	23,3915	NaN	NaN	23,2867	tr|A0A1S3P8C0|A0A1S3P8C0_SALSAmannose-1-phosphateguanyltransferasebetaOS=SalmosalarOX=8030GN=gmppbPE=4SV=1	tr|A0A1S3P8C0|A0A1S3P8C0_SALSAmannose-1-phosphateguanyltransferasebetaOS=SalmosalarOX=8030GN=gmppbPE=4SV=1
NaN	24,815	24,8826	24,7503	24,6603	NaN	24,9395	24,9034	24,7528	24,5925	24,5352	24,9361	24,7287	24,9088	24,7292	24,7917	NaN	25,1936	24,6727	25,1257	25,1722	tr|A0A1S3QKE9|A0A1S3QKE9_SALSAPyruvatedehydrogenaseE1componentsubunitbetaOS=SalmosalarOX=8030GN=LOC106593429PE=4SV=1;tr|A0A1S3P8E8|A0A1S3P8E8_SALSAPyruvatedehydrogenaseE1componentsubunitbetaOS=SalmosalarOX=8030GN=pdhbPE=4SV=1	tr|A0A1S3QKE9|A0A1S3QKE9_SALSAPyruvatedehydrogenaseE1componentsubunitbetaOS=SalmosalarOX=8030GN=LOC106593429PE=4SV=1;tr|A0A1S3P8E8|A0A1S3P8E8_SALSAPyruvatedehydrogenaseE1componentsubunitbetaOS=SalmosalarOX=8030GN=pdhbPE=4SV=1
28,8686	28,661	28,3336	28,6995	28,4817	28,7952	28,2816	28,7075	28,579	28,5672	28,1352	28,5374	28,4566	28,2999	28,7236	28,7626	28,4498	28,3912	28,5629	28,7843	28,432	tr|A0A1S3P8F1|A0A1S3P8F1_SALSAfilamin-BOS=SalmosalarOX=8030GN=flnbPE=4SV=1;tr|A0A1S3MIN2|A0A1S3MIN2_SALSAfilamin-A-likeOS=SalmosalarOX=8030GN=LOC106572987PE=4SV=1;tr|A0A1S3MZS3|A0A1S3MZS3_SALSAfilamin-C-likeOS=SalmosalarOX=8030GN=LOC106576205PE=4SV=1;tr|A0A1S3SGH1|A0A1S3SGH1_SALSAfilamin-A-likeisoformX7OS=SalmosalarOX=8030GN=LOC106609299PE=4SV=1;tr|A0A1S3SGH4|A0A1S3SGH4_SALSAfilamin-C-likeisoform…	tr|A0A1S3P8F1|A0A1S3P8F1_SALSAfilamin-BOS=SalmosalarOX=8030GN=flnbPE=4SV=1
28,4244	28,2325	28,7227	28,3853	28,2675	28,0351	28,5245	28,4886	28,2495	28,3223	28,5488	28,6964	28,2615	28,6063	28,6226	28,2156	27,9068	28,6043	28,4788	28,2313	28,1506	tr|A0A1S3P920|A0A1S3P920_SALSAmajorvaultproteinisoformX1OS=SalmosalarOX=8030GN=mvpPE=4SV=1;tr|A0A1S3SQL1|A0A1S3SQL1_SALSAmajorvaultprotein-likeOS=SalmosalarOX=8030GN=LOC106611194PE=4SV=1;tr|A0A1S3R7L6|A0A1S3R7L6_SALSAmajorvaultproteinOS=SalmosalarOX=8030GN=mvpPE=4SV=1	tr|A0A1S3P920|A0A1S3P920_SALSAmajorvaultproteinisoformX1OS=SalmosalarOX=8030GN=mvpPE=4SV=1
NaN	NaN	22,0857	NaN	NaN	NaN	NaN	NaN	NaN	NaN	NaN	NaN	NaN	NaN	NaN	NaN	NaN	NaN	NaN	NaN	NaN	tr|A0A1S3P965|A0A1S3P965_SALSAIntegrinbetaOS=SalmosalarOX=8030GN=LOC106583976PE=3SV=1;tr|A0A1S3Q9B0|A0A1S3Q9B0_SALSAIntegrinbetaOS=SalmosalarOX=8030GN=LOC106590025PE=3SV=1;tr|A0A1S3Q7U7|A0A1S3Q7U7_SALSAIntegrinbetaOS=SalmosalarOX=8030GN=LOC106590025PE=3SV=1	tr|A0A1S3P965|A0A1S3P965_SALSAIntegrinbetaOS=SalmosalarOX=8030GN=LOC106583976PE=3SV=1;tr|A0A1S3Q9B0|A0A1S3Q9B0_SALSAIntegrinbetaOS=SalmosalarOX=8030GN=LOC106590025PE=3SV=1;tr|A0A1S3Q7U7|A0A1S3Q7U7_SALSAIntegrinbetaOS=SalmosalarOX=8030GN=LOC106590025PE=3SV=1
NaN	24,795	24,8594	24,9384	24,8469	24,5831	25,1925	24,7988	24,9944	25,0819	24,7178	24,7113	24,8837	24,6084	24,7115	24,6557	24,3721	24,3548	24,7336	24,9197	25,176	tr|A0A1S3PAD2|A0A1S3PAD2_SALSAmultifunctionalproteinADE2isoformX3OS=SalmosalarOX=8030GN=LOC106584129PE=3SV=1;tr|A0A1S3PA63|A0A1S3PA63_SALSAuncharacterizedproteinLOC106584129isoformX2OS=SalmosalarOX=8030GN=LOC106584129PE=3SV=1;tr|A0A1S3PA46|A0A1S3PA46_SALSAuncharacterizedproteinLOC106584129isoformX1OS=SalmosalarOX=8030GN=LOC106584129PE=3SV=1	tr|A0A1S3PAD2|A0A1S3PAD2_SALSAmultifunctionalproteinADE2isoformX3OS=SalmosalarOX=8030GN=LOC106584129PE=3SV=1;tr|A0A1S3PA63|A0A1S3PA63_SALSAuncharacterizedproteinLOC106584129isoformX2OS=SalmosalarOX=8030GN=LOC106584129PE=3SV=1;tr|A0A1S3PA46|A0A1S3PA46_SALSAuncharacterizedproteinLOC106584129isoformX1OS=SalmosalarOX=8030GN=LOC106584129PE=3SV=1
NaN	25,7614	26,3318	26,7871	24,4677	26,8204	24,8514	25,9767	24,1797	25,4795	26,7028	25,3378	26,5593	26,485	26,8103	25,3876	26,4524	26,8937	25,8278	24,8933	25,3379	tr|A0A1S3PA89|A0A1S3PA89_SALSAUDP-N-acetylhexosaminepyrophosphorylase-likeisoformX1OS=SalmosalarOX=8030GN=LOC106584139PE=4SV=1;tr|A0A1S3PAD3|A0A1S3PAD3_SALSAUDP-N-acetylhexosaminepyrophosphorylase-likeisoformX2OS=SalmosalarOX=8030GN=LOC106584139PE=4SV=1;tr|A0A1S3KIG1|A0A1S3KIG1_SALSAUDP-N-acetylhexosaminepyrophosphorylase-likeisoformX2OS=SalmosalarOX=8030GN=LOC106560290PE=4SV=1;tr|A0A1S3KIV7|A0A1…	tr|A0A1S3PA89|A0A1S3PA89_SALSAUDP-N-acetylhexosaminepyrophosphorylase-likeisoformX1OS=SalmosalarOX=8030GN=LOC106584139PE=4SV=1;tr|A0A1S3PAD3|A0A1S3PAD3_SALSAUDP-N-acetylhexosaminepyrophosphorylase-likeisoformX2OS=SalmosalarOX=8030GN=LOC106584139PE=4SV=1
NaN	NaN	22,2274	NaN	NaN	NaN	NaN	NaN	NaN	NaN	NaN	NaN	NaN	NaN	NaN	NaN	NaN	NaN	NaN	NaN	NaN	tr|A0A1S3PAD1|A0A1S3PAD1_SALSAGlutaminesynthetaseOS=SalmosalarOX=8030GN=LOC106584177PE=3SV=1	tr|A0A1S3PAD1|A0A1S3PAD1_SALSAGlutaminesynthetaseOS=SalmosalarOX=8030GN=LOC106584177PE=3SV=1
33,3356	33,6882	33,2216	33,6458	33,346	33,738	33,3172	33,374	33,4578	33,5551	33,3422	33,1402	33,8266	33,7027	33,7688	33,3646	33,2413	33,2303	33,4982	33,6255	33,2309	tr|A0A1S3PAL0|A0A1S3PAL0_SALSAgelsolin-likeOS=SalmosalarOX=8030GN=LOC106584171PE=4SV=1	tr|A0A1S3PAL0|A0A1S3PAL0_SALSAgelsolin-likeOS=SalmosalarOX=8030GN=LOC106584171PE=4SV=1
27,8638	27,1855	27,4855	27,6111	27,7918	27,0677	27,7064	27,4426	27,8486	27,5505	27,3948	27,5923	27,4832	27,2343	27,3198	27,5902	27,169	26,8248	27,5339	27,6371	27,9098	tr|A0A1S3PAL1|A0A1S3PAL1_SALSAelongationfactor1-delta-likeisoformX3OS=SalmosalarOX=8030GN=LOC106584198PE=3SV=1;tr|A0A1S3PAM2|A0A1S3PAM2_SALSAuncharacterizedproteinLOC106584198isoformX2OS=SalmosalarOX=8030GN=LOC106584198PE=3SV=1;tr|A0A1S3PAU2|A0A1S3PAU2_SALSAuncharacterizedproteinLOC106584198isoformX1OS=SalmosalarOX=8030GN=LOC106584198PE=3SV=1;tr|B5DGP9|B5DGP9_SALSAElongationfactor-1delta-2OS=Salm…	tr|A0A1S3PAL1|A0A1S3PAL1_SALSAelongationfactor1-delta-likeisoformX3OS=SalmosalarOX=8030GN=LOC106584198PE=3SV=1;tr|A0A1S3PAM2|A0A1S3PAM2_SALSAuncharacterizedproteinLOC106584198isoformX2OS=SalmosalarOX=8030GN=LOC106584198PE=3SV=1;tr|A0A1S3PAU2|A0A1S3PAU2_SALSAuncharacterizedproteinLOC106584198isoformX1OS=SalmosalarOX=8030GN=LOC106584198PE=3SV=1;tr|B5DGP9|B5DGP9_SALSAElongationfactor-1delta-2OS=Salm…
25,4244	24,7739	24,6073	24,7413	24,7271	25,2369	24,4912	24,6009	24,535	24,7513	24,9436	24,5425	24,7002	25,0314	24,7327	24,351	24,9984	25,3607	24,7566	24,5085	24,4124	tr|A0A1S3PBC6|A0A1S3PBC6_SALSAperoxiredoxin-6-likeisoformX2OS=SalmosalarOX=8030GN=LOC106584278PE=4SV=1;tr|A0A1S3PAZ6|A0A1S3PAZ6_SALSAperoxiredoxin-6-likeisoformX1OS=SalmosalarOX=8030GN=LOC106584278PE=4SV=1	tr|A0A1S3PBC6|A0A1S3PBC6_SALSAperoxiredoxin-6-likeisoformX2OS=SalmosalarOX=8030GN=LOC106584278PE=4SV=1;tr|A0A1S3PAZ6|A0A1S3PAZ6_SALSAperoxiredoxin-6-likeisoformX1OS=SalmosalarOX=8030GN=LOC106584278PE=4SV=1
NaN	NaN	21,8242	NaN	NaN	NaN	NaN	NaN	NaN	NaN	NaN	NaN	NaN	NaN	NaN	NaN	NaN	NaN	NaN	NaN	NaN	tr|C0HB12|C0HB12_SALSA3-hydroxyisobutyryl-CoAhydrolase,mitochondrialOS=SalmosalarOX=8030GN=ECHD2PE=2SV=1;tr|A0A1S3PB91|A0A1S3PB91_SALSA3-hydroxyisobutyryl-CoAhydrolase,mitochondrialOS=SalmosalarOX=8030GN=LOC106584286PE=3SV=1;tr|A0A1S3PB88|A0A1S3PB88_SALSAenoyl-CoAhydratasedomain-containingprotein2,mitochondrial-likeisoformX1OS=SalmosalarOX=8030GN=LOC106584286PE=3SV=1	tr|C0HB12|C0HB12_SALSA3-hydroxyisobutyryl-CoAhydrolase,mitochondrialOS=SalmosalarOX=8030GN=ECHD2PE=2SV=1;tr|A0A1S3PB91|A0A1S3PB91_SALSA3-hydroxyisobutyryl-CoAhydrolase,mitochondrialOS=SalmosalarOX=8030GN=LOC106584286PE=3SV=1;tr|A0A1S3PB88|A0A1S3PB88_SALSAenoyl-CoAhydratasedomain-containingprotein2,mitochondrial-likeisoformX1OS=SalmosalarOX=8030GN=LOC106584286PE=3SV=1
NaN	25,0869	25,3914	24,6954	25,8099	25,1798	24,7967	24,4353	25,2408	24,8592	24,4335	24,5634	NaN	NaN	NaN	25,2409	24,2124	NaN	NaN	25,0483	24,9744	tr|A0A1S3PBB7|A0A1S3PBB7_SALSAkininogen-1-likeOS=SalmosalarOX=8030GN=LOC106584303PE=4SV=1;tr|A0A1S3T6N2|A0A1S3T6N2_SALSAkininogen-1-likeOS=SalmosalarOX=8030GN=LOC106613935PE=4SV=1	tr|A0A1S3PBB7|A0A1S3PBB7_SALSAkininogen-1-likeOS=SalmosalarOX=8030GN=LOC106584303PE=4SV=1
NaN	24,3807	24,3636	24,5009	24,458	24,2354	24,5897	NaN	24,7004	NaN	24,8547	24,7527	24,5592	24,7066	24,6644	24,688	24,4114	24,58	24,5043	24,4859	NaN	tr|B9ENR6|B9ENR6_SALSAVesicle-traffickingproteinSEC22b-BOS=SalmosalarOX=8030GN=S22BBPE=2SV=1;tr|A0A1S3PC79|A0A1S3PC79_SALSAvesicle-traffickingproteinSEC22b-B-likeisoformX2OS=SalmosalarOX=8030GN=LOC106584381PE=3SV=1;tr|A0A1S3T5T4|A0A1S3T5T4_SALSAvesicle-traffickingproteinSEC22b-BisoformX1OS=SalmosalarOX=8030GN=LOC106613829PE=3SV=1;tr|A0A1S3PBS1|A0A1S3PBS1_SALSAvesicle-traffickingproteinSEC22b-B-li…	tr|B9ENR6|B9ENR6_SALSAVesicle-traffickingproteinSEC22b-BOS=SalmosalarOX=8030GN=S22BBPE=2SV=1;tr|A0A1S3PC79|A0A1S3PC79_SALSAvesicle-traffickingproteinSEC22b-B-likeisoformX2OS=SalmosalarOX=8030GN=LOC106584381PE=3SV=1;tr|A0A1S3T5T4|A0A1S3T5T4_SALSAvesicle-traffickingproteinSEC22b-BisoformX1OS=SalmosalarOX=8030GN=LOC106613829PE=3SV=1;tr|A0A1S3PBS1|A0A1S3PBS1_SALSAvesicle-traffickingproteinSEC22b-B-li…
23,0806	NaN	23,8357	24,2405	23,9468	24,3157	24,0821	24,923	NaN	23,9009	24,4379	NaN	NaN	24,9914	24,4077	NaN	24,2661	24,4206	24,4125	NaN	23,8712	tr|A0A1S3PBU8|A0A1S3PBU8_SALSAvacuolarproteinsorting-associatedprotein4B-likeOS=SalmosalarOX=8030GN=LOC106584355PE=3SV=1	tr|A0A1S3PBU8|A0A1S3PBU8_SALSAvacuolarproteinsorting-associatedprotein4B-likeOS=SalmosalarOX=8030GN=LOC106584355PE=3SV=1
NaN	NaN	20,8602	NaN	NaN	NaN	NaN	NaN	NaN	NaN	NaN	NaN	NaN	NaN	NaN	NaN	NaN	NaN	NaN	NaN	NaN	tr|A0A1S3PCY0|A0A1S3PCY0_SALSADCC-interactingprotein13-beta-likeOS=SalmosalarOX=8030GN=LOC106584475PE=4SV=1;tr|A0A1S3KMW1|A0A1S3KMW1_SALSADCC-interactingprotein13-beta-likeOS=SalmosalarOX=8030GN=LOC106560977PE=4SV=1;tr|A0A1S3P1H9|A0A1S3P1H9_SALSADCC-interactingprotein13-alpha-likeisoformX4OS=SalmosalarOX=8030GN=LOC106582698PE=4SV=1;tr|A0A1S3P1S5|A0A1S3P1S5_SALSADCC-interactingprotein13-alpha-like…	tr|A0A1S3PCY0|A0A1S3PCY0_SALSADCC-interactingprotein13-beta-likeOS=SalmosalarOX=8030GN=LOC106584475PE=4SV=1;tr|A0A1S3KMW1|A0A1S3KMW1_SALSADCC-interactingprotein13-beta-likeOS=SalmosalarOX=8030GN=LOC106560977PE=4SV=1;tr|A0A1S3P1H9|A0A1S3P1H9_SALSADCC-interactingprotein13-alpha-likeisoformX4OS=SalmosalarOX=8030GN=LOC106582698PE=4SV=1;tr|A0A1S3P1S5|A0A1S3P1S5_SALSADCC-interactingprotein13-alpha-like…
NaN	24,0519	24,2907	24,9093	23,8463	25,0586	24,6787	24,6805	23,5643	24,5414	25,1473	24,1746	25,206	25,0114	25,3788	24,6786	24,9653	25,6123	25,0016	24,4031	24,1694	tr|A0A1S3R0L0|A0A1S3R0L0_SALSAMannose-6-phosphateisomeraseOS=SalmosalarOX=8030GN=LOC106599274PE=3SV=1;tr|A0A1S3PDS6|A0A1S3PDS6_SALSAMannose-6-phosphateisomeraseOS=SalmosalarOX=8030GN=LOC106584640PE=3SV=1	tr|A0A1S3R0L0|A0A1S3R0L0_SALSAMannose-6-phosphateisomeraseOS=SalmosalarOX=8030GN=LOC106599274PE=3SV=1;tr|A0A1S3PDS6|A0A1S3PDS6_SALSAMannose-6-phosphateisomeraseOS=SalmosalarOX=8030GN=LOC106584640PE=3SV=1
23,9242	23,7424	24,089	24,3482	24,0639	NaN	24,3376	23,8507	24,2956	24,1599	24,0926	24,2255	NaN	23,9711	24,2271	24,3725	24,212	24,0115	NaN	23,9299	24,3543	tr|A0A1S3PED2|A0A1S3PED2_SALSAplakophilin-3-likeOS=SalmosalarOX=8030GN=LOC106584766PE=4SV=1	tr|A0A1S3PED2|A0A1S3PED2_SALSAplakophilin-3-likeOS=SalmosalarOX=8030GN=LOC106584766PE=4SV=1
26,8188	26,0595	26,631	25,9488	26,4955	25,8156	26,1719	26,0951	26,2125	26,3258	26,4494	26,0935	26,037	26,1202	26,11	26,5243	25,9663	26,5337	26,1633	25,9362	27,0058	tr|B5X5L7|B5X5L7_SALSAHistoneH2AOS=SalmosalarOX=8030GN=H2AZPE=2SV=1;tr|B5DGB8|B5DGB8_SALSAHistoneH2AOS=SalmosalarOX=8030GN=h2afvPE=2SV=1;tr|A0A1S3PEG9|A0A1S3PEG9_SALSAHistoneH2AOS=SalmosalarOX=8030GN=LOC106584895PE=3SV=1;tr|B5XDU5|B5XDU5_SALSAHistoneH2AOS=SalmosalarOX=8030GN=H2AVPE=2SV=1	tr|B5X5L7|B5X5L7_SALSAHistoneH2AOS=SalmosalarOX=8030GN=H2AZPE=2SV=1;tr|B5DGB8|B5DGB8_SALSAHistoneH2AOS=SalmosalarOX=8030GN=h2afvPE=2SV=1;tr|A0A1S3PEG9|A0A1S3PEG9_SALSAHistoneH2AOS=SalmosalarOX=8030GN=LOC106584895PE=3SV=1;tr|B5XDU5|B5XDU5_SALSAHistoneH2AOS=SalmosalarOX=8030GN=H2AVPE=2SV=1
28,3118	27,928	27,6765	28,0139	27,7975	27,2284	28,1596	28,0784	28,2034	27,8158	27,289	28,0381	28,0108	28,1142	27,7788	27,8664	27,3463	27,5736	27,9336	28,2601	27,9472	tr|B5DG78|B5DG78_SALSAATPsynthasesubunitalphaOS=SalmosalarOX=8030GN=atp5a1PE=2SV=1;tr|A0A1S3PEL4|A0A1S3PEL4_SALSAATPsynthasesubunitalphaOS=SalmosalarOX=8030GN=atp5a1PE=3SV=1	tr|B5DG78|B5DG78_SALSAATPsynthasesubunitalphaOS=SalmosalarOX=8030GN=atp5a1PE=2SV=1;tr|A0A1S3PEL4|A0A1S3PEL4_SALSAATPsynthasesubunitalphaOS=SalmosalarOX=8030GN=atp5a1PE=3SV=1
25,4106	NaN	NaN	NaN	23,9932	NaN	NaN	NaN	24,1333	23,8547	NaN	23,9218	NaN	NaN	NaN	NaN	NaN	NaN	NaN	NaN	24,1524	tr|A0A1S3PEW5|A0A1S3PEW5_SALSARNA-bindingproteinEWS-likeisoformX6OS=SalmosalarOX=8030GN=LOC106584976PE=4SV=1;tr|A0A1S3PFG4|A0A1S3PFG4_SALSARNA-bindingproteinEWS-likeisoformX5OS=SalmosalarOX=8030GN=LOC106584976PE=4SV=1;tr|A0A1S3PEN0|A0A1S3PEN0_SALSARNA-bindingproteinEWS-likeisoformX4OS=SalmosalarOX=8030GN=LOC106584976PE=4SV=1;tr|A0A1S3PEW0|A0A1S3PEW0_SALSARNA-bindingproteinEWS-likeisoformX2OS=Salm…	tr|A0A1S3PEW5|A0A1S3PEW5_SALSARNA-bindingproteinEWS-likeisoformX6OS=SalmosalarOX=8030GN=LOC106584976PE=4SV=1;tr|A0A1S3PFG4|A0A1S3PFG4_SALSARNA-bindingproteinEWS-likeisoformX5OS=SalmosalarOX=8030GN=LOC106584976PE=4SV=1;tr|A0A1S3PEN0|A0A1S3PEN0_SALSARNA-bindingproteinEWS-likeisoformX4OS=SalmosalarOX=8030GN=LOC106584976PE=4SV=1;tr|A0A1S3PEW0|A0A1S3PEW0_SALSARNA-bindingproteinEWS-likeisoformX2OS=Salm…
28,4657	28,5926	28,3229	28,5601	28,7531	28,404	28,7926	28,7218	28,7749	28,6411	28,4695	28,7199	28,7099	28,548	28,4263	28,5707	28,3076	28,1006	28,669	28,659	28,7195	tr|A0A1S3PEV6|A0A1S3PEV6_SALSAtransitionalendoplasmicreticulumATPaseOS=SalmosalarOX=8030GN=LOC106585012PE=3SV=1	tr|A0A1S3PEV6|A0A1S3PEV6_SALSAtransitionalendoplasmicreticulumATPaseOS=SalmosalarOX=8030GN=LOC106585012PE=3SV=1
25,4973	25,7409	26,0863	25,6783	25,1562	25,1283	25,2952	25,5077	25,5033	25,5198	25,402	26,2031	25,4568	25,9252	25,667	25,396	25,4577	25,6628	25,0056	25,465	25,8557	tr|A0A1S3PFW4|A0A1S3PFW4_SALSAvoltage-dependentanion-selectivechannelprotein2-likeisoformX4OS=SalmosalarOX=8030GN=LOC106585056PE=4SV=1;tr|A0A1S3PF18|A0A1S3PF18_SALSAvoltage-dependentanion-selectivechannelprotein2-likeisoformX3OS=SalmosalarOX=8030GN=LOC106585056PE=4SV=1;tr|B5X2M6|B5X2M6_SALSAVoltage-dependentanion-selectivechannelprotein2OS=SalmosalarOX=8030GN=VDAC2PE=2SV=1;tr|A0A1S3PF95|A0A1S3PF9…	tr|A0A1S3PFW4|A0A1S3PFW4_SALSAvoltage-dependentanion-selectivechannelprotein2-likeisoformX4OS=SalmosalarOX=8030GN=LOC106585056PE=4SV=1;tr|A0A1S3PF18|A0A1S3PF18_SALSAvoltage-dependentanion-selectivechannelprotein2-likeisoformX3OS=SalmosalarOX=8030GN=LOC106585056PE=4SV=1;tr|B5X2M6|B5X2M6_SALSAVoltage-dependentanion-selectivechannelprotein2OS=SalmosalarOX=8030GN=VDAC2PE=2SV=1;tr|A0A1S3PF95|A0A1S3PF9…
[truncated: 994 more rows]
